# Supplementary material for: Two-step model of paleohexaploidy, ancestral genome reshuffling and plasticity of heat shock response in Asteraceae
Source: Hortic Res. 2023 Apr 19;10(6):uhad073. doi: 10.1093/hr/uhad073 (PMC10251138; doi:10.1093/hr/uhad073)
Supplement: Web_Material_uhad073 [file web_material_uhad073.zip]

Archive with 2 entries (2 files):
- Supplementary_Figures.docx
- Supplementary_Tables_S1-S19.xlsx
