# Supplementary material for: Two-step model of paleohexaploidy, ancestral genome reshuffling and plasticity of heat shock response in Asteraceae
Source: Hortic Res. 2023 Apr 19;10(6):uhad073. doi: 10.1093/hr/uhad073 (PMC10251138; doi:10.1093/hr/uhad073)
Supplement: Web_Material_uhad073 [file web_material_uhad073.zip › Supplementary_Tables_S1-S19.xlsx]

## Sheet: Table S1
Supplementary Table S1. Number of homologous blocks and genes within Asteraceae and Vitis vinifera genomes and between genomes.
Intra/interenomic	Block_lensa >4	Block_lens >10	Block_lens >20	Block_lens >50	ACGPb	LDBc	LDB on chromosomes
Arctium lappa	11653/1097	6951/247	5018/94	3262/36	10.62,28.14,53.38,90.61	169	Ala3-Ala4
	13391	9781	7888	5544
Conyza canadensis	15147/799	11707/177	10387/75	9033/27	18.96,66.14,138.49,334.56	1165	Ccan1-Ccan1
	19182	16974	15788	14279
Cynara cardunculus	8572/988	4005/166	2731/66	1320/18	8.68,24.13,41.38,73.33	109	Ccar1-Ccar7
	9840	6093	4560	2387
Helianthus annuus	32973/3366	19078/862	11192/273	5229/61	9.8, 22.13, 41.0, 85.72	181	Han14-Han7
	24470	15698	11104	5801
Lactuca sativa	18261/2115	8765/372	5790/142	2691/37	8.63, 23.56, 40.77, 72.73	155	Lsa7-Lsa9
	14701	7861	5590	2698
Mikania micrantha	15441/1618	8156/288	5962/123	3723/44	9.54,28.32,48.47,84.61	202	Mmi2-Mmi2
	17499	11241	8939	5992
Stevia rebaudiana	18094/1695	10661/343	7860/132	5251/39	10.67,31.08,59.55,134.64	391	Sre2-Sre2
	19927	14664	12054	9069
Vitis vinifera	9467/822	6095/184	5224/117	2698/32	11.52, 33.12, 44.65, 84.31	198	Vvi12-Vvi12
	9113	6623	5902	3779
L. sativa vs A. lappa	39925/3150	25986/530	22163/235	18130/103	12.67,49.03,94.31,176.02	943	Lsa2-Ala3
	20252 vs 19730	16961 vs 17494	15950 vs 16535	14856 vs 15108
L. sativa vs C. canadensis	38268/3070	24480/506	20797/226	17103/102	12.47,48.38,92.02,167.68	889	Lsa2-Ccan6
	20366 vs 20448	16916 vs 17341	15786 vs 16134	14405 vs 14535
L. sativa vs C. cardunculus	31264/2815	18651/462	15069/190	12061/88	11.11,40.37,79.31,137.06	593	Lsa2-Ccar1
	17307 vs 15444	13372 vs 12901	11932 vs 11570	10405 vs 10162
L. sativa vs M. micrantha	35934/3270	21831/658	16734/275	11419/95	10.99,33.18,60.85,120.2	485	Lsa4-Mmi18
	18801 vs 19544	14863 vs 16171	12697 vs 13925	10020 vs 10922
L. sativa vs S. rebaudiana	41819/3671	25643/666	21133/318	15317/121	11.39,38.5,66.46,126.59	465	Lsa2-Sre1
	20346 vs 22809	16307 vs 18643	14720 vs 16863	12164 vs 14045
L. sativa vs H. annuus	38207/2411	29027/807	23616/398	16237/151	15.85, 35.97, 59.34, 107.53	380	Lsa1-Han2
	19804 vs 24192	17432 vs 21586	15794 vs 19500	13023 vs 15569
V. vinifera vs H. annuus	23298/2027	15257/672	9873/268	3440/50	11.49, 22.7, 36.84, 68.8	138	Vvi11-Han12
	12034 vs 17608	9003 vs 13148	6567 vs 9300	2770 vs 3438
V. vinifera vs L. sativa	19887/1675	13627/556	9136/218	4331/59	11.87, 24.51, 41.91, 73.41	156	Vvi11-Lsa7
	11837 vs 14019	9208 vs 11074	6837 vs 8261	3658 vs 4276
Note: a Block_lens: block length, duplicated gene pairs involved in blocks; b ACGP: average colinear gene pairs respectively per block; c LDB: number of colinear gene pairs reside in longest blocks. The slash is preceded by number of collinear gene pairs, followed by the the number of blocks.

## Sheet: Table S2
Supplementary Table S2. Kernel function analysis of Ks distribution related to duplication events within each genome and between selected genomes (before evolutionary rate correction).
Intragenomic/Intergenomic colinear gene pairs	Weight coefficient related to duplication event or speciation	Peak of Ks distribution (μ)	Deviation (σ)
L. sativa ACH-related	0.861469	0.9564	0.255902
H. annuus ACH-related	0.870664	1.114	0.285176
H. annuus AST-related	0.904204	0.5627	0.139654
V. vinifera vs. L. sativa	0.901498	1.521	0.447599
V. vinifera vs. H. annuus	0.898769	1.616	0.463791
L. sativa vs. H. annuus	0.940789	0.7487	0.207819

## Sheet: Table S3
Supplementary Table S3. Kernel function analysis of Ks distribution related to duplication events within each genome and between selected genomes (after evolutionary rate correction).
Intragenomic/Intergenomic colinear gene pairs	Weight coefficient related to duplication event or speciation	Peak of Ks distribution (μ)	Deviation (σ)	Million years ago(MYA)
L. sativa ACH-related	0.861469	0.9564	0.255902	70.7-78.6
H. annuus ACH-related	0.872088	0.9568	0.246922	70.7-78.6
H. annuus AST-related	0.938486	0.5627	0.139654	41.6-46.2
V. vinifera vs. L. sativa	0.901498	1.521	0.447599	112.4-125.0
V. vinifera vs. H. annuus	0.899011	1.522	0.437063	112.4-125.0
L. sativa vs. H. annuus	0.940789	0.7487	0.207819	55.3-61.5

## Sheet: Table S4
Supplementary Table S4. Orthologous genomic regions between V. vinifera and L. sativa.
Grape chromosome	Corresponding orthologous regions between V. vinifera and L. sativa
Vvi1	A3:Vvi1:0-1399:Lsa3:546-2261	A2:Vvi1:0-1399:Lsa4:0-942	A1:Vvi1:0-1150:Lsa8:902-1862	A1:Vvi1:486-1399:Lsa8:3987-4777
Vvi2	A1:Vvi2:0-976:Lsa3:0-923	A3:Vvi2:0-976:Lsa6:0-869	A2:Vvi2:0-976:Lsa6:1699-2832
Vvi3	A3:Vvi3:0-380:Lsa3:1224-1677	A2:Vvi3:0-380:Lsa4:1695-2373	A3:Vvi3:237-1104:Lsa5:2551-3377	A1:Vvi3:284-1104:Lsa7:2161-3063	A1:Vvi3:0-344:Lsa8:3460-4062	A2:Vvi3:284-1104:Lsa9:3199-3858
Vvi4	A2:Vvi4:188-658:Lsa1:1070-1821	A2:Vvi4:646-1363:Lsa2:282-2390	A1:Vvi4:0-599:Lsa3:395-1225	A3:Vvi4:881-1363:Lsa3:1903-2582	A1:Vvi4:834-1363:Lsa4:3804-4483	A1:Vvi4:0-740:Lsa5:675-2101	A3:Vvi4:0-599:Lsa6:188-1020	A2:Vvi4:0-552:Lsa7:958-1860
Vvi5	A1:Vvi5:0-368:Lsa1:995-1746	A3:Vvi5:652-1435:Lsa1:2046-2873	A2:Vvi5:604-1435:Lsa2:733-1712	A1:Vvi5:462-795:Lsa3:3260-3637	A2:Vvi5:177-747:Lsa5:1050-2251	A3:Vvi5:0-474:Lsa6:339-944	A1:Vvi5:711-1435:Lsa6:1472-2304	A2:Vvi5:0-368:Lsa6:3058-3380	A3:Vvi5:320-747:Lsa7:1710-2462
Vvi6	A3:Vvi6:0-1289:Lsa1:1821-2422	A2:Vvi6:756-1112:Lsa2:545-1148	A2:Vvi6:0-1289:Lsa2:2333-2992	A1:Vvi6:756-1112:Lsa3:2996-3486	A3:Vvi6:756-1112:Lsa5:1481-1988	A2:Vvi6:212-875:Lsa5:4202-4877	A1:Vvi6:0-1289:Lsa6:1095-2002	A3:Vvi6:165-686:Lsa8:1805-2708	A1:Vvi6:165-899:Lsa9:414-1092
Vvi7	A3:Vvi7:1062-1357:Lsa1:2347-2854	A2:Vvi7:1062-1357:Lsa2:639-1393	A2:Vvi7:826-1062:Lsa2:1957-2522	A3:Vvi7:766-1062:Lsa3:2355-2921	A1:Vvi7:778-1121:Lsa4:4181-4860	A1:Vvi7:1062-1357:Lsa5:1481-2176	A2:Vvi7:0-826:Lsa5:4577-5215	A3:Vvi7:0-873:Lsa8:1579-2896	A3:Vvi7:177-543:Lsa8:4382-4777	A1:Vvi7:0-826:Lsa9:0-489
Vvi8	A3:Vvi8:0-1488:Lsa1:1445-2347	A2:Vvi8:0-1488:Lsa2:282-3293	A2:Vvi8:0-1488:Lsa5:3676-4802	A1:Vvi8:0-1488:Lsa6:566-1851	A3:Vvi8:0-1488:Lsa8:2106-3611	A1:Vvi8:0-1488:Lsa9:489-1844
Vvi9	A1:Vvi9:0-1136:Lsa1:844-1596	A3:Vvi9:0-1136:Lsa4:2222-3277	A2:Vvi9:0-1136:Lsa5:3151-3902	A2:Vvi9:520-1136:Lsa5:0-544
Vvi10	A3:Vvi10:0-842:Lsa1:2797-3868	A1:Vvi10:581-842:Lsa3:923-1036	A2:Vvi10:0-486:Lsa4:489-1921	A1:Vvi10:0-842:Lsa7:375-1372
Vvi11	A3:Vvi11:261-1082:Lsa5:1875-2795	A3:Vvi11:0-262:Lsa5:3470-4127	A1:Vvi11:0-1082:Lsa7:958-2161	A2:Vvi11:0-1082:Lsa8:1579-3160
Vvi12	A3:Vvi12:0-791:Lsa3:1074-1753	A2:Vvi12:0-744:Lsa4:640-2373	A3:Vvi12:271-1263:Lsa5:2401-3527	A1:Vvi12:365-1263:Lsa7:1935-3289	A1:Vvi12:0-744:Lsa8:3686-4363	A2:Vvi12:224-1263:Lsa9:2973-3858
Vvi13	A3:Vvi13:846-1281:Lsa1:3098-3624	A1:Vvi13:0-893:Lsa2:2615-3820	A2:Vvi13:940-1281:Lsa4:791-1394	A1:Vvi13:987-1281:Lsa6:1397-1775	A3:Vvi13:0-799:Lsa8:300-1354	A2:Vvi13:0-846:Lsa9:1242-2597
Vvi14	A2:Vvi14:130-1625:Lsa2:1336-3218	A3:Vvi14:462-1625:Lsa3:1752-3336	A1:Vvi14:604-1625:Lsa4:3955-5161
Vvi15	A3:Vvi15:0-307:Lsa1:2497-3004	A3:Vvi15:153-957:Lsa3:3297-3901	A2:Vvi15:0-957:Lsa4:640-1563	A1:Vvi15:0-957:Lsa7:0-658
Vvi16	A1:Vvi16:105-1048:Lsa2:3443-4027	A3:Vvi16:0-1048:Lsa8:0-677	A2:Vvi16:0-1048:Lsa9:1242-2371
Vvi17	A1:Vvi17:0-1006:Lsa1:319-1371	A3:Vvi17:0-1006:Lsa4:1845-3428	A2:Vvi17:0-1006:Lsa5:0-900	A1:Vvi17:106-462:Lsa8:921-1730	A3:Vvi17:118-414:Lsa8:3949-4533
Vvi18	A1:Vvi18:0-1796:Lsa1:0-1314	A1:Vvi18:0-1264:Lsa2:0-433	A3:Vvi18:460-1123:Lsa4:2825-3805	A2:Vvi18:838-1217:Lsa5:450-975	A2:Vvi18:0-1796:Lsa6:2379-3380	A3:Vvi18:0-366:Lsa8:677-1354	A2:Vvi18:0-638:Lsa9:1091-2748
Vvi19	A3:Vvi19:130-749:Lsa5:0-600	A3:Vvi19:0-321:Lsa5:3001-3677	A1:Vvi19:0-1200:Lsa7:2536-3439	A2:Vvi19:0-1200:Lsa9:2446-3500
Note: Each V. vinifera genomic region corresponds to three or fewer independent L. sativa regions, denoted from A1-A3. The chromosome identification numbers and ranges that contain orthologous genes from all species have been shown.

## Sheet: Table S5
Supplementary Table S5. Orthologous genomic regions between V. vinifera and H. annuus.
Grape chromosome	Corresponding orthologous regions between V. vinifera and H. annuus
Vvi1	A1:Vvi1:0-1399:Han6:1050-2275	A2:Vvi1:0-1399:Han8:0-1254	A3:Vvi1:0-1399:Han12:0-3802	A4:Vvi1:0-1008:Han15:1096-2300	A5:Vvi1:0-1399:Han17:0-4563
Vvi2	A1:Vvi2:0-976:Han2:1688-2838	A2:Vvi2:0-976:Han3:2907-4379	A3:Vvi2:0-976:Han6:0-1085	A4:Vvi2:0-976:Han7:0-1208	A5:Vvi2:0-976:Han13:2434-3811	A6:Vvi2:0-976:Han17:0-1404
Vvi3	A1:Vvi3:0-1104:Han3:1015-2803	A2:Vvi3:0-1104:Han4:4187-4613	A3:Vvi3:0-1104:Han10:1365-2901	A4:Vvi3:0-1104:Han12:1901-2938	A4:Vvi3:0-1104:Han15:1521-2229	A5:Vvi3:0-1104:Han16:0-3304	A6:Vvi3:0-1104:Han17:1123-3510
Vvi4	A1:Vvi4:0-658:Han1:3190-3900	A1:Vvi4:658-1363:Han9:1798-3418	A2:Vvi4:0-658:Han2:1365-2874	A2:Vvi4:658-1363:Han14:0-2681	A3:Vvi4:0-799:Han3:2487-3678	A3:Vvi4:599-1363:Han15:1839-3467	A4:Vvi4:0-658:Han7:0-794	A4:Vvi4:658-1363:Han7:793-1933	A5:Vvi4:0-658:Han13:1587-2999	A5:Vvi4:423-1363:Han16:1651-4740
Vvi5	A1:Vvi5:0-1435:Han1:2481-3900	A2:Vvi5:0-1435:Han2:2658-3413	A3:Vvi5:0-1435:Han3:700-3678	A4:Vvi5:0-1435:Han5:1694-2885	A5:Vvi5:652-949:Han11:2591-3739	A6:Vvi5:0-1435:Han13:882-3105	A6:Vvi5:0-1435:Han14:458-1869
Vvi6	A1:Vvi6:0-875:Han1:957-3120	A2:Vvi6:0-1289:Han2:2514-3413	A2:Vvi6:0-1289:Han4:1419-2484	A3:Vvi6:0-1289:Han5:0-1082	A3:Vvi6:0-1289:Han7:1794-2451	A4:Vvi6:0-1289:Han8:2078-3763	A5:Vvi6:0-1289:Han11:1850-3702	A6:Vvi6:0-106:Han13:1764-2647	A6:Vvi6:756-1289:Han14:458-3633
Vvi7	A1:Vvi7:0-885:Han1:0-2234	A1:Vvi7:826-1357:Han9:1798-3958	A2:Vvi7:0-826:Han4:2483-3548	A2:Vvi7:826-1357:Han12:2246-3802	A3:Vvi7:0-826:Han6:0-1925	A3:Vvi7:826-1357:Han14:1693-3104	A4:Vvi7:0-826:Han10:0-1365	A5:Vvi7:0-826:Han11:2072-3331	A6:Vvi7:0-826:Han15:0-1344	A6:Vvi7:826-1357:Han15:0-1344
Vvi8	A1:Vvi8:0-1488:Han1:0-3900	A2:Vvi8:0-1488:Han2:2155-3413	A3:Vvi8:0-1488:Han4:3725-4613	A4:Vvi8:0-1488:Han10:682-2048	A4:Vvi8:0-295:Han11:3331-4627	A5:Vvi8:0-1488:Han13:494-2647	A6:Vvi8:460-1488:Han14:352-3809	A6:Vvi8:0-461:Han16:1328-2406
Vvi9	A1:Vvi9:0-1136:Han2:0-826	A2:Vvi9:0-1136:Han4:0-1065	A3:Vvi9:0-1136:Han9:4065-4857	A4:Vvi9:0-1136:Han10:2252-3584	A5:Vvi9:0-1136:Han12:0-1383	A6:Vvi9:0-1136:Han16:0-970
Vvi10	A1:Vvi10:0-842:Han1:0-1418	A2:Vvi10:0-842:Han4:2483-3974	A3:Vvi10:0-842:Han11:2220-3702	A4:Vvi10:0-842:Han15:1521-2583	A5:Vvi10:0-842:Han16:2226-3483	A6:Vvi10:0-842:Han17:2632-3686
Vvi11	A1:Vvi11:0-1082:Han3:0-1576	A2:Vvi11:0-262:Han4:3832-4613	A2:Vvi11:261-1082:Han5:540-1731	A3:Vvi11:0-1082:Han6:1575-2975	A4:Vvi11:0-1082:Han9:0-1259	A5:Vvi11:0-1082:Han10:2628-4096	A6:Vvi11:0-1082:Han12:0-1210
Vvi12	A1:Vvi12:0-1263:Han3:700-2627	A2:Vvi12:0-1263:Han4:3903-4613	A3:Vvi12:0-1263:Han6:1925-3150	A4:Vvi12:0-1263:Han10:1365-2901	A5:Vvi12:0-1263:Han11:259-2517	A5:Vvi12:0-1263:Han16:646-1293	A5:Vvi12:0-1263:Han16:3878-4381	A6:Vvi12:0-1263:Han17:2457-3756
Vvi13	A1:Vvi13:0-1281:Han1:1772-2659	A1:Vvi13:0-1281:Han7:1380-3279	A2:Vvi13:0-1281:Han8:0-2329	A3:Vvi13:0-1281:Han9:971-2339	A3:Vvi13:0-1281:Han11:2591-3887	A4:Vvi13:0-1281:Han12:1209-2592	A5:Vvi13:0-1281:Han14:2927-4409	A5:Vvi13:975-1281:Han16:2405-4201	A6:Vvi13:0-1281:Han15:3891-4458	A6:Vvi13:0-1281:Han17:3159-4037
Vvi14	A1:Vvi14:0-1625:Han7:1035-3279	A2:Vvi14:0-1625:Han9:899-3958	A3:Vvi14:0-320:Han10:443-2389	A3:Vvi14:0-1625:Han12:2419-2765	A4:Vvi14:0-1625:Han11:1295-2591	A4:Vvi14:0-1625:Han15:707-3821	A5:Vvi14:0-1625:Han14:1340-3809	A6:Vvi14:0-1625:Han17:1404-2808
Vvi15	A1:Vvi15:0-957:Han1:2127-2730	A1:Vvi15:0-957:Han3:3678-4379	A2:Vvi15:0-957:Han4:3016-4613	A3:Vvi15:0-957:Han6:0-1645	A4:Vvi15:0-957:Han13:3705-4658	A5:Vvi15:0-957:Han16:2585-4381	A6:Vvi15:0-957:Han17:2983-4212
Vvi16	A1:Vvi16:0-1048:Han4:1951-2839	A1:Vvi16:0-1048:Han5:1262-1803	A2:Vvi16:0-1048:Han7:2761-3279	A3:Vvi16:0-1048:Han8:1254-2688	A3:Vvi16:0-1048:Han9:1439-2339	A4:Vvi16:0-1048:Han13:529-2647	A5:Vvi16:0-1048:Han14:3809-4409	A6:Vvi16:0-1048:Han15:2865-4458
Vvi17	A1:Vvi17:0-1006:Han2:0-1617	A2:Vvi17:0-1006:Han4:532-1810	A3:Vvi17:0-1006:Han5:2704-3786	A4:Vvi17:0-1006:Han8:2867-3763	A5:Vvi17:0-1006:Han9:3777-4857	A6:Vvi17:0-1006:Han16:0-1149
Vvi18	A1:Vvi18:0-1796:Han2:0-2335	A2:Vvi18:0-1796:Han4:1064-2484	A2:Vvi18:0-1796:Han6:3150-3500	A3:Vvi18:0-1796:Han5:360-3786	A4:Vvi18:0-1796:Han8:358-1075	A4:Vvi18:0-1796:Han9:1079-4137	A5:Vvi18:0-1796:Han14:0-705	A5:Vvi18:0-1796:Han16:610-4740
Vvi19	A1:Vvi19:0-1200:Han3:1751-3678	A2:Vvi19:0-1200:Han5:2704-3786	A3:Vvi19:0-1200:Han8:1971-3046	A3:Vvi19:0-309:Han10:1979-2901	A4:Vvi19:0-1200:Han11:555-1851	A5:Vvi19:0-1200:Han13:0-3529	A6:Vvi19:0-1200:Han15:3467-4458
Note: Each V. vinifera genomic region corresponds to six or fewer independent H. annuus regions, denoted from A1-A6. The chromosome identification numbers and ranges that contain orthologous genes from all species have been shown.

## Sheet: Table S6
Supplementary Table S6. Orthologous genes between V. vinifera and L. sativa.
V1	L1	L2	L3
Vvi1g1	-	-	-
Vvi1g2	Lsa3g1689	Lsa4g0341	-
Vvi1g3	.	.	-
Vvi1g4	.	.	-
Vvi1g5	.	.	-
Vvi1g6	.	.	-
Vvi1g7	.	.	-
Vvi1g8	.	.	-
Vvi1g9	.	.	-
Vvi1g10	.	.	-
Vvi1g11	.	.	-
Vvi1g12	Lsa3g1688	.	-
Vvi1g13	.	Lsa4g0339	-
Vvi1g14	.	.	-
Vvi1g15	.	.	-
Vvi1g16	.	.	-
Vvi1g17	.	.	-
Vvi1g18	.	.	-
Vvi1g19	.	.	Lsa8g1408
Vvi1g20	Lsa3g1684	.	.
Vvi1g21	Lsa3g1683	.	.
Vvi1g22	.	.	.
Vvi1g23	.	.	.
Vvi1g24	Lsa3g1682	.	.
Vvi1g25	.	.	Lsa8g1449
Vvi1g26	.	.	.
Vvi1g27	.	.	.
Vvi1g28	.	.	.
Vvi1g29	.	.	.
Vvi1g30	.	Lsa4g0337	.
Vvi1g31	.	Lsa4g0336	.
Vvi1g32	.	.	.
Vvi1g33	Lsa3g1681	Lsa4g0333	.
Vvi1g34	Lsa3g1678	.	.
Vvi1g35	.	.	.
Vvi1g36	.	.	Lsa8g1452
Vvi1g37	.	.	Lsa8g1453
Vvi1g38	.	.	Lsa8g1454
Vvi1g39	Lsa3g1677	.	Lsa8g1455
Vvi1g40	.	.	Lsa8g1457
Vvi1g41	.	.	.
Vvi1g42	.	.	.
Vvi1g43	.	.	Lsa8g1460
Vvi1g44	Lsa3g1676	.	.
Vvi1g45	Lsa3g1675	.	Lsa8g1461
Vvi1g46	Lsa3g1674	Lsa4g0331	Lsa8g1462
Vvi1g47	.	.	.
Vvi1g48	.	Lsa4g0330	.
Vvi1g49	.	.	.
Vvi1g50	Lsa3g1673	.	.
Vvi1g51	Lsa3g1672	Lsa4g0329	.
Vvi1g52	.	.	.
Vvi1g53	.	.	.
Vvi1g54	.	.	.
Vvi1g55	.	.	.
Vvi1g56	.	.	Lsa8g1486
Vvi1g57	.	.	.
Vvi1g58	Lsa3g1668	.	.
Vvi1g59	.	.	Lsa8g1490
Vvi1g60	.	Lsa4g0324	.
Vvi1g61	.	.	.
Vvi1g62	.	.	Lsa8g1493
Vvi1g63	.	.	.
Vvi1g64	.	.	Lsa8g1494
Vvi1g65	.	.	.
Vvi1g66	.	.	.
Vvi1g67	.	.	Lsa8g1495
Vvi1g68	.	.	.
Vvi1g69	.	.	.
Vvi1g70	.	.	.
Vvi1g71	Lsa3g1666	.	.
Vvi1g72	.	.	.
Vvi1g73	Lsa3g1661	.	.
Vvi1g74	.	Lsa4g0314	.
Vvi1g75	Lsa3g1658	-	.
Vvi1g76	.	-	.
Vvi1g77	.	-	Lsa8g1510
Vvi1g78	.	-	.
Vvi1g79	.	-	Lsa8g1511
Vvi1g80	Lsa3g1657	-	Lsa8g1512
Vvi1g81	-	-	-
Vvi1g82	-	-	-
Vvi1g83	-	-	-
Vvi1g84	-	-	-
Vvi1g85	-	-	-
Vvi1g86	-	-	-
Vvi1g87	-	-	-
Vvi1g88	-	-	-
Vvi1g89	-	-	-
Vvi1g90	-	-	-
Vvi1g91	-	-	-
Vvi1g92	-	-	-
Vvi1g93	-	-	-
Vvi1g94	-	-	-
Vvi1g95	-	-	-
Vvi1g96	-	-	-
Vvi1g97	-	-	-
Vvi1g98	-	-	-
Vvi1g99	-	-	-
Vvi1g100	-	-	-
Vvi1g101	-	-	-
Vvi1g102	-	-	-
Vvi1g103	-	-	-
Vvi1g104	-	-	-
Vvi1g105	-	-	-
Vvi1g106	-	-	-
Vvi1g107	-	-	-
Vvi1g108	-	-	-
Vvi1g109	-	-	-
Vvi1g110	-	-	-
Vvi1g111	-	-	-
Vvi1g112	-	-	-
Vvi1g113	-	-	-
Vvi1g114	-	-	-
Vvi1g115	-	-	-
Vvi1g116	-	-	-
Vvi1g117	-	-	-
Vvi1g118	-	-	-
Vvi1g119	-	-	-
Vvi1g120	-	-	-
Vvi1g121	-	-	-
Vvi1g122	-	-	-
Vvi1g123	-	-	-
Vvi1g124	-	-	-
Vvi1g125	-	-	-
Vvi1g126	-	-	-
Vvi1g127	-	-	-
Vvi1g128	-	-	-
Vvi1g129	-	-	-
Vvi1g130	-	-	-
Vvi1g131	-	-	-
Vvi1g132	-	-	-
Vvi1g133	-	-	-
Vvi1g134	Lsa3g1095	-	-
Vvi1g135	-	-	-
Vvi1g136	-	-	-
Vvi1g137	-	-	-
Vvi1g138	-	-	-
Vvi1g139	-	-	-
Vvi1g140	-	-	-
Vvi1g141	-	-	-
Vvi1g142	-	-	-
Vvi1g143	-	-	-
Vvi1g144	-	-	-
Vvi1g145	-	-	-
Vvi1g146	-	-	-
Vvi1g147	-	-	-
Vvi1g148	-	-	-
Vvi1g149	-	-	-
Vvi1g150	-	-	-
Vvi1g151	-	-	-
Vvi1g152	-	-	-
Vvi1g153	-	-	-
Vvi1g154	-	-	-
Vvi1g155	-	-	-
Vvi1g156	-	-	-
Vvi1g157	-	-	-
Vvi1g158	-	-	-
Vvi1g159	-	-	-
Vvi1g160	-	-	-
Vvi1g161	-	-	-
Vvi1g162	-	-	-
Vvi1g163	-	-	-
Vvi1g164	-	-	-
Vvi1g165	Lsa3g1946	-	-
Vvi1g166	-	-	-
Vvi1g167	-	-	-
Vvi1g168	-	-	-
Vvi1g169	-	-	-
Vvi1g170	-	Lsa4g0543	-
Vvi1g171	-	.	-
Vvi1g172	-	.	-
Vvi1g173	-	.	-
Vvi1g174	-	.	-
Vvi1g175	-	.	-
Vvi1g176	-	.	-
Vvi1g177	-	.	-
Vvi1g178	-	.	-
Vvi1g179	-	.	-
Vvi1g180	-	.	-
Vvi1g181	-	.	-
Vvi1g182	-	.	-
Vvi1g183	-	.	-
Vvi1g184	Lsa3g1093	.	-
Vvi1g185	.	.	-
Vvi1g186	Lsa3g1092	.	-
Vvi1g187	Lsa3g1091	.	-
Vvi1g188	.	.	-
Vvi1g189	Lsa3g1090	.	-
Vvi1g190	.	.	-
Vvi1g191	Lsa3g1086	.	-
Vvi1g192	Lsa3g1084	.	-
Vvi1g193	.	.	-
Vvi1g194	.	.	-
Vvi1g195	.	.	-
Vvi1g196	.	.	-
Vvi1g197	.	.	-
Vvi1g198	Lsa3g1081	.	-
Vvi1g199	Lsa3g1080	.	-
Vvi1g200	.	.	-
Vvi1g201	Lsa3g1075	.	-
Vvi1g202	-	.	-
Vvi1g203	-	.	-
Vvi1g204	Lsa3g1945	.	Lsa8g1208
Vvi1g205	Lsa3g1943	.	.
Vvi1g206	Lsa3g1942	.	.
Vvi1g207	Lsa3g1938	.	.
Vvi1g208	.	.	.
Vvi1g209	.	.	.
Vvi1g210	.	.	.
Vvi1g211	Lsa3g1935	.	Lsa8g1209
Vvi1g212	.	Lsa4g0542	.
Vvi1g213	.	.	Lsa8g1211
Vvi1g214	.	.	.
Vvi1g215	.	.	.
Vvi1g216	.	.	.
Vvi1g217	Lsa3g1931	.	.
Vvi1g218	Lsa3g1929	.	Lsa8g1212
Vvi1g219	.	.	Lsa8g1213
Vvi1g220	.	Lsa4g0539	Lsa8g1214
Vvi1g221	.	.	.
Vvi1g222	.	Lsa4g0538	.
Vvi1g223	.	Lsa4g0534	.
Vvi1g224	.	.	Lsa8g1216
Vvi1g225	.	.	.
Vvi1g226	.	.	.
Vvi1g227	.	.	.
Vvi1g228	.	.	.
Vvi1g229	.	.	.
Vvi1g230	.	.	.
Vvi1g231	.	.	.
Vvi1g232	.	.	.
Vvi1g233	.	.	.
Vvi1g234	.	.	.
Vvi1g235	.	.	.
Vvi1g236	.	.	.
Vvi1g237	.	.	.
Vvi1g238	.	.	.
Vvi1g239	.	.	.
Vvi1g240	.	Lsa4g0533	.
Vvi1g241	.	.	Lsa8g1220
Vvi1g242	.	Lsa4g0531	Lsa8g1221
Vvi1g243	.	.	Lsa8g1222
Vvi1g244	Lsa3g1899	.	.
Vvi1g245	.	Lsa4g0528	Lsa8g1225
Vvi1g246	.	Lsa4g0527	.
Vvi1g247	Lsa3g1896	Lsa4g0525	Lsa8g1226
Vvi1g248	Lsa3g1895	.	.
Vvi1g249	Lsa3g1892	.	.
Vvi1g250	.	.	Lsa8g1227
Vvi1g251	.	.	Lsa8g1228
Vvi1g252	Lsa3g1890	.	.
Vvi1g253	Lsa3g1884	.	.
Vvi1g254	.	Lsa4g0522	Lsa8g1229
Vvi1g255	Lsa3g1880	Lsa4g0520	.
Vvi1g256	.	.	.
Vvi1g257	.	.	.
Vvi1g258	.	.	.
Vvi1g259	.	.	.
Vvi1g260	Lsa3g1878	.	.
Vvi1g261	.	.	Lsa8g1232
Vvi1g262	.	.	.
Vvi1g263	.	.	.
Vvi1g264	.	.	.
Vvi1g265	.	Lsa4g0517	.
Vvi1g266	.	Lsa4g0514	Lsa8g1235
Vvi1g267	.	Lsa4g0513	.
Vvi1g268	.	.	.
Vvi1g269	.	Lsa4g0512	.
Vvi1g270	.	Lsa4g0509	Lsa8g1236
Vvi1g271	.	Lsa4g0508	.
Vvi1g272	.	Lsa4g0507	.
Vvi1g273	Lsa3g1876	Lsa4g0504	.
Vvi1g274	.	Lsa4g0502	.
Vvi1g275	.	.	.
Vvi1g276	.	Lsa4g0501	Lsa8g1238
Vvi1g277	.	Lsa4g0500	.
Vvi1g278	Lsa3g1875	Lsa4g0499	.
Vvi1g279	Lsa3g1874	.	.
Vvi1g280	.	.	.
Vvi1g281	.	.	.
Vvi1g282	.	.	.
Vvi1g283	.	Lsa4g0491	.
Vvi1g284	Lsa3g1867	Lsa4g0490	Lsa8g1242
Vvi1g285	.	.	.
Vvi1g286	.	.	.
Vvi1g287	Lsa3g1866	.	.
Vvi1g288	.	.	Lsa8g1243
Vvi1g289	.	Lsa4g0487	Lsa8g1246
Vvi1g290	.	.	.
Vvi1g291	.	.	Lsa8g1247
Vvi1g292	.	.	.
Vvi1g293	.	Lsa4g0485	.
Vvi1g294	.	.	.
Vvi1g295	.	.	.
Vvi1g296	.	.	Lsa8g1249
Vvi1g297	.	Lsa4g0482	Lsa8g1253
Vvi1g298	Lsa3g1864	Lsa4g0481	Lsa8g1254
Vvi1g299	Lsa3g1860	Lsa4g0480	.
Vvi1g300	.	.	.
Vvi1g301	.	Lsa4g0472	Lsa8g1259
Vvi1g302	.	.	.
Vvi1g303	Lsa3g1858	Lsa4g0471	Lsa8g1263
Vvi1g304	Lsa3g1855	.	.
Vvi1g305	.	Lsa4g0464	Lsa8g1264
Vvi1g306	.	Lsa4g0461	.
Vvi1g307	Lsa3g1853	.	.
Vvi1g308	Lsa3g1852	.	.
Vvi1g309	.	.	.
Vvi1g310	.	.	.
Vvi1g311	Lsa3g1849	.	.
Vvi1g312	.	.	.
Vvi1g313	Lsa3g1848	Lsa4g0457	Lsa8g1270
Vvi1g314	Lsa3g1847	.	.
Vvi1g315	Lsa3g1845	.	Lsa8g1277
Vvi1g316	.	.	Lsa8g1278
Vvi1g317	.	.	Lsa8g1279
Vvi1g318	.	.	Lsa8g1288
Vvi1g319	Lsa3g1844	Lsa4g0456	.
Vvi1g320	.	Lsa4g0453	.
Vvi1g321	.	.	.
Vvi1g322	.	.	.
Vvi1g323	.	.	.
Vvi1g324	.	Lsa4g0452	.
Vvi1g325	.	Lsa4g0451	.
Vvi1g326	Lsa3g1842	Lsa4g0450	.
Vvi1g327	Lsa3g1840	Lsa4g0448	Lsa8g1291
Vvi1g328	.	.	Lsa8g1294
Vvi1g329	.	.	.
Vvi1g330	.	Lsa4g0444	Lsa8g1297
Vvi1g331	Lsa3g1833	.	Lsa8g1300
Vvi1g332	Lsa3g1828	Lsa4g0441	.
Vvi1g333	.	.	.
Vvi1g334	.	.	.
Vvi1g335	.	.	Lsa8g1301
Vvi1g336	.	.	.
Vvi1g337	Lsa3g1827	.	.
Vvi1g338	Lsa3g1825	Lsa4g0439	Lsa8g1302
Vvi1g339	.	.	.
Vvi1g340	.	Lsa4g0438	.
Vvi1g341	Lsa3g1824	Lsa4g0436	.
Vvi1g342	.	.	.
Vvi1g343	.	.	.
Vvi1g344	Lsa3g1820	.	.
Vvi1g345	Lsa3g1802	Lsa4g0435	.
Vvi1g346	Lsa3g1801	.	Lsa8g1304
Vvi1g347	Lsa3g1797	.	.
Vvi1g348	Lsa3g1795	.	Lsa8g1306
Vvi1g349	Lsa3g1788	.	.
Vvi1g350	.	.	.
Vvi1g351	.	.	Lsa8g1309
Vvi1g352	.	Lsa4g0433	Lsa8g1310
Vvi1g353	Lsa3g1782	.	.
Vvi1g354	.	.	Lsa8g1312
Vvi1g355	Lsa3g1781	.	.
Vvi1g356	.	.	Lsa8g1313
Vvi1g357	.	Lsa4g0432	.
Vvi1g358	.	.	Lsa8g1314
Vvi1g359	.	.	.
Vvi1g360	.	.	.
Vvi1g361	.	.	.
Vvi1g362	.	.	.
Vvi1g363	Lsa3g1776	.	Lsa8g1318
Vvi1g364	.	Lsa4g0430	.
Vvi1g365	Lsa3g1775	.	.
Vvi1g366	.	.	.
Vvi1g367	.	.	.
Vvi1g368	Lsa3g1774	.	.
Vvi1g369	.	.	Lsa8g1322
Vvi1g370	.	.	.
Vvi1g371	.	.	Lsa8g1323
Vvi1g372	.	.	.
Vvi1g373	.	.	.
Vvi1g374	.	.	.
Vvi1g375	.	.	.
Vvi1g376	.	.	.
Vvi1g377	Lsa3g1764	.	.
Vvi1g378	.	Lsa4g0427	Lsa8g1329
Vvi1g379	.	.	Lsa8g1330
Vvi1g380	Lsa3g1763	.	Lsa8g1332
Vvi1g381	Lsa3g1761	Lsa4g0426	.
Vvi1g382	.	.	.
Vvi1g383	Lsa3g1759	Lsa4g0424	.
Vvi1g384	Lsa3g1757	.	.
Vvi1g385	.	Lsa4g0423	Lsa8g1335
Vvi1g386	.	.	.
Vvi1g387	.	.	.
Vvi1g388	.	.	Lsa8g1336
Vvi1g389	.	.	.
Vvi1g390	.	Lsa4g0420	Lsa8g1337
Vvi1g391	.	.	Lsa8g1338
Vvi1g392	.	.	.
Vvi1g393	.	Lsa4g0419	Lsa8g1342
Vvi1g394	Lsa3g1754	.	.
Vvi1g395	.	.	Lsa8g1345
Vvi1g396	Lsa3g1752	Lsa4g0417	Lsa8g1348
Vvi1g397	.	.	Lsa8g1351
Vvi1g398	Lsa3g1751	.	Lsa8g1356
Vvi1g399	.	.	.
Vvi1g400	Lsa3g1750	Lsa4g0416	.
Vvi1g401	Lsa3g1747	.	.
Vvi1g402	.	Lsa4g0415	.
Vvi1g403	Lsa3g1744	Lsa4g0414	.
Vvi1g404	.	Lsa4g0413	.
Vvi1g405	.	.	Lsa8g1361
Vvi1g406	.	Lsa4g0405	Lsa8g1364
Vvi1g407	.	.	.
Vvi1g408	.	.	.
Vvi1g409	Lsa3g1742	.	.
Vvi1g410	.	Lsa4g0404	.
Vvi1g411	.	.	Lsa8g1368
Vvi1g412	Lsa3g1741	.	Lsa8g1369
Vvi1g413	.	.	Lsa8g1370
Vvi1g414	.	Lsa4g0403	Lsa8g1372
Vvi1g415	Lsa3g1740	.	.
Vvi1g416	.	.	.
Vvi1g417	.	Lsa4g0393	.
Vvi1g418	Lsa3g1734	.	.
Vvi1g419	.	.	.
Vvi1g420	Lsa3g1732	.	Lsa8g1378
Vvi1g421	.	.	.
Vvi1g422	Lsa3g1729	.	.
Vvi1g423	.	.	.
Vvi1g424	Lsa3g1728	.	.
Vvi1g425	Lsa3g1727	.	.
Vvi1g426	Lsa3g1726	.	.
Vvi1g427	.	.	.
Vvi1g428	.	Lsa4g0387	.
Vvi1g429	.	Lsa4g0386	.
Vvi1g430	.	.	.
Vvi1g431	.	Lsa4g0385	.
Vvi1g432	.	.	Lsa8g1381
Vvi1g433	.	Lsa4g0384	Lsa8g1384
Vvi1g434	.	Lsa4g0383	.
Vvi1g435	.	.	.
Vvi1g436	.	.	Lsa8g1385
Vvi1g437	.	.	.
Vvi1g438	.	.	Lsa8g1387
Vvi1g439	.	.	.
Vvi1g440	.	.	.
Vvi1g441	Lsa3g1723	.	Lsa8g1390
Vvi1g442	.	.	-
Vvi1g443	.	.	-
Vvi1g444	.	.	-
Vvi1g445	Lsa3g1717	.	-
Vvi1g446	Lsa3g1713	Lsa4g0380	-
Vvi1g447	.	-	-
Vvi1g448	.	-	-
Vvi1g449	.	-	-
Vvi1g450	Lsa3g1709	-	-
Vvi1g451	.	-	-
Vvi1g452	.	Lsa4g0715	Lsa8g1173
Vvi1g453	Lsa3g1707	Lsa4g0377	Lsa8g1395
Vvi1g454	Lsa3g1706	Lsa4g0375	Lsa8g1396
Vvi1g455	.	.	.
Vvi1g456	.	Lsa4g0374	Lsa8g1398
Vvi1g457	.	.	Lsa8g1399
Vvi1g458	.	.	Lsa8g1400
Vvi1g459	.	.	Lsa8g1401
Vvi1g460	.	Lsa4g0373	Lsa8g1402
Vvi1g461	Lsa3g1705	.	Lsa8g1404
Vvi1g462	Lsa3g1704	Lsa4g0372	Lsa8g1405
Vvi1g463	Lsa3g1701	.	Lsa8g1406
Vvi1g464	.	Lsa4g0369	.
Vvi1g465	.	.	.
Vvi1g466	.	.	.
Vvi1g467	.	.	.
Vvi1g468	.	.	.
Vvi1g469	.	.	Lsa8g1420
Vvi1g470	.	Lsa4g0365	Lsa8g1421
Vvi1g471	.	Lsa4g0362	Lsa8g1423
Vvi1g472	.	.	Lsa8g1425
Vvi1g473	.	Lsa4g0361	Lsa8g1426
Vvi1g474	.	.	.
Vvi1g475	.	.	Lsa8g1427
Vvi1g476	.	Lsa4g0360	.
Vvi1g477	.	Lsa4g0359	.
Vvi1g478	.	Lsa4g0358	.
Vvi1g479	Lsa3g1700	Lsa4g0356	.
Vvi1g480	.	Lsa4g0355	.
Vvi1g481	.	.	.
Vvi1g482	.	.	.
Vvi1g483	Lsa3g1698	Lsa4g0354	.
Vvi1g484	Lsa3g1697	.	Lsa8g1443
Vvi1g485	.	.	-
Vvi1g486	.	Lsa4g0352	-
Vvi1g487	Lsa3g1696	.	-
Vvi1g488	.	Lsa4g0351	-
Vvi1g489	.	Lsa4g0350	-
Vvi1g490	.	.	-
Vvi1g491	.	.	-
Vvi1g492	.	.	-
Vvi1g493	Lsa3g1694	Lsa4g0343	-
Vvi1g494	.	.	-
Vvi1g495	.	.	-
Vvi1g496	.	.	-
Vvi1g497	Lsa3g1691	.	-
Vvi1g498	Lsa3g1690	Lsa4g0341	-
Vvi1g499	Lsa3g1689	-	-
Vvi1g500	-	Lsa4g0694	Lsa8g1172
Vvi1g501	-	.	.
Vvi1g502	-	.	.
Vvi1g503	-	.	.
Vvi1g504	-	.	Lsa8g1171
Vvi1g505	-	Lsa4g0689	.
Vvi1g506	-	.	Lsa8g1169
Vvi1g507	-	.	Lsa8g1168
Vvi1g508	-	.	.
Vvi1g509	-	.	.
Vvi1g510	-	.	.
Vvi1g511	-	.	.
Vvi1g512	-	.	.
Vvi1g513	-	.	.
Vvi1g514	-	.	.
Vvi1g515	-	.	Lsa8g1166
Vvi1g516	-	Lsa4g0646	.
Vvi1g517	-	.	Lsa8g1165
Vvi1g518	-	.	.
Vvi1g519	-	.	.
Vvi1g520	-	Lsa4g0648	.
Vvi1g521	-	.	.
Vvi1g522	-	.	.
Vvi1g523	-	Lsa4g0650	.
Vvi1g524	-	Lsa4g0651	.
Vvi1g525	-	Lsa4g0652	.
Vvi1g526	-	Lsa4g0656	.
Vvi1g527	-	.	.
Vvi1g528	-	.	Lsa8g1152
Vvi1g529	-	.	.
Vvi1g530	-	.	.
Vvi1g531	-	.	Lsa8g1150
Vvi1g532	-	Lsa4g0657	.
Vvi1g533	-	.	.
Vvi1g534	-	Lsa4g0658	Lsa8g1148
Vvi1g535	-	.	.
Vvi1g536	-	.	.
Vvi1g537	-	.	.
Vvi1g538	Lsa3g0911	.	Lsa8g1137
Vvi1g539	.	Lsa4g0660	Lsa8g1136
Vvi1g540	.	.	-
Vvi1g541	.	Lsa4g0665	-
Vvi1g542	.	.	Lsa8g4500
Vvi1g543	.	Lsa4g0672	Lsa8g1131
Vvi1g544	.	Lsa4g0678	.
Vvi1g545	.	.	Lsa8g1130
Vvi1g546	.	.	Lsa8g1128
Vvi1g547	.	Lsa4g0634	Lsa8g1127
Vvi1g548	.	-	.
Vvi1g549	.	-	.
Vvi1g550	.	Lsa4g0075	Lsa8g1126
Vvi1g551	.	Lsa4g0633	.
Vvi1g552	.	.	.
Vvi1g553	.	.	Lsa8g1124
Vvi1g554	.	Lsa4g0627	Lsa8g1123
Vvi1g555	.	.	Lsa8g1121
Vvi1g556	.	Lsa4g0623	Lsa8g1117
Vvi1g557	.	.	.
Vvi1g558	.	.	.
Vvi1g559	.	.	.
Vvi1g560	.	.	Lsa8g1113
Vvi1g561	.	.	Lsa8g1111
Vvi1g562	.	.	.
Vvi1g563	.	.	.
Vvi1g564	.	.	.
Vvi1g565	.	.	.
Vvi1g566	.	.	.
Vvi1g567	.	.	.
Vvi1g568	.	.	.
Vvi1g569	.	.	.
Vvi1g570	.	Lsa4g0618	.
Vvi1g571	.	.	.
Vvi1g572	.	.	.
Vvi1g573	.	.	.
Vvi1g574	.	.	.
Vvi1g575	.	.	.
Vvi1g576	.	.	.
Vvi1g577	.	.	.
Vvi1g578	.	.	.
Vvi1g579	.	.	.
Vvi1g580	.	Lsa4g0605	Lsa8g1106
Vvi1g581	.	-	-
Vvi1g582	.	-	-
Vvi1g583	.	-	-
Vvi1g584	.	-	-
Vvi1g585	.	-	-
Vvi1g586	.	Lsa4g0100	-
Vvi1g587	Lsa3g0910	Lsa4g0101	-
Vvi1g588	.	.	Lsa8g4420
Vvi1g589	.	.	Lsa8g4424
Vvi1g590	.	Lsa4g0102	-
Vvi1g591	.	.	Lsa8g4499
Vvi1g592	.	Lsa4g0103	.
Vvi1g593	.	Lsa4g0106	.
Vvi1g594	.	Lsa4g0107	.
Vvi1g595	.	Lsa4g0111	.
Vvi1g596	.	.	.
Vvi1g597	.	.	.
Vvi1g598	Lsa3g0908	Lsa4g0112	.
Vvi1g599	Lsa3g0907	.	.
Vvi1g600	.	.	.
Vvi1g601	.	.	Lsa8g4473
Vvi1g602	Lsa3g0905	Lsa4g0115	-
Vvi1g603	.	.	-
Vvi1g604	Lsa3g0903	Lsa4g0116	-
Vvi1g605	.	.	-
Vvi1g606	Lsa3g0902	.	Lsa8g1078
Vvi1g607	Lsa3g0901	.	-
Vvi1g608	Lsa3g0900	.	Lsa8g4467
Vvi1g609	.	.	.
Vvi1g610	.	.	.
Vvi1g611	.	Lsa4g0118	.
Vvi1g612	.	.	.
Vvi1g613	Lsa3g0898	.	Lsa8g4466
Vvi1g614	.	.	.
Vvi1g615	.	.	.
Vvi1g616	.	.	.
Vvi1g617	.	.	.
Vvi1g618	.	.	.
Vvi1g619	.	.	.
Vvi1g620	.	.	Lsa8g4465
Vvi1g621	Lsa3g0897	.	.
Vvi1g622	Lsa3g0896	.	Lsa8g4462
Vvi1g623	Lsa3g0894	.	.
Vvi1g624	.	.	Lsa8g4461
Vvi1g625	.	.	.
Vvi1g626	.	.	.
Vvi1g627	Lsa3g0893	.	.
Vvi1g628	.	.	Lsa8g4460
Vvi1g629	.	.	Lsa8g4459
Vvi1g630	.	.	Lsa8g4458
Vvi1g631	.	.	Lsa8g4457
Vvi1g632	.	.	.
Vvi1g633	.	.	.
Vvi1g634	.	.	Lsa8g4455
Vvi1g635	.	Lsa4g0126	.
Vvi1g636	.	.	.
Vvi1g637	Lsa3g0892	.	Lsa8g4452
Vvi1g638	.	.	.
Vvi1g639	.	.	.
Vvi1g640	Lsa3g0888	.	Lsa8g4448
Vvi1g641	Lsa3g0887	.	.
Vvi1g642	.	Lsa4g0140	.
Vvi1g643	.	.	.
Vvi1g644	.	Lsa4g0144	.
Vvi1g645	.	.	.
Vvi1g646	.	.	.
Vvi1g647	.	Lsa4g0146	.
Vvi1g648	.	.	.
Vvi1g649	.	Lsa4g0147	.
Vvi1g650	Lsa3g0883	.	Lsa8g4483
Vvi1g651	Lsa3g0881	.	Lsa8g4485
Vvi1g652	.	.	.
Vvi1g653	.	.	Lsa8g4488
Vvi1g654	.	.	.
Vvi1g655	.	.	.
Vvi1g656	.	.	Lsa8g4489
Vvi1g657	.	.	.
Vvi1g658	.	.	.
Vvi1g659	.	Lsa4g0148	.
Vvi1g660	Lsa3g0873	Lsa4g0149	.
Vvi1g661	Lsa3g0871	Lsa4g0150	.
Vvi1g662	Lsa3g0870	.	Lsa8g4500
Vvi1g663	Lsa3g0869	Lsa4g0151	.
Vvi1g664	.	.	.
Vvi1g665	.	.	.
Vvi1g666	Lsa3g0868	.	.
Vvi1g667	Lsa3g0867	.	.
Vvi1g668	.	Lsa4g0152	.
Vvi1g669	.	.	.
Vvi1g670	.	.	.
Vvi1g671	.	.	.
Vvi1g672	.	Lsa4g0154	.
Vvi1g673	.	.	.
Vvi1g674	.	.	.
Vvi1g675	Lsa3g0845	.	.
Vvi1g676	Lsa3g0844	.	.
Vvi1g677	-	.	.
Vvi1g678	-	.	.
Vvi1g679	-	.	.
Vvi1g680	-	.	Lsa8g4507
Vvi1g681	-	.	.
Vvi1g682	-	.	.
Vvi1g683	-	Lsa4g0155	.
Vvi1g684	-	.	.
Vvi1g685	-	Lsa4g0159	.
Vvi1g686	-	.	.
Vvi1g687	-	.	.
Vvi1g688	-	.	.
Vvi1g689	-	.	.
Vvi1g690	-	.	.
Vvi1g691	-	.	.
Vvi1g692	-	.	.
Vvi1g693	-	.	.
Vvi1g694	-	.	.
Vvi1g695	-	.	.
Vvi1g696	-	.	.
Vvi1g697	-	.	Lsa8g4530
Vvi1g698	-	.	.
Vvi1g699	-	.	.
Vvi1g700	-	.	.
Vvi1g701	-	.	Lsa8g4536
Vvi1g702	-	.	.
Vvi1g703	-	.	.
Vvi1g704	-	Lsa4g0165	.
Vvi1g705	Lsa3g1518	Lsa4g0166	.
Vvi1g706	.	.	.
Vvi1g707	Lsa3g1519	.	Lsa8g4540
Vvi1g708	.	.	.
Vvi1g709	.	.	.
Vvi1g710	.	.	.
Vvi1g711	.	.	.
Vvi1g712	.	.	.
Vvi1g713	.	.	.
Vvi1g714	.	Lsa4g0168	.
Vvi1g715	.	.	.
Vvi1g716	.	.	.
Vvi1g717	.	.	Lsa8g4547
Vvi1g718	.	.	.
Vvi1g719	.	.	.
Vvi1g720	.	.	.
Vvi1g721	.	.	.
Vvi1g722	.	Lsa4g0170	.
Vvi1g723	.	.	.
Vvi1g724	.	Lsa4g0171	.
Vvi1g725	.	.	.
Vvi1g726	.	.	.
Vvi1g727	.	.	Lsa8g4553
Vvi1g728	Lsa3g1523	.	.
Vvi1g729	.	.	.
Vvi1g730	.	.	.
Vvi1g731	.	.	Lsa8g4574
Vvi1g732	.	.	Lsa8g4595
Vvi1g733	.	.	Lsa8g4596
Vvi1g734	.	.	Lsa8g4597
Vvi1g735	Lsa3g1524	.	.
Vvi1g736	.	.	.
Vvi1g737	.	.	.
Vvi1g738	.	.	.
Vvi1g739	.	.	Lsa8g4598
Vvi1g740	.	.	Lsa8g4605
Vvi1g741	.	.	.
Vvi1g742	Lsa3g1527	.	.
Vvi1g743	.	.	.
Vvi1g744	.	.	.
Vvi1g745	.	.	.
Vvi1g746	.	.	.
Vvi1g747	.	.	.
Vvi1g748	.	Lsa4g0175	.
Vvi1g749	.	.	.
Vvi1g750	.	Lsa4g0177	.
Vvi1g751	.	.	.
Vvi1g752	.	.	.
Vvi1g753	Lsa3g1528	.	.
Vvi1g754	.	.	.
Vvi1g755	.	.	.
Vvi1g756	.	.	.
Vvi1g757	.	.	.
Vvi1g758	.	.	.
Vvi1g759	.	.	.
Vvi1g760	.	.	.
Vvi1g761	.	.	.
Vvi1g762	.	.	.
Vvi1g763	.	.	.
Vvi1g764	.	.	.
Vvi1g765	.	.	.
Vvi1g766	Lsa3g1529	.	.
Vvi1g767	.	.	.
Vvi1g768	.	.	.
Vvi1g769	.	.	.
Vvi1g770	.	.	.
Vvi1g771	.	.	.
Vvi1g772	.	.	.
Vvi1g773	.	.	.
Vvi1g774	Lsa3g1533	.	.
Vvi1g775	.	.	.
Vvi1g776	Lsa3g1534	.	.
Vvi1g777	.	.	.
Vvi1g778	.	.	Lsa8g4613
Vvi1g779	.	.	.
Vvi1g780	Lsa3g1535	.	.
Vvi1g781	.	.	.
Vvi1g782	.	.	.
Vvi1g783	.	Lsa4g0181	.
Vvi1g784	.	.	.
Vvi1g785	.	.	.
Vvi1g786	.	.	Lsa8g4621
Vvi1g787	.	Lsa4g0187	Lsa8g4624
Vvi1g788	Lsa3g1541	.	Lsa8g4625
Vvi1g789	.	.	-
Vvi1g790	.	.	-
Vvi1g791	.	Lsa4g0200	-
Vvi1g792	.	Lsa4g0201	Lsa8g1679
Vvi1g793	.	Lsa4g0202	-
Vvi1g794	.	.	-
Vvi1g795	Lsa3g1547	.	-
Vvi1g796	.	.	-
Vvi1g797	.	.	-
Vvi1g798	Lsa3g1548	Lsa4g0203	-
Vvi1g799	.	.	-
Vvi1g800	Lsa3g1549	.	-
Vvi1g801	Lsa3g1551	.	-
Vvi1g802	Lsa3g1552	Lsa4g0215	-
Vvi1g803	.	Lsa4g0217	-
Vvi1g804	Lsa3g1553	.	Lsa8g4642
Vvi1g805	.	.	.
Vvi1g806	Lsa3g1555	Lsa4g0220	.
Vvi1g807	.	Lsa4g0226	.
Vvi1g808	.	.	Lsa8g4643
Vvi1g809	Lsa3g1556	Lsa4g0227	Lsa8g4644
Vvi1g810	.	.	.
Vvi1g811	.	.	.
Vvi1g812	.	.	.
Vvi1g813	.	.	.
Vvi1g814	Lsa3g1558	.	Lsa8g4652
Vvi1g815	.	.	.
Vvi1g816	.	.	Lsa8g4657
Vvi1g817	Lsa3g1562	.	Lsa8g4658
Vvi1g818	.	.	.
Vvi1g819	.	.	Lsa8g4660
Vvi1g820	.	.	.
Vvi1g821	.	.	.
Vvi1g822	.	.	.
Vvi1g823	Lsa3g1563	.	.
Vvi1g824	.	.	.
Vvi1g825	.	.	.
Vvi1g826	.	.	.
Vvi1g827	.	.	.
Vvi1g828	.	.	Lsa8g4679
Vvi1g829	.	.	.
Vvi1g830	Lsa3g1573	.	.
Vvi1g831	Lsa3g1574	.	.
Vvi1g832	.	.	.
Vvi1g833	.	.	Lsa8g4683
Vvi1g834	.	Lsa4g0230	-
Vvi1g835	Lsa3g1578	.	-
Vvi1g836	.	.	-
Vvi1g837	.	Lsa4g0236	-
Vvi1g838	.	Lsa4g0237	-
Vvi1g839	.	Lsa4g0238	-
Vvi1g840	Lsa3g1579	.	-
Vvi1g841	Lsa3g1580	.	Lsa8g1672
Vvi1g842	.	.	Lsa8g1671
Vvi1g843	Lsa3g1581	.	.
Vvi1g844	Lsa3g1582	.	.
Vvi1g845	Lsa3g1583	.	.
Vvi1g846	Lsa3g1585	.	.
Vvi1g847	Lsa3g1588	.	.
Vvi1g848	.	.	.
Vvi1g849	.	Lsa4g0242	.
Vvi1g850	Lsa3g1589	Lsa4g0243	.
Vvi1g851	.	.	Lsa8g1665
Vvi1g852	.	.	.
Vvi1g853	Lsa3g1590	Lsa4g0244	.
Vvi1g854	Lsa3g1592	.	.
Vvi1g855	.	.	.
Vvi1g856	.	.	.
Vvi1g857	.	.	.
Vvi1g858	.	.	.
Vvi1g859	.	.	.
Vvi1g860	Lsa3g1595	.	.
Vvi1g861	Lsa3g1596	.	.
Vvi1g862	Lsa3g1598	.	.
Vvi1g863	.	Lsa4g0245	.
Vvi1g864	.	.	.
Vvi1g865	.	.	.
Vvi1g866	.	Lsa4g0256	.
Vvi1g867	.	.	.
Vvi1g868	.	.	.
Vvi1g869	.	.	.
Vvi1g870	.	.	.
Vvi1g871	Lsa3g1599	.	.
Vvi1g872	.	.	.
Vvi1g873	.	.	.
Vvi1g874	.	.	Lsa8g1657
Vvi1g875	Lsa3g1603	.	Lsa8g1656
Vvi1g876	.	Lsa4g0259	Lsa8g1655
Vvi1g877	.	.	.
Vvi1g878	Lsa3g1604	Lsa4g0260	Lsa8g1654
Vvi1g879	Lsa3g1606	.	.
Vvi1g880	Lsa3g1607	.	Lsa8g1651
Vvi1g881	.	.	Lsa8g1650
Vvi1g882	.	.	.
Vvi1g883	Lsa3g1608	.	Lsa8g1649
Vvi1g884	.	.	.
Vvi1g885	.	.	.
Vvi1g886	Lsa3g1613	Lsa4g0265	Lsa8g1645
Vvi1g887	Lsa3g1616	Lsa4g0270	Lsa8g1644
Vvi1g888	.	.	.
Vvi1g889	.	.	.
Vvi1g890	.	.	.
Vvi1g891	.	.	.
Vvi1g892	.	.	.
Vvi1g893	Lsa3g1617	.	.
Vvi1g894	Lsa3g1619	.	Lsa8g1642
Vvi1g895	.	.	Lsa8g1641
Vvi1g896	Lsa3g1622	.	.
Vvi1g897	.	.	Lsa8g1640
Vvi1g898	.	.	Lsa8g1639
Vvi1g899	.	.	Lsa8g1638
Vvi1g900	.	.	Lsa8g1637
Vvi1g901	.	.	.
Vvi1g902	.	.	Lsa8g1635
Vvi1g903	.	.	.
Vvi1g904	.	Lsa4g0272	Lsa8g1632
Vvi1g905	.	.	Lsa8g1630
Vvi1g906	.	.	Lsa8g1629
Vvi1g907	.	Lsa4g0274	Lsa8g1626
Vvi1g908	.	.	.
Vvi1g909	.	.	.
Vvi1g910	.	.	.
Vvi1g911	.	Lsa4g0275	Lsa8g1608
Vvi1g912	.	.	Lsa8g1607
Vvi1g913	.	.	.
Vvi1g914	.	.	.
Vvi1g915	.	.	.
Vvi1g916	Lsa3g1629	Lsa4g0276	.
Vvi1g917	Lsa3g1630	Lsa4g0277	.
Vvi1g918	Lsa3g1632	.	.
Vvi1g919	.	.	.
Vvi1g920	.	Lsa4g0279	Lsa8g1599
Vvi1g921	.	.	Lsa8g1598
Vvi1g922	.	.	Lsa8g1596
Vvi1g923	.	Lsa4g0280	.
Vvi1g924	.	.	Lsa8g1592
Vvi1g925	.	Lsa4g0288	Lsa8g1590
Vvi1g926	.	Lsa4g0290	Lsa8g1587
Vvi1g927	.	.	.
Vvi1g928	Lsa3g1641	.	.
Vvi1g929	.	Lsa4g0292	.
Vvi1g930	Lsa3g1642	.	Lsa8g1586
Vvi1g931	.	.	.
Vvi1g932	.	.	Lsa8g1584
Vvi1g933	.	Lsa4g0294	.
Vvi1g934	.	Lsa4g0295	.
Vvi1g935	.	.	Lsa8g1583
Vvi1g936	.	.	.
Vvi1g937	.	.	Lsa8g1581
Vvi1g938	.	.	.
Vvi1g939	.	.	Lsa8g1579
Vvi1g940	.	.	Lsa8g1574
Vvi1g941	.	.	.
Vvi1g942	.	.	.
Vvi1g943	.	.	.
Vvi1g944	.	.	.
Vvi1g945	.	.	.
Vvi1g946	.	.	.
Vvi1g947	.	.	.
Vvi1g948	.	.	.
Vvi1g949	.	.	Lsa8g1533
Vvi1g950	.	.	-
Vvi1g951	.	.	-
Vvi1g952	.	Lsa4g0304	-
Vvi1g953	.	-	-
Vvi1g954	.	-	-
Vvi1g955	.	-	-
Vvi1g956	.	-	-
Vvi1g957	.	-	-
Vvi1g958	.	-	-
Vvi1g959	.	-	-
Vvi1g960	.	-	-
Vvi1g961	.	-	-
Vvi1g962	.	-	-
Vvi1g963	.	-	-
Vvi1g964	.	-	-
Vvi1g965	.	-	-
Vvi1g966	Lsa3g1646	Lsa4g0534	-
Vvi1g967	-	.	-
Vvi1g968	-	.	-
Vvi1g969	-	.	-
Vvi1g970	-	.	-
Vvi1g971	-	.	-
Vvi1g972	-	.	-
Vvi1g973	-	.	-
Vvi1g974	Lsa3g1074	.	-
Vvi1g975	-	.	-
Vvi1g976	-	.	-
Vvi1g977	-	.	-
Vvi1g978	-	.	-
Vvi1g979	-	.	-
Vvi1g980	-	.	-
Vvi1g981	-	.	-
Vvi1g982	-	.	-
Vvi1g983	-	.	-
Vvi1g984	-	.	-
Vvi1g985	-	.	-
Vvi1g986	-	.	-
Vvi1g987	-	.	-
Vvi1g988	Lsa3g1655	.	-
Vvi1g989	Lsa3g1656	.	-
Vvi1g990	-	.	-
Vvi1g991	-	.	-
Vvi1g992	-	Lsa4g0564	-
Vvi1g993	-	.	-
Vvi1g994	-	.	-
Vvi1g995	-	.	-
Vvi1g996	-	.	-
Vvi1g997	-	Lsa4g0569	-
Vvi1g998	-	Lsa4g0570	-
Vvi1g999	-	.	-
Vvi1g1000	-	.	-
Vvi1g1001	-	.	-
Vvi1g1002	-	.	-
Vvi1g1003	-	.	-
Vvi1g1004	-	.	-
Vvi1g1005	-	Lsa4g0572	-
Vvi1g1006	-	.	-
Vvi1g1007	-	.	-
Vvi1g1008	-	.	-
Vvi1g1009	-	.	-
Vvi1g1010	-	.	-
Vvi1g1011	-	Lsa4g0588	-
Vvi1g1012	-	.	-
Vvi1g1013	-	.	-
Vvi1g1014	-	.	-
Vvi1g1015	-	.	-
Vvi1g1016	-	Lsa4g0593	-
Vvi1g1017	-	.	-
Vvi1g1018	-	.	-
Vvi1g1019	-	.	-
Vvi1g1020	-	.	-
Vvi1g1021	-	Lsa4g0594	-
Vvi1g1022	Lsa3g1073	.	-
Vvi1g1023	-	.	-
Vvi1g1024	-	.	-
Vvi1g1025	-	.	-
Vvi1g1026	Lsa3g0871	.	-
Vvi1g1027	-	.	-
Vvi1g1028	-	.	-
Vvi1g1029	-	.	-
Vvi1g1030	-	.	-
Vvi1g1031	-	.	-
Vvi1g1032	-	.	-
Vvi1g1033	-	Lsa4g0600	-
Vvi1g1034	-	-	-
Vvi1g1035	-	-	-
Vvi1g1036	-	-	-
Vvi1g1037	Lsa3g1072	-	Lsa8g1059
Vvi1g1038	Lsa3g1067	-	.
Vvi1g1039	.	-	.
Vvi1g1040	.	-	.
Vvi1g1041	Lsa3g1066	Lsa4g0748	Lsa8g1060
Vvi1g1042	.	.	Lsa8g1061
Vvi1g1043	.	Lsa4g0751	.
Vvi1g1044	.	Lsa4g0752	.
Vvi1g1045	.	-	.
Vvi1g1046	.	-	.
Vvi1g1047	.	-	.
Vvi1g1048	.	-	.
Vvi1g1049	.	Lsa4g0616	.
Vvi1g1050	.	-	.
Vvi1g1051	Lsa3g1063	-	.
Vvi1g1052	Lsa3g1062	-	.
Vvi1g1053	.	-	Lsa8g1067
Vvi1g1054	Lsa3g1053	-	.
Vvi1g1055	.	-	.
Vvi1g1056	.	-	Lsa8g1069
Vvi1g1057	.	-	.
Vvi1g1058	Lsa3g1049	-	.
Vvi1g1059	.	-	.
Vvi1g1060	.	-	.
Vvi1g1061	.	-	.
Vvi1g1062	.	-	.
Vvi1g1063	.	-	.
Vvi1g1064	.	-	.
Vvi1g1065	.	-	.
Vvi1g1066	.	-	.
Vvi1g1067	Lsa3g1022	Lsa4g0758	Lsa8g1091
Vvi1g1068	.	.	.
Vvi1g1069	.	.	.
Vvi1g1070	.	.	.
Vvi1g1071	Lsa3g1021	.	Lsa8g1092
Vvi1g1072	Lsa3g1020	.	.
Vvi1g1073	Lsa3g1019	.	.
Vvi1g1074	.	.	.
Vvi1g1075	.	Lsa4g0760	.
Vvi1g1076	.	.	.
Vvi1g1077	.	Lsa4g0761	Lsa8g1096
Vvi1g1078	.	Lsa4g0763	.
Vvi1g1079	.	Lsa4g0764	Lsa8g1098
Vvi1g1080	.	.	.
Vvi1g1081	.	.	.
Vvi1g1082	.	.	.
Vvi1g1083	.	.	Lsa8g1099
Vvi1g1084	.	.	.
Vvi1g1085	.	.	Lsa8g1100
Vvi1g1086	.	.	.
Vvi1g1087	.	.	.
Vvi1g1088	Lsa3g1002	.	.
Vvi1g1089	-	Lsa4g0765	.
Vvi1g1090	-	.	.
Vvi1g1091	-	Lsa4g0767	.
Vvi1g1092	-	-	.
Vvi1g1093	-	-	.
Vvi1g1094	-	-	.
Vvi1g1095	-	-	.
Vvi1g1096	-	-	.
Vvi1g1097	-	Lsa4g0615	.
Vvi1g1098	-	.	.
Vvi1g1099	-	Lsa4g0614	.
Vvi1g1100	-	.	.
Vvi1g1101	-	.	Lsa8g1102
Vvi1g1102	-	.	.
Vvi1g1103	-	Lsa4g0612	Lsa8g1110
Vvi1g1104	-	.	-
Vvi1g1105	-	Lsa4g0610	-
Vvi1g1106	-	.	-
Vvi1g1107	-	.	-
Vvi1g1108	-	.	-
Vvi1g1109	-	.	-
Vvi1g1110	-	.	-
Vvi1g1111	-	Lsa4g0609	-
Vvi1g1112	-	-	Lsa8g4419
Vvi1g1113	-	-	.
Vvi1g1114	Lsa3g0911	-	Lsa8g4418
Vvi1g1115	.	Lsa4g0816	Lsa8g4417
Vvi1g1116	.	Lsa4g0099	Lsa8g4416
Vvi1g1117	Lsa3g0914	.	.
Vvi1g1118	.	Lsa4g0097	.
Vvi1g1119	.	Lsa4g0096	.
Vvi1g1120	.	Lsa4g0095	.
Vvi1g1121	.	.	.
Vvi1g1122	Lsa3g0915	.	.
Vvi1g1123	.	.	.
Vvi1g1124	.	.	.
Vvi1g1125	.	.	Lsa8g4407
Vvi1g1126	.	.	.
Vvi1g1127	.	.	Lsa8g4402
Vvi1g1128	.	.	.
Vvi1g1129	.	.	.
Vvi1g1130	.	.	.
Vvi1g1131	.	.	.
Vvi1g1132	.	.	.
Vvi1g1133	.	.	.
Vvi1g1134	.	.	.
Vvi1g1135	.	.	.
Vvi1g1136	Lsa3g0917	.	.
Vvi1g1137	.	.	.
Vvi1g1138	.	.	Lsa8g4395
Vvi1g1139	Lsa3g0918	.	.
Vvi1g1140	Lsa3g0919	.	.
Vvi1g1141	.	.	.
Vvi1g1142	.	.	Lsa8g4392
Vvi1g1143	Lsa3g0921	.	Lsa8g4391
Vvi1g1144	.	.	Lsa8g4389
Vvi1g1145	.	.	Lsa8g4387
Vvi1g1146	Lsa3g0922	.	.
Vvi1g1147	.	.	.
Vvi1g1148	.	.	.
Vvi1g1149	.	.	.
Vvi1g1150	.	Lsa4g0091	.
Vvi1g1151	.	.	.
Vvi1g1152	.	.	.
Vvi1g1153	.	Lsa4g0090	.
Vvi1g1154	.	.	Lsa8g4380
Vvi1g1155	.	Lsa4g0089	.
Vvi1g1156	.	Lsa4g0088	.
Vvi1g1157	.	.	.
Vvi1g1158	.	Lsa4g0087	.
Vvi1g1159	.	Lsa4g0086	.
Vvi1g1160	.	.	.
Vvi1g1161	.	.	.
Vvi1g1162	.	.	.
Vvi1g1163	.	.	.
Vvi1g1164	.	.	.
Vvi1g1165	.	.	.
Vvi1g1166	Lsa3g0923	.	.
Vvi1g1167	.	.	.
Vvi1g1168	.	.	.
Vvi1g1169	.	.	Lsa8g4374
Vvi1g1170	Lsa3g0927	.	.
Vvi1g1171	.	.	.
Vvi1g1172	Lsa3g0928	.	Lsa8g4373
Vvi1g1173	.	Lsa4g0085	.
Vvi1g1174	.	.	Lsa8g4372
Vvi1g1175	Lsa3g0929	.	.
Vvi1g1176	.	.	Lsa8g4368
Vvi1g1177	.	.	.
Vvi1g1178	.	.	.
Vvi1g1179	.	.	.
Vvi1g1180	.	.	.
Vvi1g1181	.	.	.
Vvi1g1182	.	.	.
Vvi1g1183	.	.	.
Vvi1g1184	Lsa3g0930	.	Lsa8g4366
Vvi1g1185	.	.	Lsa8g4364
Vvi1g1186	.	.	Lsa8g4362
Vvi1g1187	.	.	.
Vvi1g1188	.	.	.
Vvi1g1189	.	.	.
Vvi1g1190	.	.	Lsa8g4359
Vvi1g1191	.	.	.
Vvi1g1192	.	.	Lsa8g4357
Vvi1g1193	.	.	.
Vvi1g1194	.	.	.
Vvi1g1195	.	.	Lsa8g4356
Vvi1g1196	.	.	.
Vvi1g1197	.	.	.
Vvi1g1198	.	.	.
Vvi1g1199	.	.	.
Vvi1g1200	.	.	.
Vvi1g1201	.	.	.
Vvi1g1202	.	.	.
Vvi1g1203	.	.	.
Vvi1g1204	.	.	.
Vvi1g1205	.	.	.
Vvi1g1206	.	.	.
Vvi1g1207	.	.	.
Vvi1g1208	.	.	.
Vvi1g1209	.	.	.
Vvi1g1210	.	.	.
Vvi1g1211	.	.	.
Vvi1g1212	.	.	.
Vvi1g1213	.	.	.
Vvi1g1214	.	.	.
Vvi1g1215	.	.	.
Vvi1g1216	.	.	.
Vvi1g1217	Lsa3g0932	.	.
Vvi1g1218	.	.	Lsa8g4351
Vvi1g1219	.	.	Lsa8g4349
Vvi1g1220	.	.	.
Vvi1g1221	.	.	Lsa8g4347
Vvi1g1222	Lsa3g0934	.	Lsa8g4346
Vvi1g1223	.	Lsa4g0077	.
Vvi1g1224	.	.	.
Vvi1g1225	.	.	.
Vvi1g1226	.	.	Lsa8g4345
Vvi1g1227	.	Lsa4g0076	Lsa8g4343
Vvi1g1228	.	.	.
Vvi1g1229	.	.	.
Vvi1g1230	.	.	.
Vvi1g1231	.	.	.
Vvi1g1232	.	.	.
Vvi1g1233	.	.	.
Vvi1g1234	.	.	.
Vvi1g1235	.	.	.
Vvi1g1236	.	.	.
Vvi1g1237	.	.	.
Vvi1g1238	.	.	.
Vvi1g1239	.	.	.
Vvi1g1240	.	.	Lsa8g4339
Vvi1g1241	.	Lsa4g0074	.
Vvi1g1242	.	Lsa4g0072	.
Vvi1g1243	.	.	.
Vvi1g1244	.	.	Lsa8g4337
Vvi1g1245	.	.	.
Vvi1g1246	.	.	Lsa8g4335
Vvi1g1247	.	.	.
Vvi1g1248	.	.	.
Vvi1g1249	.	.	.
Vvi1g1250	Lsa3g0938	.	.
Vvi1g1251	.	Lsa4g0071	.
Vvi1g1252	.	.	.
Vvi1g1253	Lsa3g0939	Lsa4g0067	.
Vvi1g1254	.	.	.
Vvi1g1255	Lsa3g0940	.	Lsa8g4331
Vvi1g1256	.	.	.
Vvi1g1257	.	.	Lsa8g4327
Vvi1g1258	Lsa3g0941	Lsa4g0060	.
Vvi1g1259	.	.	Lsa8g4326
Vvi1g1260	Lsa3g0946	.	.
Vvi1g1261	.	.	.
Vvi1g1262	.	.	Lsa8g4325
Vvi1g1263	.	Lsa4g0044	.
Vvi1g1264	.	.	Lsa8g4324
Vvi1g1265	.	.	.
Vvi1g1266	.	.	.
Vvi1g1267	.	.	.
Vvi1g1268	.	.	.
Vvi1g1269	.	.	.
Vvi1g1270	Lsa3g0950	.	Lsa8g4323
Vvi1g1271	.	.	.
Vvi1g1272	Lsa3g0951	.	.
Vvi1g1273	.	Lsa4g0041	.
Vvi1g1274	Lsa3g0953	.	.
Vvi1g1275	Lsa3g0954	.	Lsa8g4322
Vvi1g1276	.	.	Lsa8g4314
Vvi1g1277	Lsa3g0956	.	Lsa8g4313
Vvi1g1278	.	.	.
Vvi1g1279	Lsa3g0957	Lsa4g0038	.
Vvi1g1280	.	.	.
Vvi1g1281	.	.	.
Vvi1g1282	.	.	.
Vvi1g1283	.	.	.
Vvi1g1284	.	.	.
Vvi1g1285	.	.	.
Vvi1g1286	.	.	.
Vvi1g1287	.	.	.
Vvi1g1288	.	.	.
Vvi1g1289	.	.	.
Vvi1g1290	.	.	.
Vvi1g1291	.	.	.
Vvi1g1292	.	.	.
Vvi1g1293	.	.	.
Vvi1g1294	.	.	.
Vvi1g1295	.	.	.
Vvi1g1296	.	Lsa4g0037	.
Vvi1g1297	.	.	.
Vvi1g1298	.	Lsa4g0036	.
Vvi1g1299	Lsa3g0958	.	.
Vvi1g1300	Lsa3g0959	.	.
Vvi1g1301	Lsa3g0961	.	Lsa8g4309
Vvi1g1302	Lsa3g0963	.	.
Vvi1g1303	.	.	.
Vvi1g1304	.	.	.
Vvi1g1305	.	Lsa4g0034	.
Vvi1g1306	.	.	.
Vvi1g1307	.	.	Lsa8g4307
Vvi1g1308	.	.	.
Vvi1g1309	.	.	.
Vvi1g1310	Lsa3g0964	Lsa4g0030	.
Vvi1g1311	.	.	.
Vvi1g1312	Lsa3g0965	.	.
Vvi1g1313	.	.	.
Vvi1g1314	.	.	.
Vvi1g1315	Lsa3g0967	.	.
Vvi1g1316	.	Lsa4g0028	Lsa8g4290
Vvi1g1317	.	Lsa4g0026	.
Vvi1g1318	Lsa3g0969	Lsa4g0024	.
Vvi1g1319	.	.	.
Vvi1g1320	.	.	.
Vvi1g1321	Lsa3g0970	Lsa4g0021	Lsa8g4287
Vvi1g1322	.	.	-
Vvi1g1323	.	Lsa4g0020	-
Vvi1g1324	.	.	-
Vvi1g1325	.	.	-
Vvi1g1326	.	.	-
Vvi1g1327	.	.	-
Vvi1g1328	.	.	-
Vvi1g1329	.	Lsa4g0017	-
Vvi1g1330	Lsa3g0973	.	-
Vvi1g1331	.	.	-
Vvi1g1332	.	.	-
Vvi1g1333	.	.	-
Vvi1g1334	.	.	-
Vvi1g1335	.	.	-
Vvi1g1336	Lsa3g0975	.	-
Vvi1g1337	.	.	-
Vvi1g1338	.	.	-
Vvi1g1339	.	.	-
Vvi1g1340	.	.	-
Vvi1g1341	.	Lsa4g0013	-
Vvi1g1342	.	Lsa4g0011	-
Vvi1g1343	.	Lsa4g0008	-
Vvi1g1344	.	Lsa4g0007	-
Vvi1g1345	.	.	-
Vvi1g1346	.	Lsa4g0006	-
Vvi1g1347	.	.	-
Vvi1g1348	.	Lsa4g0005	-
Vvi1g1349	.	.	-
Vvi1g1350	.	.	-
Vvi1g1351	Lsa3g0979	.	-
Vvi1g1352	Lsa3g0985	.	-
Vvi1g1353	Lsa3g0988	.	-
Vvi1g1354	.	.	-
Vvi1g1355	Lsa3g0989	.	-
Vvi1g1356	.	.	-
Vvi1g1357	.	.	-
Vvi1g1358	Lsa3g0990	.	-
Vvi1g1359	Lsa3g0991	.	-
Vvi1g1360	Lsa3g0992	.	-
Vvi1g1361	.	.	-
Vvi1g1362	.	.	-
Vvi1g1363	.	.	-
Vvi1g1364	.	Lsa4g0004	-
Vvi1g1365	Lsa3g0993	.	-
Vvi1g1366	.	.	-
Vvi1g1367	.	.	-
Vvi1g1368	Lsa3g0995	.	-
Vvi1g1369	.	.	-
Vvi1g1370	Lsa3g1000	.	-
Vvi1g1371	.	.	-
Vvi1g1372	.	.	-
Vvi1g1373	.	.	-
Vvi1g1374	Lsa3g1005	.	-
Vvi1g1375	.	.	-
Vvi1g1376	.	.	-
Vvi1g1377	.	.	-
Vvi1g1378	.	.	-
Vvi1g1379	.	.	-
Vvi1g1380	.	.	-
Vvi1g1381	Lsa3g1006	.	-
Vvi1g1382	.	.	-
Vvi1g1383	.	.	-
Vvi1g1384	.	.	-
Vvi1g1385	.	.	-
Vvi1g1386	.	.	-
Vvi1g1387	.	.	-
Vvi1g1388	.	.	-
Vvi1g1389	Lsa3g1012	.	-
Vvi1g1390	.	.	-
Vvi1g1391	.	.	-
Vvi1g1392	.	.	-
Vvi1g1393	.	.	-
Vvi1g1394	.	.	-
Vvi1g1395	.	Lsa4g0003	-
Vvi1g1396	Lsa3g1013	-	-
Vvi1g1397	Lsa3g1014	-	-
Vvi1g1398	-	-	-
Vvi1g1399	-	-	-
Vvi10g1	-	-	-
Vvi10g2	Lsa1g3832	-	-
Vvi10g3	.	-	-
Vvi10g4	.	-	-
Vvi10g5	.	-	Lsa7g0578
Vvi10g6	.	Lsa4g1674	Lsa7g0577
Vvi10g7	.	.	.
Vvi10g8	.	.	Lsa7g0576
Vvi10g9	.	Lsa4g1675	Lsa7g0574
Vvi10g10	.	.	.
Vvi10g11	.	Lsa4g1677	.
Vvi10g12	.	.	Lsa7g0573
Vvi10g13	.	Lsa4g1678	Lsa7g0571
Vvi10g14	.	-	.
Vvi10g15	.	-	.
Vvi10g16	.	-	.
Vvi10g17	.	Lsa4g1590	.
Vvi10g18	.	-	.
Vvi10g19	.	Lsa4g1686	.
Vvi10g20	.	.	.
Vvi10g21	.	.	.
Vvi10g22	.	.	.
Vvi10g23	.	.	.
Vvi10g24	.	.	Lsa7g0565
Vvi10g25	.	.	.
Vvi10g26	.	Lsa4g1691	Lsa7g0563
Vvi10g27	.	.	Lsa7g0559
Vvi10g28	.	.	Lsa7g0558
Vvi10g29	.	.	.
Vvi10g30	.	.	.
Vvi10g31	.	Lsa4g1699	.
Vvi10g32	Lsa1g3818	.	.
Vvi10g33	.	Lsa4g1700	.
Vvi10g34	.	Lsa4g1701	.
Vvi10g35	.	.	Lsa7g0557
Vvi10g36	.	.	Lsa7g0556
Vvi10g37	.	.	Lsa7g0555
Vvi10g38	.	.	.
Vvi10g39	Lsa1g3831	.	.
Vvi10g40	Lsa1g3832	.	.
Vvi10g41	.	.	.
Vvi10g42	Lsa1g3833	.	.
Vvi10g43	.	.	.
Vvi10g44	.	.	.
Vvi10g45	.	.	.
Vvi10g46	Lsa1g3837	.	.
Vvi10g47	.	.	.
Vvi10g48	.	.	.
Vvi10g49	.	.	.
Vvi10g50	Lsa1g3839	.	.
Vvi10g51	.	.	.
Vvi10g52	Lsa1g3842	.	.
Vvi10g53	.	Lsa4g1735	.
Vvi10g54	.	-	.
Vvi10g55	Lsa1g3847	-	.
Vvi10g56	.	-	.
Vvi10g57	.	-	.
Vvi10g58	.	-	.
Vvi10g59	.	-	.
Vvi10g60	.	-	.
Vvi10g61	.	-	.
Vvi10g62	.	-	.
Vvi10g63	Lsa1g3825	-	.
Vvi10g64	.	-	.
Vvi10g65	.	Lsa4g1584	.
Vvi10g66	.	-	.
Vvi10g67	.	-	.
Vvi10g68	.	-	.
Vvi10g69	.	-	.
Vvi10g70	.	-	Lsa7g0510
Vvi10g71	.	Lsa4g1736	.
Vvi10g72	.	.	.
Vvi10g73	.	.	.
Vvi10g74	.	.	.
Vvi10g75	.	.	.
Vvi10g76	.	.	.
Vvi10g77	.	.	.
Vvi10g78	.	.	.
Vvi10g79	.	.	.
Vvi10g80	.	.	.
Vvi10g81	Lsa1g3823	.	.
Vvi10g82	.	.	.
Vvi10g83	.	.	.
Vvi10g84	.	.	.
Vvi10g85	Lsa1g3822	.	.
Vvi10g86	.	.	.
Vvi10g87	.	.	.
Vvi10g88	.	.	.
Vvi10g89	.	.	.
Vvi10g90	.	.	.
Vvi10g91	.	.	.
Vvi10g92	.	.	.
Vvi10g93	.	.	.
Vvi10g94	.	.	.
Vvi10g95	.	.	.
Vvi10g96	.	.	.
Vvi10g97	.	.	.
Vvi10g98	.	.	.
Vvi10g99	.	.	.
Vvi10g100	Lsa1g3820	.	.
Vvi10g101	-	.	.
Vvi10g102	-	.	Lsa7g0460
Vvi10g103	-	Lsa4g1767	.
Vvi10g104	-	.	.
Vvi10g105	Lsa1g3705	.	Lsa7g0459
Vvi10g106	-	.	.
Vvi10g107	-	.	Lsa7g0433
Vvi10g108	-	Lsa4g1796	-
Vvi10g109	-	Lsa4g1797	-
Vvi10g110	-	Lsa4g1564	-
Vvi10g111	-	.	-
Vvi10g112	Lsa1g3779	Lsa4g1556	-
Vvi10g113	.	.	-
Vvi10g114	.	.	Lsa7g0687
Vvi10g115	.	.	Lsa7g0689
Vvi10g116	.	Lsa4g1548	.
Vvi10g117	.	.	Lsa7g0706
Vvi10g118	.	.	Lsa7g0709
Vvi10g119	.	.	.
Vvi10g120	.	.	.
Vvi10g121	Lsa1g3766	.	.
Vvi10g122	-	.	.
Vvi10g123	-	.	.
Vvi10g124	Lsa1g3643	.	Lsa7g0713
Vvi10g125	.	.	Lsa7g0714
Vvi10g126	.	.	.
Vvi10g127	.	.	.
Vvi10g128	.	Lsa4g1518	.
Vvi10g129	.	Lsa4g1517	Lsa7g0721
Vvi10g130	.	.	Lsa7g0724
Vvi10g131	.	.	Lsa7g0725
Vvi10g132	.	.	.
Vvi10g133	.	.	.
Vvi10g134	.	Lsa4g1515	Lsa7g0726
Vvi10g135	.	.	.
Vvi10g136	.	.	.
Vvi10g137	.	.	.
Vvi10g138	.	.	.
Vvi10g139	.	.	Lsa7g0729
Vvi10g140	.	.	.
Vvi10g141	.	.	Lsa7g0731
Vvi10g142	.	.	.
Vvi10g143	.	.	.
Vvi10g144	Lsa1g3635	.	.
Vvi10g145	.	.	Lsa7g0734
Vvi10g146	.	.	Lsa7g0741
Vvi10g147	.	.	Lsa7g0742
Vvi10g148	.	.	.
Vvi10g149	.	.	.
Vvi10g150	.	.	.
Vvi10g151	.	.	.
Vvi10g152	.	Lsa4g1508	.
Vvi10g153	.	Lsa4g1507	Lsa7g0744
Vvi10g154	.	.	.
Vvi10g155	.	.	.
Vvi10g156	.	.	Lsa7g0747
Vvi10g157	.	.	.
Vvi10g158	.	Lsa4g1504	Lsa7g0748
Vvi10g159	.	Lsa4g1500	Lsa7g0749
Vvi10g160	.	Lsa4g1499	.
Vvi10g161	.	Lsa4g1498	.
Vvi10g162	.	Lsa4g1497	.
Vvi10g163	.	.	.
Vvi10g164	.	Lsa4g1493	.
Vvi10g165	.	Lsa4g1490	.
Vvi10g166	.	.	.
Vvi10g167	.	Lsa4g1489	.
Vvi10g168	Lsa1g3629	Lsa4g1486	Lsa7g0753
Vvi10g169	.	.	Lsa7g0754
Vvi10g170	.	Lsa4g1485	.
Vvi10g171	.	.	.
Vvi10g172	.	.	.
Vvi10g173	.	.	Lsa7g0756
Vvi10g174	.	Lsa4g1478	.
Vvi10g175	.	.	.
Vvi10g176	.	.	.
Vvi10g177	.	.	.
Vvi10g178	.	.	Lsa7g0757
Vvi10g179	.	.	.
Vvi10g180	.	.	Lsa7g0759
Vvi10g181	.	.	Lsa7g0761
Vvi10g182	.	.	.
Vvi10g183	Lsa1g3608	Lsa4g1477	.
Vvi10g184	.	.	Lsa7g0763
Vvi10g185	Lsa1g3605	Lsa4g1473	.
Vvi10g186	.	Lsa4g1471	.
Vvi10g187	.	.	.
Vvi10g188	.	Lsa4g1469	.
Vvi10g189	Lsa1g3591	.	.
Vvi10g190	.	.	.
Vvi10g191	.	Lsa4g1462	.
Vvi10g192	.	.	.
Vvi10g193	.	Lsa4g1458	Lsa7g0771
Vvi10g194	.	.	Lsa7g0772
Vvi10g195	Lsa1g3567	.	.
Vvi10g196	.	Lsa4g1455	.
Vvi10g197	.	Lsa4g1454	.
Vvi10g198	.	Lsa4g1453	Lsa7g0773
Vvi10g199	.	.	Lsa7g0776
Vvi10g200	.	Lsa4g1451	.
Vvi10g201	.	Lsa4g1450	.
Vvi10g202	.	.	Lsa7g0777
Vvi10g203	.	.	.
Vvi10g204	.	Lsa4g1447	.
Vvi10g205	.	.	Lsa7g0779
Vvi10g206	.	.	.
Vvi10g207	.	.	.
Vvi10g208	.	Lsa4g1443	.
Vvi10g209	.	.	Lsa7g0783
Vvi10g210	.	Lsa4g1441	.
Vvi10g211	.	.	.
Vvi10g212	.	.	.
Vvi10g213	.	.	.
Vvi10g214	.	Lsa4g1438	.
Vvi10g215	.	.	Lsa7g0784
Vvi10g216	.	.	Lsa7g0789
Vvi10g217	.	.	.
Vvi10g218	.	Lsa4g1437	.
Vvi10g219	.	.	.
Vvi10g220	.	.	Lsa7g0791
Vvi10g221	.	.	.
Vvi10g222	.	.	Lsa7g0792
Vvi10g223	.	Lsa4g1435	.
Vvi10g224	.	Lsa4g1433	.
Vvi10g225	.	.	.
Vvi10g226	.	Lsa4g1432	.
Vvi10g227	.	.	Lsa7g0793
Vvi10g228	.	Lsa4g1431	Lsa7g0794
Vvi10g229	.	Lsa4g1426	.
Vvi10g230	.	Lsa4g1425	.
Vvi10g231	.	.	.
Vvi10g232	.	.	.
Vvi10g233	.	.	Lsa7g0796
Vvi10g234	.	.	Lsa7g0797
Vvi10g235	.	.	Lsa7g0818
Vvi10g236	.	.	Lsa7g0819
Vvi10g237	.	.	.
Vvi10g238	Lsa1g3533	.	.
Vvi10g239	-	Lsa4g1424	Lsa7g0820
Vvi10g240	-	.	.
Vvi10g241	-	.	.
Vvi10g242	-	.	Lsa7g0823
Vvi10g243	-	.	Lsa7g0824
Vvi10g244	-	.	.
Vvi10g245	-	.	.
Vvi10g246	-	Lsa4g1422	Lsa7g0828
Vvi10g247	Lsa1g3354	.	-
Vvi10g248	.	.	-
Vvi10g249	Lsa1g3379	.	-
Vvi10g250	.	.	-
Vvi10g251	.	Lsa4g1411	Lsa7g1170
Vvi10g252	.	.	-
Vvi10g253	Lsa1g3402	.	-
Vvi10g254	Lsa1g3404	Lsa4g1404	Lsa7g0838
Vvi10g255	.	Lsa4g1403	.
Vvi10g256	.	Lsa4g1400	Lsa7g0841
Vvi10g257	.	.	.
Vvi10g258	Lsa1g3410	.	Lsa7g0842
Vvi10g259	.	.	.
Vvi10g260	.	Lsa4g1398	Lsa7g0845
Vvi10g261	.	Lsa4g1397	Lsa7g0846
Vvi10g262	Lsa1g3413	.	.
Vvi10g263	.	.	.
Vvi10g264	.	.	.
Vvi10g265	Lsa1g3415	.	Lsa7g0847
Vvi10g266	Lsa1g3416	.	Lsa7g0848
Vvi10g267	.	.	Lsa7g0853
Vvi10g268	Lsa1g3422	.	.
Vvi10g269	.	.	Lsa7g0855
Vvi10g270	.	.	.
Vvi10g271	.	.	Lsa7g0857
Vvi10g272	.	.	.
Vvi10g273	.	.	.
Vvi10g274	.	.	.
Vvi10g275	.	.	.
Vvi10g276	.	.	.
Vvi10g277	.	.	.
Vvi10g278	.	.	.
Vvi10g279	.	.	.
Vvi10g280	.	.	.
Vvi10g281	.	.	.
Vvi10g282	.	.	.
Vvi10g283	.	.	.
Vvi10g284	.	.	.
Vvi10g285	Lsa1g3424	.	Lsa7g0859
Vvi10g286	.	.	Lsa7g0862
Vvi10g287	.	.	Lsa7g0863
Vvi10g288	.	Lsa4g1387	Lsa7g0865
Vvi10g289	.	.	.
Vvi10g290	.	Lsa4g1386	Lsa7g0866
Vvi10g291	Lsa1g3427	Lsa4g1383	.
Vvi10g292	.	Lsa4g1381	.
Vvi10g293	.	Lsa4g1377	.
Vvi10g294	.	Lsa4g1374	.
Vvi10g295	.	Lsa4g1372	.
Vvi10g296	.	-	.
Vvi10g297	Lsa1g3433	-	.
Vvi10g298	.	-	.
Vvi10g299	Lsa1g3434	-	Lsa7g0873
Vvi10g300	.	-	Lsa7g1157
Vvi10g301	.	-	Lsa7g0879
Vvi10g302	.	-	.
Vvi10g303	.	-	.
Vvi10g304	Lsa1g3435	-	.
Vvi10g305	.	-	.
Vvi10g306	.	Lsa4g0795	Lsa7g0881
Vvi10g307	.	Lsa4g0804	Lsa7g0882
Vvi10g308	Lsa1g3437	.	.
Vvi10g309	.	.	.
Vvi10g310	.	.	Lsa7g0883
Vvi10g311	Lsa1g3438	.	.
Vvi10g312	.	.	Lsa7g0885
Vvi10g313	Lsa1g3439	.	.
Vvi10g314	.	.	.
Vvi10g315	Lsa1g3440	.	.
Vvi10g316	.	.	.
Vvi10g317	.	.	.
Vvi10g318	.	.	.
Vvi10g319	.	.	.
Vvi10g320	.	.	.
Vvi10g321	.	.	.
Vvi10g322	.	.	.
Vvi10g323	.	.	.
Vvi10g324	.	.	.
Vvi10g325	.	.	.
Vvi10g326	.	.	.
Vvi10g327	.	.	.
Vvi10g328	.	.	.
Vvi10g329	.	.	.
Vvi10g330	.	.	.
Vvi10g331	.	.	.
Vvi10g332	.	.	.
Vvi10g333	.	.	.
Vvi10g334	.	.	.
Vvi10g335	.	.	.
Vvi10g336	.	.	Lsa7g0886
Vvi10g337	.	Lsa4g0806	Lsa7g0888
Vvi10g338	.	.	Lsa7g0889
Vvi10g339	.	.	-
Vvi10g340	.	.	-
Vvi10g341	.	.	-
Vvi10g342	.	Lsa4g0807	Lsa7g1128
Vvi10g343	.	.	-
Vvi10g344	.	Lsa4g0808	-
Vvi10g345	.	.	-
Vvi10g346	.	.	-
Vvi10g347	.	.	-
Vvi10g348	.	Lsa4g0812	-
Vvi10g349	.	Lsa4g0817	-
Vvi10g350	.	Lsa4g0818	-
Vvi10g351	Lsa1g3461	.	-
Vvi10g352	-	.	-
Vvi10g353	-	.	-
Vvi10g354	-	.	-
Vvi10g355	Lsa1g2961	.	-
Vvi10g356	Lsa1g2969	Lsa4g0844	Lsa7g0942
Vvi10g357	.	.	Lsa7g1127
Vvi10g358	Lsa1g2970	.	Lsa7g1126
Vvi10g359	.	.	.
Vvi10g360	Lsa1g2980	.	.
Vvi10g361	Lsa1g2996	.	.
Vvi10g362	.	.	.
Vvi10g363	.	.	.
Vvi10g364	.	.	Lsa7g1121
Vvi10g365	.	Lsa4g0845	Lsa7g1120
Vvi10g366	Lsa1g3032	Lsa4g0846	.
Vvi10g367	.	.	Lsa7g1070
Vvi10g368	.	.	.
Vvi10g369	.	.	Lsa7g1068
Vvi10g370	.	.	.
Vvi10g371	Lsa1g3039	.	.
Vvi10g372	.	.	.
Vvi10g373	.	.	.
Vvi10g374	.	.	Lsa7g1062
Vvi10g375	.	.	.
Vvi10g376	.	.	Lsa7g1061
Vvi10g377	.	.	.
Vvi10g378	.	.	.
Vvi10g379	.	Lsa4g0853	.
Vvi10g380	.	.	Lsa7g1055
Vvi10g381	Lsa1g3063	.	Lsa7g1054
Vvi10g382	.	.	Lsa7g1053
Vvi10g383	Lsa1g3065	.	.
Vvi10g384	Lsa1g3067	.	.
Vvi10g385	Lsa1g3071	.	.
Vvi10g386	Lsa1g3072	.	Lsa7g1044
Vvi10g387	-	.	.
Vvi10g388	-	.	Lsa7g1043
Vvi10g389	-	.	.
Vvi10g390	-	.	.
Vvi10g391	-	.	Lsa7g1038
Vvi10g392	-	.	.
Vvi10g393	-	.	.
Vvi10g394	-	Lsa4g0837	.
Vvi10g395	-	.	.
Vvi10g396	-	.	.
Vvi10g397	-	.	Lsa7g1037
Vvi10g398	-	.	-
Vvi10g399	-	.	-
Vvi10g400	-	.	-
Vvi10g401	-	.	-
Vvi10g402	-	.	-
Vvi10g403	-	.	Lsa7g0940
Vvi10g404	-	.	.
Vvi10g405	-	.	.
Vvi10g406	-	.	.
Vvi10g407	-	.	.
Vvi10g408	-	.	.
Vvi10g409	-	.	.
Vvi10g410	-	.	.
Vvi10g411	-	.	.
Vvi10g412	-	.	.
Vvi10g413	-	.	.
Vvi10g414	-	.	.
Vvi10g415	-	.	.
Vvi10g416	-	.	.
Vvi10g417	-	.	Lsa7g0933
Vvi10g418	-	.	Lsa7g0932
Vvi10g419	-	.	Lsa7g0931
Vvi10g420	-	.	.
Vvi10g421	-	.	.
Vvi10g422	-	.	.
Vvi10g423	-	.	.
Vvi10g424	-	.	.
Vvi10g425	-	.	.
Vvi10g426	-	.	.
Vvi10g427	-	.	.
Vvi10g428	-	.	.
Vvi10g429	-	.	.
Vvi10g430	-	.	.
Vvi10g431	-	.	.
Vvi10g432	-	.	.
Vvi10g433	-	.	.
Vvi10g434	-	.	.
Vvi10g435	-	.	.
Vvi10g436	-	.	Lsa7g0930
Vvi10g437	-	.	.
Vvi10g438	-	.	Lsa7g0929
Vvi10g439	-	.	.
Vvi10g440	-	Lsa4g0835	.
Vvi10g441	-	.	Lsa7g0928
Vvi10g442	-	.	.
Vvi10g443	-	Lsa4g0831	.
Vvi10g444	-	.	Lsa7g0926
Vvi10g445	-	.	.
Vvi10g446	-	.	.
Vvi10g447	-	.	.
Vvi10g448	-	Lsa4g0829	.
Vvi10g449	-	.	Lsa7g0922
Vvi10g450	-	.	.
Vvi10g451	-	.	.
Vvi10g452	-	.	.
Vvi10g453	-	Lsa4g0826	.
Vvi10g454	-	Lsa4g0825	.
Vvi10g455	-	.	Lsa7g0909
Vvi10g456	-	.	.
Vvi10g457	-	.	.
Vvi10g458	-	Lsa4g0821	Lsa7g0912
Vvi10g459	-	-	.
Vvi10g460	-	-	Lsa7g0913
Vvi10g461	-	-	.
Vvi10g462	-	-	Lsa7g0916
Vvi10g463	-	-	Lsa7g0920
Vvi10g464	-	-	.
Vvi10g465	-	-	.
Vvi10g466	-	-	.
Vvi10g467	-	-	.
Vvi10g468	-	-	.
Vvi10g469	-	-	.
Vvi10g470	-	-	Lsa7g0906
Vvi10g471	-	-	.
Vvi10g472	-	-	.
Vvi10g473	-	-	Lsa7g0905
Vvi10g474	-	-	Lsa7g0904
Vvi10g475	-	-	Lsa7g0903
Vvi10g476	-	-	.
Vvi10g477	-	-	Lsa7g0902
Vvi10g478	-	-	Lsa7g0897
Vvi10g479	-	-	Lsa7g0896
Vvi10g480	-	-	.
Vvi10g481	-	-	.
Vvi10g482	-	-	.
Vvi10g483	-	-	Lsa7g0944
Vvi10g484	-	-	.
Vvi10g485	-	-	.
Vvi10g486	-	-	.
Vvi10g487	-	-	Lsa7g0946
Vvi10g488	-	-	.
Vvi10g489	-	-	.
Vvi10g490	-	-	Lsa7g0947
Vvi10g491	-	-	.
Vvi10g492	-	-	.
Vvi10g493	-	-	.
Vvi10g494	-	-	.
Vvi10g495	-	-	.
Vvi10g496	-	-	.
Vvi10g497	-	-	.
Vvi10g498	-	-	Lsa7g0961
Vvi10g499	-	-	Lsa7g0962
Vvi10g500	-	-	Lsa7g0969
Vvi10g501	-	-	.
Vvi10g502	-	-	Lsa7g0970
Vvi10g503	-	-	.
Vvi10g504	-	-	Lsa7g0972
Vvi10g505	-	-	Lsa7g0973
Vvi10g506	-	-	.
Vvi10g507	-	-	.
Vvi10g508	-	-	Lsa7g0974
Vvi10g509	-	-	.
Vvi10g510	-	-	.
Vvi10g511	-	-	.
Vvi10g512	-	-	.
Vvi10g513	-	-	.
Vvi10g514	-	-	.
Vvi10g515	-	-	.
Vvi10g516	-	-	.
Vvi10g517	-	-	.
Vvi10g518	-	-	.
Vvi10g519	-	-	.
Vvi10g520	-	-	.
Vvi10g521	Lsa1g2918	-	.
Vvi10g522	.	-	Lsa7g0996
Vvi10g523	.	-	.
Vvi10g524	.	-	Lsa7g0999
Vvi10g525	.	-	-
Vvi10g526	.	-	-
Vvi10g527	.	-	-
Vvi10g528	.	-	-
Vvi10g529	.	-	-
Vvi10g530	.	-	-
Vvi10g531	.	-	-
Vvi10g532	.	-	-
Vvi10g533	.	-	Lsa7g1225
Vvi10g534	.	-	-
Vvi10g535	.	-	-
Vvi10g536	.	-	-
Vvi10g537	.	-	-
Vvi10g538	.	-	-
Vvi10g539	.	-	-
Vvi10g540	.	-	-
Vvi10g541	.	-	-
Vvi10g542	.	-	-
Vvi10g543	.	-	-
Vvi10g544	.	-	-
Vvi10g545	.	-	-
Vvi10g546	.	-	-
Vvi10g547	Lsa1g2924	-	Lsa7g1008
Vvi10g548	.	-	.
Vvi10g549	.	-	.
Vvi10g550	.	-	.
Vvi10g551	.	-	.
Vvi10g552	.	-	.
Vvi10g553	.	-	.
Vvi10g554	.	-	.
Vvi10g555	.	-	.
Vvi10g556	.	-	.
Vvi10g557	Lsa1g2931	-	.
Vvi10g558	.	-	.
Vvi10g559	.	-	.
Vvi10g560	.	-	.
Vvi10g561	.	-	.
Vvi10g562	.	-	Lsa7g1018
Vvi10g563	.	-	Lsa7g1019
Vvi10g564	.	-	-
Vvi10g565	.	-	-
Vvi10g566	.	-	-
Vvi10g567	.	-	-
Vvi10g568	.	-	-
Vvi10g569	.	-	-
Vvi10g570	.	-	-
Vvi10g571	.	-	-
Vvi10g572	.	-	-
Vvi10g573	.	-	-
Vvi10g574	.	-	-
Vvi10g575	.	-	-
Vvi10g576	.	-	-
Vvi10g577	.	-	-
Vvi10g578	.	-	-
Vvi10g579	.	-	-
Vvi10g580	.	-	Lsa7g1222
Vvi10g581	.	-	.
Vvi10g582	.	-	.
Vvi10g583	.	-	.
Vvi10g584	.	-	Lsa7g1220
Vvi10g585	.	-	.
Vvi10g586	.	-	.
Vvi10g587	.	-	.
Vvi10g588	.	-	.
Vvi10g589	.	-	Lsa7g1191
Vvi10g590	.	-	.
Vvi10g591	.	-	.
Vvi10g592	.	-	.
Vvi10g593	.	-	.
Vvi10g594	.	-	.
Vvi10g595	.	-	.
Vvi10g596	.	-	.
Vvi10g597	.	-	.
Vvi10g598	.	-	.
Vvi10g599	Lsa1g2946	-	.
[truncated: 21,650 more rows]

## Sheet: Table S7
Supplementary Table S7. Orthologous genes between V. vinifera and H. annuus.
V1	H1	H2	H3	H4	H5	H6
Vvi1g1	-	-	-	-	-	-
Vvi1g2	-	Han8g0430	Han12g1083	Han15g1508	-	-
Vvi1g3	-	.	-	-	-	-
Vvi1g4	-	.	-	-	-	-
Vvi1g5	-	.	-	-	-	-
Vvi1g6	-	.	-	-	-	-
Vvi1g7	-	.	-	-	-	-
Vvi1g8	-	.	-	Han15g1125	-	-
Vvi1g9	-	.	-	-	-	-
Vvi1g10	-	.	-	-	-	-
Vvi1g11	-	.	-	-	-	-
Vvi1g12	-	.	Han12g2523	Han15g1507	Han17g4556	-
Vvi1g13	-	.	.	-	Han17g4556	-
Vvi1g14	-	.	.	-	.	-
Vvi1g15	-	.	.	Han15g1127	.	-
Vvi1g16	-	.	.	-	.	-
Vvi1g17	-	.	.	-	.	-
Vvi1g18	-	.	.	-	.	-
Vvi1g19	-	Han8g0426	.	-	.	-
Vvi1g20	-	.	Han12g2525	Han15g1505	.	-
Vvi1g21	-	.	-	.	.	-
Vvi1g22	-	Han8g0419	Han12g1075	.	Han17g4555	-
Vvi1g23	-	.	-	.	.	-
Vvi1g24	-	.	Han12g2527	Han15g1504	.	-
Vvi1g25	-	.	Han12g1074	-	.	-
Vvi1g26	-	.	-	-	.	-
Vvi1g27	-	.	-	-	.	-
Vvi1g28	-	.	Han12g2528	-	.	-
Vvi1g29	-	.	-	Han15g1136	.	-
Vvi1g30	-	.	-	.	Han17g4533	-
Vvi1g31	-	.	-	Han15g1148	Han17g4531	-
Vvi1g32	-	.	-	.	.	-
Vvi1g33	-	.	Han12g3390	Han15g1150	Han17g4529	-
Vvi1g34	-	.	Han12g2537	Han15g1151	.	-
Vvi1g35	-	.	-	-	.	-
Vvi1g36	-	Han8g0415	-	-	.	-
Vvi1g37	-	.	Han12g1063	-	.	-
Vvi1g38	-	Han8g0407	Han12g2539	-	.	-
Vvi1g39	-	Han8g0406	Han12g2541	-	.	-
Vvi1g40	-	Han8g0405	.	-	.	-
Vvi1g41	-	.	.	-	.	-
Vvi1g42	-	.	.	-	.	-
Vvi1g43	-	Han8g0404	.	-	.	-
Vvi1g44	-	.	Han12g2542	Han15g1500	.	-
Vvi1g45	-	.	Han12g1061	Han15g1499	.	-
Vvi1g46	-	.	Han12g3391	.	.	-
Vvi1g47	-	Han8g0401	-	.	.	-
Vvi1g48	-	.	-	.	.	-
Vvi1g49	-	.	-	.	.	-
Vvi1g50	-	.	Han12g2547	Han15g1498	.	-
Vvi1g51	-	Han8g0400	Han12g3392	-	.	-
Vvi1g52	-	.	-	-	.	-
Vvi1g53	-	.	-	-	.	-
Vvi1g54	-	.	-	-	.	-
Vvi1g55	-	.	-	-	.	-
Vvi1g56	-	.	-	-	.	-
Vvi1g57	-	.	-	-	.	-
Vvi1g58	-	.	Han12g2552	Han15g1164	.	-
Vvi1g59	-	Han8g0377	Han12g3393	-	Han17g4486	-
Vvi1g60	-	Han8g0373	Han12g3394	-	.	-
Vvi1g61	-	.	Han12g1049	-	.	-
Vvi1g62	-	.	Han12g3142	-	.	-
Vvi1g63	-	.	-	-	.	-
Vvi1g64	-	.	-	-	.	-
Vvi1g65	-	.	-	-	.	-
Vvi1g66	-	.	-	-	Han17g4485	-
Vvi1g67	-	.	-	-	-	-
Vvi1g68	-	.	-	-	-	-
Vvi1g69	-	.	-	-	-	-
Vvi1g70	-	.	-	-	-	-
Vvi1g71	-	.	-	-	-	-
Vvi1g72	-	.	-	-	-	-
Vvi1g73	-	.	-	-	-	-
Vvi1g74	-	.	Han12g3404	-	-	-
Vvi1g75	-	Han8g0370	-	-	-	-
Vvi1g76	-	.	Han12g1037	-	-	-
Vvi1g77	-	.	.	-	-	-
Vvi1g78	-	.	.	-	-	-
Vvi1g79	-	.	.	-	-	-
Vvi1g80	-	Han8g0359	Han12g1027	Han15g1496	-	-
Vvi1g81	-	-	-	-	-	-
Vvi1g82	-	-	-	-	-	-
Vvi1g83	-	-	-	-	-	-
Vvi1g84	-	-	-	-	-	-
Vvi1g85	-	-	-	-	-	-
Vvi1g86	-	-	-	-	-	-
Vvi1g87	-	-	-	-	-	-
Vvi1g88	-	-	-	-	-	-
Vvi1g89	-	-	-	-	-	-
Vvi1g90	-	-	-	-	-	-
Vvi1g91	-	-	-	-	-	-
Vvi1g92	-	-	-	-	-	-
Vvi1g93	-	-	-	-	-	-
Vvi1g94	-	-	-	-	-	-
Vvi1g95	-	-	-	-	-	-
Vvi1g96	-	-	-	-	-	-
Vvi1g97	-	-	-	-	-	-
Vvi1g98	-	-	-	-	-	-
Vvi1g99	-	-	-	-	-	-
Vvi1g100	-	-	-	-	-	-
Vvi1g101	-	-	-	-	-	-
Vvi1g102	-	-	-	-	-	-
Vvi1g103	-	-	-	-	-	-
Vvi1g104	-	-	-	-	-	-
Vvi1g105	-	-	-	-	-	-
Vvi1g106	-	-	-	-	-	-
Vvi1g107	-	-	-	-	-	-
Vvi1g108	-	-	-	-	-	-
Vvi1g109	-	-	-	-	-	-
Vvi1g110	-	-	-	-	-	-
Vvi1g111	-	-	-	-	-	-
Vvi1g112	-	-	Han12g3140	-	-	-
Vvi1g113	-	-	.	-	-	-
Vvi1g114	-	-	.	-	-	-
Vvi1g115	-	-	.	-	-	-
Vvi1g116	-	-	.	-	-	-
Vvi1g117	-	-	.	-	-	-
Vvi1g118	-	-	Han12g3130	-	-	-
Vvi1g119	-	-	.	-	-	-
Vvi1g120	-	-	.	-	-	-
Vvi1g121	-	-	.	-	-	-
Vvi1g122	-	-	.	-	-	-
Vvi1g123	-	-	.	-	-	-
Vvi1g124	-	-	.	-	-	-
Vvi1g125	-	-	.	-	-	-
Vvi1g126	-	-	.	-	-	-
Vvi1g127	-	-	Han12g3129	-	-	-
Vvi1g128	-	-	.	-	-	-
Vvi1g129	-	-	.	-	-	-
Vvi1g130	-	-	.	-	-	-
Vvi1g131	-	-	Han12g3128	-	-	-
Vvi1g132	-	-	.	-	-	-
Vvi1g133	-	-	.	-	-	-
Vvi1g134	-	-	Han12g3124	-	-	-
Vvi1g135	-	-	Han12g3122	-	-	-
Vvi1g136	-	-	.	-	-	-
Vvi1g137	-	-	Han12g3121	-	-	-
Vvi1g138	-	-	.	-	-	-
Vvi1g139	-	-	.	-	-	-
Vvi1g140	-	-	.	-	-	-
Vvi1g141	-	-	.	-	-	-
Vvi1g142	-	-	.	-	-	-
Vvi1g143	-	-	Han12g3120	-	-	-
Vvi1g144	-	-	-	-	-	-
Vvi1g145	-	-	-	-	-	-
Vvi1g146	-	-	-	-	-	-
Vvi1g147	-	-	-	-	-	-
Vvi1g148	-	-	-	-	-	-
Vvi1g149	-	-	-	-	-	-
Vvi1g150	-	-	-	-	-	-
Vvi1g151	-	-	-	-	-	-
Vvi1g152	-	-	-	-	-	-
Vvi1g153	-	-	-	-	-	-
Vvi1g154	-	-	-	-	-	-
Vvi1g155	-	-	-	-	-	-
Vvi1g156	-	-	-	-	-	-
Vvi1g157	-	-	-	-	-	-
Vvi1g158	-	Han8g0666	Han12g1317	-	-	-
Vvi1g159	-	.	-	-	-	-
Vvi1g160	-	.	-	-	-	-
Vvi1g161	-	.	-	-	-	-
Vvi1g162	-	.	-	-	-	-
Vvi1g163	-	.	-	-	-	-
Vvi1g164	-	.	-	-	-	-
Vvi1g165	-	.	Han12g3118	-	-	-
Vvi1g166	-	.	-	-	-	-
Vvi1g167	-	.	-	-	-	-
Vvi1g168	-	.	-	-	-	-
Vvi1g169	-	.	-	-	-	-
Vvi1g170	-	.	-	-	-	-
Vvi1g171	-	.	-	-	-	-
Vvi1g172	-	.	-	-	-	-
Vvi1g173	-	.	-	-	Han17g4279	-
Vvi1g174	-	.	-	-	-	-
Vvi1g175	-	.	-	-	-	-
Vvi1g176	-	.	-	-	-	-
Vvi1g177	-	.	-	-	-	-
Vvi1g178	-	.	-	-	-	-
Vvi1g179	-	.	-	-	-	-
Vvi1g180	-	.	-	-	-	-
Vvi1g181	-	.	-	-	-	-
Vvi1g182	-	.	-	-	-	-
Vvi1g183	-	.	-	-	-	-
Vvi1g184	-	.	-	-	Han17g0972	-
Vvi1g185	-	.	-	-	.	-
Vvi1g186	-	.	-	-	Han17g0972	-
Vvi1g187	-	.	-	-	Han17g0971	-
Vvi1g188	-	.	-	-	.	-
Vvi1g189	-	.	-	-	Han17g0970	-
Vvi1g190	-	.	-	-	.	-
Vvi1g191	-	.	-	-	Han17g0962	-
Vvi1g192	-	.	-	-	Han17g0960	-
Vvi1g193	-	.	-	-	.	-
Vvi1g194	-	.	-	-	.	-
Vvi1g195	-	.	-	-	.	-
Vvi1g196	-	.	-	-	Han17g0959	-
Vvi1g197	-	.	-	-	-	-
Vvi1g198	-	.	-	-	-	-
Vvi1g199	-	.	-	-	-	-
Vvi1g200	-	.	-	-	Han17g2162	-
Vvi1g201	-	.	-	-	Han17g0947	-
Vvi1g202	-	.	-	-	-	-
Vvi1g203	-	.	-	Han15g1435	-	-
Vvi1g204	-	Han8g0662	Han12g1311	Han15g1436	Han17g2167	-
Vvi1g205	-	.	.	Han15g1440	.	-
Vvi1g206	-	.	.	Han15g1442	.	-
Vvi1g207	-	.	.	Han15g1444	.	-
Vvi1g208	-	Han8g0659	.	.	.	-
Vvi1g209	-	.	.	.	.	-
Vvi1g210	-	.	.	.	Han17g2169	-
Vvi1g211	-	.	.	Han15g1445	.	-
Vvi1g212	-	.	.	.	Han17g2170	-
Vvi1g213	-	.	.	.	.	-
Vvi1g214	-	Han8g0658	.	.	.	-
Vvi1g215	-	.	Han12g1310	.	.	-
Vvi1g216	-	.	.	.	.	-
Vvi1g217	-	.	.	Han15g1446	Han17g2171	-
Vvi1g218	-	.	.	.	Han17g2174	-
Vvi1g219	-	Han8g0656	Han12g1308	.	-	-
Vvi1g220	-	Han8g0653	.	.	-	-
Vvi1g221	-	.	.	.	-	-
Vvi1g222	-	.	.	.	-	-
Vvi1g223	-	.	.	.	Han17g4257	-
Vvi1g224	-	Han8g0647	.	.	.	-
Vvi1g225	-	.	.	.	.	-
Vvi1g226	-	.	.	.	.	-
Vvi1g227	-	.	.	.	.	-
Vvi1g228	-	.	.	.	.	-
Vvi1g229	-	.	.	.	.	-
Vvi1g230	-	.	.	.	.	-
Vvi1g231	-	.	.	.	.	-
Vvi1g232	-	.	.	.	.	-
Vvi1g233	-	.	.	.	.	-
Vvi1g234	-	.	.	.	.	-
Vvi1g235	-	.	.	.	.	-
Vvi1g236	-	.	.	.	.	-
Vvi1g237	-	.	.	.	.	-
Vvi1g238	-	.	.	.	.	-
Vvi1g239	-	.	.	.	.	-
Vvi1g240	-	.	.	Han15g1448	Han17g4256	-
Vvi1g241	-	Han8g0640	.	.	Han17g4254	-
Vvi1g242	-	Han8g0639	.	.	-	-
Vvi1g243	-	.	.	.	-	-
Vvi1g244	-	.	.	Han15g1449	Han17g2181	-
Vvi1g245	-	Han8g0638	.	.	Han17g4250	-
Vvi1g246	-	.	.	.	-	-
Vvi1g247	-	.	.	Han15g1452	Han17g2183	-
Vvi1g248	-	.	.	Han15g1453	.	-
Vvi1g249	-	.	.	.	Han17g2184	-
Vvi1g250	-	.	Han12g1301	.	-	-
Vvi1g251	-	.	Han12g1300	.	-	-
Vvi1g252	-	.	.	Han15g1454	-	-
Vvi1g253	-	.	.	Han15g1460	-	-
Vvi1g254	-	.	Han12g1298	.	Han17g4245	-
Vvi1g255	-	Han8g0633	Han12g1295	.	Han17g2196	-
Vvi1g256	-	.	.	.	-	-
Vvi1g257	-	.	.	Han15g1461	-	-
Vvi1g258	-	.	.	.	-	-
Vvi1g259	-	.	.	.	Han17g4242	-
Vvi1g260	-	.	.	.	Han17g2197	-
Vvi1g261	-	.	Han12g1292	.	-	-
Vvi1g262	-	.	.	.	-	-
Vvi1g263	-	.	.	.	-	-
Vvi1g264	-	.	.	.	-	-
Vvi1g265	-	.	.	.	Han17g4238	-
Vvi1g266	-	Han8g0625	Han12g1287	.	Han17g4236	-
Vvi1g267	-	.	.	.	Han17g4235	-
Vvi1g268	-	.	.	.	.	-
Vvi1g269	-	.	.	.	Han17g4234	-
Vvi1g270	-	Han8g0624	Han12g1285	.	Han17g4233	-
Vvi1g271	-	.	.	.	Han17g4232	-
Vvi1g272	-	.	.	.	Han17g4231	-
Vvi1g273	-	.	.	.	Han17g2198	-
Vvi1g274	-	.	.	.	.	-
Vvi1g275	-	.	.	.	.	-
Vvi1g276	-	Han8g0622	.	.	.	-
Vvi1g277	-	.	.	.	.	-
Vvi1g278	-	.	.	.	Han17g2201	-
Vvi1g279	-	.	.	.	Han17g2202	-
Vvi1g280	-	.	.	.	.	-
Vvi1g281	-	.	.	.	.	-
Vvi1g282	-	.	.	.	.	-
Vvi1g283	-	.	.	.	.	-
Vvi1g284	-	Han8g0620	.	Han15g1478	.	-
Vvi1g285	-	.	.	-	.	-
Vvi1g286	-	.	.	-	.	-
Vvi1g287	-	.	.	-	Han17g2203	-
Vvi1g288	-	Han8g0618	.	-	-	-
Vvi1g289	-	Han8g0616	Han12g1278	-	-	-
Vvi1g290	-	.	.	-	-	-
Vvi1g291	-	Han8g0615	.	-	-	-
Vvi1g292	-	.	.	-	-	-
Vvi1g293	-	.	.	-	-	-
Vvi1g294	-	.	.	-	Han17g4224	-
Vvi1g295	-	.	.	-	-	-
Vvi1g296	-	Han8g0613	Han12g1277	-	-	-
Vvi1g297	-	Han8g0610	.	-	-	-
Vvi1g298	-	.	.	-	Han17g2516	-
Vvi1g299	-	Han8g0606	Han12g1272	-	Han17g2210	-
Vvi1g300	-	.	.	-	-	-
Vvi1g301	-	Han8g0604	.	-	-	-
Vvi1g302	-	.	.	-	-	-
Vvi1g303	-	Han8g0603	Han12g1265	-	Han17g4217	-
Vvi1g304	-	.	.	-	Han17g2217	-
Vvi1g305	-	.	.	-	Han17g4215	-
Vvi1g306	-	.	.	-	-	-
Vvi1g307	-	.	.	-	Han17g2219	-
Vvi1g308	-	Han8g0601	.	-	Han17g2222	-
Vvi1g309	-	.	Han12g1258	-	.	-
Vvi1g310	-	.	Han12g1254	-	.	-
Vvi1g311	-	.	.	-	Han17g2223	-
Vvi1g312	-	.	.	-	.	-
Vvi1g313	-	Han8g0597	Han12g1243	-	Han17g2226	-
Vvi1g314	-	.	.	-	Han17g2227	-
Vvi1g315	-	Han8g0593	Han12g1239	-	.	-
Vvi1g316	-	Han8g0589	.	-	.	-
Vvi1g317	-	.	Han12g1237	-	.	-
Vvi1g318	-	Han8g0588	.	-	.	-
Vvi1g319	-	.	.	-	Han17g2232	-
Vvi1g320	-	.	.	-	Han17g4208	-
Vvi1g321	-	.	.	-	Han17g4207	-
Vvi1g322	-	.	.	-	-	-
Vvi1g323	-	.	.	-	-	-
Vvi1g324	-	.	.	-	-	-
Vvi1g325	-	.	.	-	-	-
Vvi1g326	-	.	.	Han15g1610	-	-
Vvi1g327	-	Han8g0583	.	Han15g1609	Han17g2235	-
Vvi1g328	-	.	.	.	-	-
Vvi1g329	-	.	.	.	-	-
Vvi1g330	-	Han8g0578	Han12g1230	.	Han17g4202	-
Vvi1g331	-	.	.	Han15g1603	Han17g4199	-
Vvi1g332	-	.	.	.	Han17g2238	-
Vvi1g333	-	.	.	.	.	-
Vvi1g334	-	.	.	.	.	-
Vvi1g335	-	.	.	.	.	-
Vvi1g336	-	Han8g0561	Han12g1228	.	.	-
Vvi1g337	-	.	-	.	Han17g2241	-
Vvi1g338	-	.	-	.	Han17g4197	-
Vvi1g339	-	.	-	.	-	-
Vvi1g340	-	.	Han12g3367	.	Han17g2243	-
Vvi1g341	-	.	-	Han15g1601	Han17g2244	-
Vvi1g342	-	.	-	.	.	-
Vvi1g343	-	.	-	.	.	-
Vvi1g344	-	.	-	Han15g1589	Han17g2248	-
Vvi1g345	-	.	-	.	Han17g2255	-
Vvi1g346	-	.	Han12g1222	.	-	-
Vvi1g347	-	Han8g0557	.	Han15g1584	Han17g2502	-
Vvi1g348	-	.	Han12g1219	Han15g1581	.	-
Vvi1g349	-	Han8g0556	Han12g1217	.	Han17g2501	-
Vvi1g350	-	.	.	.	-	-
Vvi1g351	-	Han8g0555	Han12g1216	.	-	-
Vvi1g352	-	Han8g0554	.	.	Han17g4190	-
Vvi1g353	-	.	.	Han15g1572	.	-
Vvi1g354	-	Han8g0552	Han12g1215	.	.	-
Vvi1g355	-	.	.	Han15g1571	.	-
Vvi1g356	-	Han8g0549	.	.	.	-
Vvi1g357	-	.	.	.	Han17g4189	-
Vvi1g358	-	Han8g0548	.	.	-	-
Vvi1g359	-	.	.	.	-	-
Vvi1g360	-	.	.	.	-	-
Vvi1g361	-	.	.	.	-	-
Vvi1g362	-	.	.	.	-	-
Vvi1g363	-	Han8g0546	.	.	Han17g2494	-
Vvi1g364	-	.	.	.	.	-
Vvi1g365	-	.	.	.	Han17g2493	-
Vvi1g366	-	.	.	Han15g1566	Han17g2490	-
Vvi1g367	-	.	.	.	.	-
Vvi1g368	-	.	.	Han15g1564	Han17g2489	-
Vvi1g369	-	Han8g0541	.	.	.	-
Vvi1g370	-	.	.	.	.	-
Vvi1g371	-	Han8g0540	Han12g1212	.	.	-
Vvi1g372	-	.	.	.	.	-
Vvi1g373	-	.	.	.	.	-
Vvi1g374	-	.	.	.	.	-
Vvi1g375	-	.	.	.	.	-
Vvi1g376	-	.	.	.	.	-
Vvi1g377	-	.	.	Han15g1557	Han17g2482	-
Vvi1g378	-	.	.	.	Han17g4182	-
Vvi1g379	-	.	Han12g1209	.	Han17g2481	-
Vvi1g380	-	.	Han12g1208	.	Han17g2480	-
Vvi1g381	-	.	-	.	Han17g2476	-
Vvi1g382	-	.	-	.	.	-
Vvi1g383	-	.	-	Han15g1552	Han17g2473	-
Vvi1g384	-	.	-	Han15g1550	.	-
Vvi1g385	-	Han8g0526	-	.	.	-
Vvi1g386	-	.	-	.	.	-
Vvi1g387	-	Han8g0525	-	.	.	-
Vvi1g388	-	Han8g0524	-	.	.	-
Vvi1g389	-	.	-	.	Han17g2472	-
Vvi1g390	-	Han8g0517	Han12g3366	.	Han17g4179	-
Vvi1g391	-	.	Han12g1204	.	.	-
Vvi1g392	-	.	-	.	.	-
Vvi1g393	-	.	Han12g3364	.	Han17g4178	-
Vvi1g394	-	.	-	Han15g1544	.	-
Vvi1g395	-	Han8g0511	-	.	.	-
Vvi1g396	-	Han8g0509	Han12g1194	Han15g1540	Han17g4176	-
Vvi1g397	-	Han8g0505	-	Han15g1539	.	-
Vvi1g398	-	Han8g0498	Han12g2466	Han15g1537	.	-
Vvi1g399	-	.	Han12g1192	.	.	-
Vvi1g400	-	.	Han12g3362	Han15g1535	.	-
Vvi1g401	-	.	.	Han15g1533	.	-
Vvi1g402	-	.	Han12g3361	.	.	-
Vvi1g403	-	.	Han12g3359	.	Han17g4174	-
Vvi1g404	-	.	.	.	Han17g4172	-
Vvi1g405	-	Han8g0489	.	.	.	-
Vvi1g406	-	Han8g0488	Han12g3354	.	Han17g4169	-
Vvi1g407	-	.	Han12g2479	.	.	-
Vvi1g408	-	.	.	.	.	-
Vvi1g409	-	.	.	.	.	-
Vvi1g410	-	.	.	.	Han17g4164	-
Vvi1g411	-	.	.	.	.	-
Vvi1g412	-	Han8g0484	Han12g2481	.	.	-
Vvi1g413	-	Han8g0483	Han12g1181	.	.	-
Vvi1g414	-	.	Han12g3352	.	Han17g4162	-
Vvi1g415	-	.	Han12g2482	.	.	-
Vvi1g416	-	.	Han12g3348	.	.	-
Vvi1g417	-	.	Han12g3347	.	Han17g4161	-
Vvi1g418	-	Han8g0478	Han12g2493	.	.	-
Vvi1g419	-	Han8g0477	Han12g3344	.	Han17g4159	-
Vvi1g420	-	.	Han12g3344	Han15g1528	.	-
Vvi1g421	-	.	-	.	.	-
Vvi1g422	-	.	Han12g2496	.	.	-
Vvi1g423	-	Han8g0476	Han12g1169	.	.	-
Vvi1g424	-	.	-	.	.	-
Vvi1g425	-	.	-	Han15g1525	.	-
Vvi1g426	-	.	Han12g2498	.	.	-
Vvi1g427	-	.	-	.	.	-
Vvi1g428	-	.	-	.	.	-
Vvi1g429	-	.	-	.	Han17g4158	-
Vvi1g430	-	.	-	.	.	-
Vvi1g431	-	.	-	.	Han17g4157	-
Vvi1g432	-	Han8g0475	Han12g1164	.	.	-
Vvi1g433	-	.	Han12g1162	.	Han17g4152	-
Vvi1g434	-	.	.	.	Han17g4150	-
Vvi1g435	-	.	.	.	.	-
Vvi1g436	-	Han8g0474	Han12g1160	.	.	-
Vvi1g437	-	.	-	.	.	-
Vvi1g438	-	Han8g0470	-	.	.	-
Vvi1g439	-	.	-	.	.	-
Vvi1g440	-	.	-	.	.	-
Vvi1g441	-	.	-	.	.	-
Vvi1g442	-	.	Han12g2500	.	.	-
Vvi1g443	-	.	.	.	Han17g4147	-
Vvi1g444	-	.	Han12g2501	.	Han17g4144	-
Vvi1g445	-	.	.	Han15g1522	.	-
Vvi1g446	-	Han8g0462	.	.	Han17g4142	-
Vvi1g447	-	.	.	.	.	-
Vvi1g448	-	.	.	.	.	-
Vvi1g449	-	.	.	.	.	-
Vvi1g450	-	.	Han12g2502	.	.	-
Vvi1g451	-	.	-	.	.	-
Vvi1g452	-	Han8g0459	Han12g1146	.	.	-
Vvi1g453	-	.	Han12g2503	Han15g1516	Han17g4141	-
Vvi1g454	-	Han8g0458	Han12g1142	.	Han17g4139	-
Vvi1g455	-	Han8g0457	Han12g1140	.	.	-
Vvi1g456	-	.	Han12g1138	.	Han17g4137	-
Vvi1g457	-	.	Han12g1137	.	.	-
Vvi1g458	-	.	Han12g1134	.	.	-
Vvi1g459	-	.	Han12g1132	.	.	-
Vvi1g460	-	.	Han12g1131	.	.	-
Vvi1g461	-	.	Han12g2507	.	.	-
Vvi1g462	-	Han8g0453	Han12g2509	.	.	-
Vvi1g463	-	.	-	Han15g1515	.	-
Vvi1g464	-	.	-	.	Han17g4136	-
Vvi1g465	-	Han8g0452	Han12g1125	.	.	-
Vvi1g466	-	.	-	.	.	-
Vvi1g467	-	.	-	.	.	-
Vvi1g468	-	.	-	.	.	-
Vvi1g469	-	.	-	.	Han17g4133	-
Vvi1g470	-	.	Han12g3368	.	Han17g4131	-
Vvi1g471	-	Han8g0450	.	.	.	-
Vvi1g472	-	.	Han12g3373	.	.	-
Vvi1g473	-	Han8g0449	-	.	.	-
Vvi1g474	-	.	-	.	.	-
Vvi1g475	-	.	Han12g1118	.	.	-
Vvi1g476	-	Han8g0448	Han12g3375	.	.	-
Vvi1g477	-	.	.	.	Han17g4128	-
Vvi1g478	-	Han8g0446	Han12g3377	.	Han17g4127	-
Vvi1g479	-	.	Han12g2510	.	Han17g4126	-
Vvi1g480	-	Han8g0443	Han12g2511	.	.	-
Vvi1g481	-	Han8g0442	-	.	.	-
Vvi1g482	-	Han8g0441	Han12g3021	.	.	-
Vvi1g483	-	.	Han12g3379	Han15g1513	.	-
Vvi1g484	-	.	Han12g2517	.	.	-
Vvi1g485	-	.	-	.	.	-
Vvi1g486	-	.	Han12g3380	.	Han17g4124	-
Vvi1g487	-	.	Han12g2518	Han15g1512	.	-
Vvi1g488	-	.	-	.	Han17g4119	-
Vvi1g489	-	.	-	.	Han17g4117	-
Vvi1g490	-	.	Han12g1096	.	.	-
Vvi1g491	-	.	Han12g1090	.	.	-
Vvi1g492	-	Han8g0436	Han12g1088	.	.	-
Vvi1g493	-	Han8g0432	Han12g2519	Han15g1510	Han17g4115	-
Vvi1g494	-	.	-	.	-	-
Vvi1g495	-	Han8g0430	Han12g1085	.	-	-
Vvi1g496	-	-	Han12g1083	.	-	-
Vvi1g497	-	-	-	Han15g1509	-	-
Vvi1g498	-	-	-	Han15g1508	-	-
Vvi1g499	-	-	-	-	-	-
Vvi1g500	-	-	Han12g1342	Han15g1420	Han17g4060	-
Vvi1g501	-	-	.	Han15g1424	.	-
Vvi1g502	-	-	.	Han15g1425	.	-
Vvi1g503	-	-	.	.	.	-
Vvi1g504	-	-	Han12g1343	.	.	-
Vvi1g505	-	-	.	.	Han17g4061	-
Vvi1g506	-	-	Han12g1344	.	.	-
Vvi1g507	-	-	.	.	.	-
Vvi1g508	-	-	.	.	.	-
Vvi1g509	-	-	.	.	.	-
Vvi1g510	-	-	.	.	.	-
Vvi1g511	-	-	.	.	.	-
Vvi1g512	-	-	.	.	.	-
Vvi1g513	-	-	.	.	.	-
Vvi1g514	-	-	.	.	.	-
Vvi1g515	-	-	.	.	.	-
Vvi1g516	-	-	.	Han15g1428	.	-
Vvi1g517	-	-	.	.	.	-
Vvi1g518	-	-	.	.	.	-
Vvi1g519	-	-	.	.	.	-
Vvi1g520	-	-	.	.	Han17g4070	-
Vvi1g521	-	-	.	.	Han17g4071	-
Vvi1g522	-	-	.	.	.	-
Vvi1g523	-	-	.	.	Han17g4072	-
Vvi1g524	-	-	.	.	Han17g4073	-
Vvi1g525	-	-	.	.	Han17g4074	-
Vvi1g526	-	-	.	.	Han17g4077	-
Vvi1g527	-	-	.	.	.	-
Vvi1g528	-	-	Han12g1346	.	.	-
Vvi1g529	-	-	Han12g3063	.	.	-
Vvi1g530	-	-	-	.	.	-
Vvi1g531	-	-	Han12g1355	.	.	-
Vvi1g532	-	-	Han12g3071	.	Han17g4078	-
Vvi1g533	-	-	-	.	.	-
Vvi1g534	-	-	Han12g1356	.	.	-
Vvi1g535	-	-	-	.	.	-
Vvi1g536	-	-	-	.	.	-
Vvi1g537	-	-	-	.	.	-
Vvi1g538	-	Han8g0141	Han12g3727	.	.	-
Vvi1g539	-	.	-	.	Han17g4080	-
Vvi1g540	-	.	-	.	.	-
Vvi1g541	-	.	Han12g3080	.	Han17g4081	-
Vvi1g542	-	.	Han12g1361	.	.	-
Vvi1g543	-	.	Han12g1364	.	.	-
Vvi1g544	-	.	-	.	Han17g4086	-
Vvi1g545	-	.	Han12g3090	.	.	-
Vvi1g546	-	.	Han12g3093	.	.	-
Vvi1g547	-	.	.	.	Han17g4092	-
Vvi1g548	-	.	.	.	-	-
Vvi1g549	-	.	Han12g3095	.	-	-
Vvi1g550	-	.	.	.	Han17g0825	-
Vvi1g551	-	.	.	.	Han17g4095	-
Vvi1g552	-	.	.	.	.	-
Vvi1g553	-	.	Han12g3098	.	Han17g4097	-
Vvi1g554	-	.	Han12g1366	Han15g1434	Han17g4098	-
Vvi1g555	-	.	.	-	.	-
Vvi1g556	-	.	Han12g1367	-	Han17g4103	-
Vvi1g557	Han6g1370	.	.	-	-	-
Vvi1g558	.	.	Han12g1370	-	-	-
Vvi1g559	.	.	.	-	-	-
Vvi1g560	.	.	Han12g1371	-	-	-
Vvi1g561	.	.	.	-	-	-
Vvi1g562	.	.	.	-	-	-
Vvi1g563	.	.	Han12g1372	-	-	-
Vvi1g564	.	.	.	-	-	-
Vvi1g565	.	.	Han12g1373	-	-	-
Vvi1g566	.	.	Han12g1374	-	-	-
Vvi1g567	.	.	-	-	-	-
Vvi1g568	.	.	Han12g3124	-	Han17g1892	-
Vvi1g569	.	.	-	-	-	-
Vvi1g570	.	.	-	-	Han17g4106	-
Vvi1g571	.	.	-	-	-	-
Vvi1g572	.	.	-	-	-	-
Vvi1g573	.	.	-	-	-	-
Vvi1g574	.	.	-	-	-	-
Vvi1g575	.	.	-	-	-	-
Vvi1g576	.	.	-	-	-	-
Vvi1g577	.	.	-	-	-	-
Vvi1g578	.	.	-	-	-	-
Vvi1g579	.	.	Han12g1385	-	-	-
Vvi1g580	.	.	-	-	-	-
Vvi1g581	.	.	-	-	-	-
Vvi1g582	.	.	-	-	-	-
Vvi1g583	.	.	-	-	-	-
Vvi1g584	.	.	-	-	-	-
Vvi1g585	.	.	-	-	-	-
Vvi1g586	.	.	Han12g3723	-	-	-
Vvi1g587	Han6g1365	.	.	-	Han17g4371	-
Vvi1g588	.	Han8g0139	.	-	.	-
Vvi1g589	.	Han8g0138	.	-	.	-
Vvi1g590	.	.	Han12g3720	-	Han17g4373	-
Vvi1g591	.	.	.	-	.	-
Vvi1g592	.	.	.	-	Han17g4374	-
Vvi1g593	.	.	Han12g3717	-	Han17g4375	-
Vvi1g594	.	.	.	-	Han17g4377	-
Vvi1g595	.	.	.	-	Han17g4379	-
Vvi1g596	.	.	.	-	-	-
Vvi1g597	.	.	.	-	-	-
Vvi1g598	Han6g1362	.	Han12g3716	-	Han17g0823	-
Vvi1g599	Han6g1359	.	.	-	.	-
Vvi1g600	.	.	.	-	.	-
Vvi1g601	.	.	.	-	.	-
Vvi1g602	Han6g1358	.	Han12g3713	-	.	-
Vvi1g603	.	.	.	-	.	-
Vvi1g604	.	.	.	-	.	-
Vvi1g605	.	.	Han12g3712	-	Han17g0821	-
Vvi1g606	Han6g1355	.	Han12g1427	-	Han17g0819	-
Vvi1g607	Han6g1353	.	-	-	Han17g0818	-
Vvi1g608	.	.	-	-	Han17g0817	-
Vvi1g609	.	.	-	-	-	-
Vvi1g610	.	.	-	-	-	-
Vvi1g611	.	.	-	-	Han17g1890	-
Vvi1g612	.	.	-	-	-	-
Vvi1g613	.	.	-	-	Han17g0816	-
Vvi1g614	.	.	-	-	.	-
Vvi1g615	.	.	-	-	.	-
Vvi1g616	.	.	-	-	.	-
Vvi1g617	.	.	-	-	.	-
Vvi1g618	.	.	-	-	.	-
Vvi1g619	.	.	-	-	.	-
Vvi1g620	.	.	-	-	.	-
Vvi1g621	Han6g1352	.	-	-	Han17g0813	-
Vvi1g622	Han6g1351	.	-	-	Han17g0812	-
Vvi1g623	Han6g1350	.	-	-	Han17g0808	-
Vvi1g624	.	.	-	-	.	-
Vvi1g625	.	.	-	-	.	-
Vvi1g626	.	.	-	-	.	-
Vvi1g627	Han6g1349	.	-	-	Han17g0807	-
Vvi1g628	.	.	-	-	-	-
Vvi1g629	.	Han8g0104	Han12g2069	-	-	-
Vvi1g630	.	Han8g0103	Han12g2068	-	-	-
Vvi1g631	.	Han8g0102	-	-	-	-
Vvi1g632	.	.	Han12g3711	-	-	-
Vvi1g633	.	.	.	-	-	-
Vvi1g634	.	.	.	-	-	-
Vvi1g635	.	.	.	-	-	-
Vvi1g636	.	.	.	-	-	-
Vvi1g637	Han6g1346	.	.	-	Han17g1887	-
Vvi1g638	.	.	.	-	-	-
Vvi1g639	.	.	.	-	Han17g0805	-
Vvi1g640	Han6g1344	.	.	-	Han17g1883	-
Vvi1g641	Han6g1339	.	Han12g3710	-	Han17g0801	-
Vvi1g642	Han6g1334	.	Han12g3674	-	Han17g0777	-
Vvi1g643	.	.	.	-	-	-
Vvi1g644	.	.	Han12g3673	-	-	-
Vvi1g645	.	.	.	-	-	-
Vvi1g646	.	.	.	-	-	-
Vvi1g647	.	.	Han12g3671	-	-	-
Vvi1g648	.	.	.	-	-	-
Vvi1g649	.	.	Han12g3670	-	-	-
Vvi1g650	.	Han8g0076	Han12g2047	-	-	-
Vvi1g651	.	Han8g0075	Han12g2041	-	-	-
Vvi1g652	.	.	.	-	-	-
Vvi1g653	.	Han8g0073	Han12g2039	-	-	-
Vvi1g654	.	.	.	-	-	-
Vvi1g655	.	.	Han12g2038	-	-	-
Vvi1g656	.	Han8g0072	Han12g2037	-	-	-
Vvi1g657	.	.	-	-	-	-
Vvi1g658	.	.	-	-	-	-
Vvi1g659	.	Han8g0070	Han12g3661	Han15g1718	Han17g4423	-
Vvi1g660	Han6g1331	.	Han12g3659	.	Han17g0775	-
Vvi1g661	.	.	Han12g3657	.	Han17g0774	-
Vvi1g662	Han6g1328	.	Han12g2028	.	.	-
Vvi1g663	Han6g1324	.	Han12g3656	.	.	-
Vvi1g664	.	.	.	.	.	-
Vvi1g665	.	.	.	.	.	-
Vvi1g666	Han6g1322	.	.	.	Han17g0772	-
Vvi1g667	.	.	.	.	Han17g0771	-
Vvi1g668	.	.	Han12g3654	.	.	-
Vvi1g669	Han6g1321	.	.	.	Han17g0770	-
Vvi1g670	.	.	.	.	Han17g0769	-
Vvi1g671	.	.	.	.	.	-
Vvi1g672	Han6g1320	.	Han12g3646	.	Han17g0768	-
Vvi1g673	.	.	Han12g2021	.	.	-
Vvi1g674	.	.	-	.	.	-
Vvi1g675	.	.	-	.	.	-
Vvi1g676	.	Han8g0062	-	.	Han17g0764	-
Vvi1g677	.	.	-	.	-	-
Vvi1g678	.	.	-	.	-	-
Vvi1g679	Han6g1315	.	-	.	-	-
Vvi1g680	-	.	Han12g3637	.	Han17g1844	-
Vvi1g681	-	.	.	.	-	-
Vvi1g682	-	.	.	.	-	-
Vvi1g683	-	.	.	.	-	-
Vvi1g684	-	.	.	.	-	-
Vvi1g685	-	.	Han12g3636	.	-	-
Vvi1g686	-	.	-	.	-	-
Vvi1g687	-	.	-	.	Han17g0761	-
Vvi1g688	-	.	-	.	.	-
Vvi1g689	-	.	-	.	.	-
Vvi1g690	-	.	-	.	.	-
Vvi1g691	-	.	-	.	.	-
Vvi1g692	-	.	-	.	.	-
Vvi1g693	-	.	-	.	Han17g0760	-
Vvi1g694	-	.	-	.	.	-
Vvi1g695	-	.	-	.	.	-
Vvi1g696	-	.	-	.	.	-
Vvi1g697	-	.	-	.	Han17g0757	-
Vvi1g698	-	.	-	.	-	-
Vvi1g699	-	.	-	.	-	-
Vvi1g700	-	.	-	.	-	-
Vvi1g701	-	.	Han12g2018	.	-	-
Vvi1g702	-	.	-	.	-	-
Vvi1g703	-	.	-	.	-	-
Vvi1g704	-	.	Han12g3628	.	-	-
Vvi1g705	-	.	Han12g3626	.	Han17g1818	-
Vvi1g706	-	.	.	.	Han17g1412	-
Vvi1g707	-	Han8g0047	.	Han15g1715	-	-
Vvi1g708	-	.	.	.	-	-
Vvi1g709	-	.	.	.	-	-
Vvi1g710	-	.	.	.	-	-
Vvi1g711	-	.	.	.	-	-
Vvi1g712	-	.	.	.	-	-
Vvi1g713	-	.	.	.	-	-
Vvi1g714	-	.	Han12g3625	.	Han17g1817	-
Vvi1g715	-	.	-	.	-	-
Vvi1g716	-	.	-	.	-	-
Vvi1g717	-	.	Han12g2013	.	-	-
Vvi1g718	-	.	-	.	-	-
Vvi1g719	-	.	-	.	-	-
Vvi1g720	-	.	-	.	-	-
Vvi1g721	-	.	-	.	-	-
Vvi1g722	-	Han8g0044	-	.	Han17g4432	-
Vvi1g723	-	.	-	.	Han17g1424	-
Vvi1g724	-	.	Han12g3624	.	.	-
Vvi1g725	-	.	-	.	.	-
Vvi1g726	-	.	-	.	.	-
Vvi1g727	-	.	Han12g2010	.	.	-
Vvi1g728	-	.	Han12g2009	.	Han17g1425	-
Vvi1g729	-	.	-	.	-	-
Vvi1g730	-	.	Han12g3623	.	-	-
Vvi1g731	-	.	Han12g2007	.	Han17g4434	-
Vvi1g732	-	Han8g0041	Han12g2005	.	-	-
Vvi1g733	-	Han8g0040	.	.	Han17g1814	-
Vvi1g734	-	.	Han12g2004	.	-	-
Vvi1g735	-	.	-	Han15g1698	Han17g4436	-
Vvi1g736	-	.	-	.	.	-
Vvi1g737	-	.	-	.	.	-
Vvi1g738	-	.	-	.	.	-
Vvi1g739	-	.	-	.	.	-
Vvi1g740	-	.	Han12g3618	.	Han17g4437	-
Vvi1g741	-	.	-	.	-	-
Vvi1g742	-	.	-	Han15g1694	-	-
Vvi1g743	-	Han8g0034	Han12g1998	.	Han17g1813	-
Vvi1g744	-	.	.	.	-	-
Vvi1g745	-	.	.	.	-	-
Vvi1g746	-	.	.	.	-	-
Vvi1g747	-	.	.	.	-	-
Vvi1g748	-	.	.	.	Han17g1445	-
Vvi1g749	-	.	.	.	-	-
Vvi1g750	-	.	.	.	-	-
Vvi1g751	-	.	.	.	-	-
Vvi1g752	-	.	.	.	Han17g4438	-
Vvi1g753	-	.	.	Han15g1693	Han17g1807	-
Vvi1g754	-	.	.	.	.	-
Vvi1g755	-	.	.	.	.	-
Vvi1g756	-	.	.	.	.	-
Vvi1g757	-	.	.	.	.	-
Vvi1g758	-	.	.	.	.	-
Vvi1g759	-	.	.	.	.	-
Vvi1g760	-	Han8g0031	.	.	Han17g1805	-
Vvi1g761	-	.	.	.	Han17g1802	-
Vvi1g762	-	.	.	.	Han17g1798	-
Vvi1g763	-	.	.	.	Han17g1797	-
Vvi1g764	-	.	.	.	-	-
Vvi1g765	-	Han8g0027	Han12g1994	.	-	-
Vvi1g766	-	.	-	.	Han17g1447	-
Vvi1g767	-	Han8g0026	-	.	.	-
Vvi1g768	-	Han8g0025	-	.	.	-
Vvi1g769	-	.	-	.	.	-
Vvi1g770	-	.	-	Han15g1685	.	-
Vvi1g771	-	.	-	.	.	-
Vvi1g772	-	.	-	.	.	-
Vvi1g773	-	.	-	.	.	-
Vvi1g774	-	.	-	.	.	-
Vvi1g775	-	.	Han12g3599	.	.	-
Vvi1g776	-	.	Han12g1991	.	Han17g1454	-
Vvi1g777	-	.	.	.	-	-
Vvi1g778	-	.	.	.	-	-
Vvi1g779	-	.	.	.	Han17g4446	-
Vvi1g780	-	.	.	.	Han17g1455	-
Vvi1g781	-	.	.	.	.	-
Vvi1g782	-	Han8g0022	.	.	.	-
Vvi1g783	-	.	.	.	.	-
Vvi1g784	-	.	.	.	.	-
Vvi1g785	-	.	.	.	.	-
Vvi1g786	-	Han8g0017	Han12g1989	.	.	-
Vvi1g787	-	.	Han12g3598	.	.	-
Vvi1g788	-	Han8g0015	Han12g1987	Han15g1683	Han17g1477	-
Vvi1g789	-	.	Han12g1984	.	Han17g1478	-
Vvi1g790	-	.	-	.	-	-
Vvi1g791	-	.	Han12g3592	.	Han17g4450	-
Vvi1g792	-	.	-	.	Han17g4452	-
Vvi1g793	-	.	-	.	Han17g4455	-
Vvi1g794	-	.	Han12g1982	.	-	-
Vvi1g795	-	.	.	Han15g1679	Han17g1485	-
Vvi1g796	-	.	Han12g1981	.	-	-
Vvi1g797	-	.	Han12g1980	.	-	-
Vvi1g798	-	.	Han12g1978	Han15g1678	Han17g4457	-
Vvi1g799	-	.	-	.	-	-
Vvi1g800	-	.	-	Han15g1677	Han17g1488	-
Vvi1g801	-	.	Han12g3485	Han15g1676	-	-
Vvi1g802	-	.	-	Han15g1675	Han17g1765	-
Vvi1g803	-	.	Han12g3590	.	Han17g4464	-
Vvi1g804	-	.	-	Han15g1671	Han17g1489	-
Vvi1g805	-	.	-	.	-	-
Vvi1g806	-	.	-	.	Han17g4466	-
Vvi1g807	-	.	-	.	Han17g1763	-
Vvi1g808	-	Han8g0013	-	.	-	-
Vvi1g809	-	.	-	Han15g1670	Han17g4467	-
Vvi1g810	-	.	-	.	-	-
Vvi1g811	-	.	-	.	-	-
Vvi1g812	-	.	-	.	-	-
Vvi1g813	-	.	-	.	-	-
Vvi1g814	-	.	-	Han15g1668	Han17g1492	-
Vvi1g815	-	.	-	.	.	-
Vvi1g816	-	.	Han12g1974	.	.	-
Vvi1g817	-	.	-	.	Han17g1499	-
Vvi1g818	-	.	-	.	.	-
Vvi1g819	-	Han8g0008	-	.	.	-
Vvi1g820	-	.	-	.	.	-
Vvi1g821	-	.	-	.	.	-
Vvi1g822	-	.	-	.	.	-
Vvi1g823	-	.	-	.	Han17g1500	-
Vvi1g824	-	.	-	.	-	-
Vvi1g825	-	.	-	.	-	-
Vvi1g826	-	.	-	.	-	-
Vvi1g827	-	.	Han12g0861	.	Han17g1742	-
Vvi1g828	-	.	Han12g1971	.	-	-
Vvi1g829	-	.	.	.	-	-
Vvi1g830	-	.	.	.	Han17g1501	-
Vvi1g831	-	.	.	.	Han17g1505	-
Vvi1g832	-	.	.	.	-	-
Vvi1g833	-	.	Han12g1970	.	-	-
Vvi1g834	-	.	.	.	Han17g4469	-
Vvi1g835	-	Han8g0007	.	.	Han17g1508	-
Vvi1g836	-	Han8g0006	.	.	-	-
Vvi1g837	-	.	.	.	Han17g4519	-
Vvi1g838	-	.	.	.	.	-
Vvi1g839	-	.	.	.	Han17g4471	-
Vvi1g840	-	.	.	.	Han17g1509	-
Vvi1g841	-	.	.	.	Han17g1511	-
Vvi1g842	-	Han8g0005	.	.	.	-
Vvi1g843	-	.	.	.	Han17g1522	-
Vvi1g844	-	.	.	.	Han17g1524	-
Vvi1g845	-	.	.	Han15g1663	Han17g1526	-
Vvi1g846	-	.	.	Han15g1660	Han17g1527	-
Vvi1g847	-	.	.	Han15g1658	Han17g1528	-
Vvi1g848	-	.	Han12g1965	.	-	-
Vvi1g849	-	.	-	.	-	-
Vvi1g850	-	.	Han12g3484	Han15g1657	Han17g1731	-
Vvi1g851	-	Han8g0004	-	.	-	-
Vvi1g852	-	.	-	.	-	-
Vvi1g853	-	.	-	Han15g1655	Han17g1530	-
Vvi1g854	-	.	-	.	Han17g1536	-
Vvi1g855	-	.	-	.	-	-
Vvi1g856	-	.	-	.	-	-
Vvi1g857	-	.	-	.	-	-
Vvi1g858	-	.	Han12g0894	.	-	-
Vvi1g859	-	.	-	.	Han17g4478	-
Vvi1g860	-	.	-	Han15g1648	-	-
Vvi1g861	-	.	-	.	Han17g1548	-
Vvi1g862	-	.	-	.	Han17g1551	-
Vvi1g863	-	.	-	.	Han17g4479	-
Vvi1g864	-	.	-	.	-	-
Vvi1g865	-	.	-	.	-	-
Vvi1g866	-	.	Han12g3477	.	-	-
Vvi1g867	-	.	.	.	-	-
Vvi1g868	-	.	.	.	-	-
Vvi1g869	-	.	.	.	-	-
Vvi1g870	-	.	.	.	-	-
Vvi1g871	-	.	.	.	Han17g1552	-
Vvi1g872	-	.	.	.	.	-
Vvi1g873	-	.	.	.	.	-
Vvi1g874	-	Han8g0003	.	Han15g1628	.	-
Vvi1g875	-	-	.	.	Han17g1555	-
Vvi1g876	-	-	.	.	Han17g4480	-
Vvi1g877	-	-	.	.	.	-
Vvi1g878	-	-	Han12g3474	.	Han17g4481	-
Vvi1g879	-	-	.	Han15g1625	Han17g1727	-
Vvi1g880	-	-	.	.	Han17g1559	-
Vvi1g881	-	-	.	.	Han17g1560	-
Vvi1g882	-	-	.	.	-	-
Vvi1g883	-	-	.	.	Han17g1725	-
Vvi1g884	-	-	.	.	-	-
Vvi1g885	-	-	.	.	Han17g1562	-
Vvi1g886	-	-	Han12g3471	.	-	-
Vvi1g887	-	-	-	Han15g1623	Han17g4518	-
Vvi1g888	-	-	-	.	-	-
Vvi1g889	-	-	-	.	-	-
Vvi1g890	-	-	-	.	-	-
Vvi1g891	-	-	-	.	-	-
Vvi1g892	-	-	-	.	-	-
Vvi1g893	-	-	-	.	Han17g1565	-
Vvi1g894	-	-	-	Han15g1622	-	-
Vvi1g895	-	Han8g0289	Han12g0937	.	-	-
Vvi1g896	-	.	.	Han15g1620	Han17g1715	-
Vvi1g897	-	Han8g0292	.	-	-	-
Vvi1g898	-	.	.	-	-	-
Vvi1g899	-	.	Han12g0938	-	-	-
Vvi1g900	-	Han8g0293	Han12g0939	-	-	-
Vvi1g901	-	.	.	-	-	-
Vvi1g902	-	.	Han12g0940	-	-	-
Vvi1g903	-	.	.	-	-	-
Vvi1g904	-	.	Han12g0941	-	-	-
Vvi1g905	-	.	Han12g0943	-	-	-
Vvi1g906	-	.	Han12g0952	-	-	-
Vvi1g907	-	.	Han12g0953	-	-	-
Vvi1g908	-	.	-	-	-	-
Vvi1g909	-	.	-	-	-	-
Vvi1g910	-	.	-	-	-	-
Vvi1g911	-	.	Han12g3459	-	Han17g4517	-
Vvi1g912	-	.	Han12g0956	-	Han17g1692	-
Vvi1g913	-	.	-	-	-	-
Vvi1g914	-	.	-	-	-	-
Vvi1g915	-	.	-	-	-	-
Vvi1g916	-	.	Han12g3458	-	Han17g4516	-
Vvi1g917	-	.	Han12g3457	-	Han17g4515	-
Vvi1g918	-	.	.	-	Han17g1585	-
Vvi1g919	-	.	.	-	-	-
Vvi1g920	-	Han8g0301	Han12g3455	-	-	-
Vvi1g921	-	Han8g0304	.	-	-	-
Vvi1g922	-	Han8g0305	.	-	Han17g1690	-
Vvi1g923	-	.	Han12g3453	-	Han17g4513	-
Vvi1g924	-	Han8g0307	.	-	.	-
Vvi1g925	-	Han8g0313	Han12g3448	-	.	-
Vvi1g926	-	Han8g0315	.	-	Han17g4508	-
Vvi1g927	-	.	.	-	-	-
Vvi1g928	-	.	.	-	Han17g1593	-
Vvi1g929	-	Han8g0318	Han12g3434	-	.	-
Vvi1g930	-	Han8g0320	Han12g0965	-	Han17g1594	-
Vvi1g931	-	.	-	-	-	-
Vvi1g932	-	Han8g0322	-	-	-	-
Vvi1g933	-	.	Han12g3433	-	-	-
Vvi1g934	-	.	-	-	Han17g4506	-
Vvi1g935	-	Han8g0323	Han12g0967	-	-	-
Vvi1g936	-	.	.	-	-	-
Vvi1g937	-	.	Han12g0970	-	-	-
Vvi1g938	-	.	.	-	-	-
Vvi1g939	-	.	Han12g0971	-	-	-
Vvi1g940	-	Han8g0328	Han12g3431	-	Han17g1684	-
Vvi1g941	-	-	-	-	-	-
Vvi1g942	-	-	-	-	-	-
Vvi1g943	-	-	-	-	-	-
Vvi1g944	-	-	-	-	-	-
Vvi1g945	-	Han8g0698	Han12g1000	-	-	-
Vvi1g946	-	.	Han12g1021	-	-	-
Vvi1g947	-	.	-	-	-	-
Vvi1g948	-	.	-	-	-	-
Vvi1g949	-	.	-	-	-	-
Vvi1g950	-	.	-	-	-	-
Vvi1g951	-	.	-	-	-	-
Vvi1g952	-	.	-	-	Han17g4500	-
Vvi1g953	-	.	-	-	-	-
Vvi1g954	-	.	-	-	-	-
Vvi1g955	-	.	Han12g3410	-	Han17g1678	-
Vvi1g956	-	.	-	-	-	-
Vvi1g957	-	.	-	-	-	-
Vvi1g958	-	.	-	-	-	-
Vvi1g959	-	.	-	-	-	-
Vvi1g960	-	.	-	-	-	-
Vvi1g961	-	.	-	-	-	-
Vvi1g962	-	.	-	-	Han17g1600	-
Vvi1g963	-	.	-	-	-	-
Vvi1g964	-	.	-	-	-	-
Vvi1g965	-	.	-	-	-	-
Vvi1g966	-	.	-	-	-	-
Vvi1g967	-	.	-	-	-	-
Vvi1g968	-	.	-	-	-	-
Vvi1g969	-	.	-	-	-	-
Vvi1g970	-	.	-	-	-	-
Vvi1g971	-	.	-	-	-	-
Vvi1g972	-	.	-	-	-	-
Vvi1g973	-	.	-	-	-	-
Vvi1g974	-	.	-	-	-	-
Vvi1g975	-	.	-	-	-	-
Vvi1g976	-	.	-	-	-	-
Vvi1g977	-	.	-	-	-	-
Vvi1g978	-	.	-	-	-	-
Vvi1g979	-	.	-	-	-	-
Vvi1g980	-	.	-	-	-	-
Vvi1g981	-	.	-	-	-	-
Vvi1g982	-	.	-	-	-	-
Vvi1g983	-	.	-	-	-	-
Vvi1g984	-	.	-	-	-	-
Vvi1g985	-	.	-	-	-	-
Vvi1g986	-	.	-	-	-	-
Vvi1g987	-	.	-	-	-	-
Vvi1g988	-	.	-	-	Han17g0944	-
Vvi1g989	-	.	-	-	-	-
Vvi1g990	-	.	-	-	Han17g1646	-
Vvi1g991	-	Han8g0695	-	-	-	-
Vvi1g992	-	.	-	-	-	-
Vvi1g993	-	.	-	-	-	-
Vvi1g994	-	.	-	-	-	-
Vvi1g995	-	.	-	-	-	-
Vvi1g996	-	.	-	-	-	-
Vvi1g997	-	Han8g0693	-	-	-	-
Vvi1g998	-	.	-	-	-	-
Vvi1g999	-	.	-	-	-	-
Vvi1g1000	-	Han8g0691	-	-	-	-
Vvi1g1001	-	.	-	-	-	-
Vvi1g1002	-	.	-	-	-	-
Vvi1g1003	-	.	-	-	-	-
Vvi1g1004	-	.	-	-	-	-
Vvi1g1005	-	.	-	-	-	-
Vvi1g1006	-	Han8g0688	-	-	-	-
Vvi1g1007	-	Han8g0687	-	-	-	-
Vvi1g1008	-	Han8g0686	-	-	-	-
Vvi1g1009	-	.	-	-	-	-
Vvi1g1010	-	Han8g0685	-	-	-	-
Vvi1g1011	-	.	-	-	-	-
Vvi1g1012	-	.	-	-	-	-
Vvi1g1013	-	.	-	-	-	-
Vvi1g1014	-	.	-	-	-	-
Vvi1g1015	-	.	-	-	-	-
Vvi1g1016	-	.	-	-	-	-
Vvi1g1017	-	.	-	-	-	-
Vvi1g1018	-	.	-	-	-	-
Vvi1g1019	Han6g1501	.	-	-	-	-
Vvi1g1020	.	.	Han12g1427	-	-	-
Vvi1g1021	.	.	.	-	Han17g3997	-
Vvi1g1022	.	.	.	-	Han17g0943	-
Vvi1g1023	.	.	.	-	.	-
Vvi1g1024	.	.	.	-	.	-
Vvi1g1025	.	.	.	-	.	-
Vvi1g1026	.	.	.	-	.	-
Vvi1g1027	.	Han8g0670	.	-	.	-
Vvi1g1028	.	Han8g0669	.	-	.	-
Vvi1g1029	.	-	.	-	.	-
Vvi1g1030	.	-	.	-	.	-
Vvi1g1031	.	-	.	-	.	-
Vvi1g1032	.	-	.	-	.	-
Vvi1g1033	.	-	.	-	.	-
Vvi1g1034	.	-	.	-	.	-
Vvi1g1035	.	-	.	-	.	-
Vvi1g1036	.	-	.	-	.	-
Vvi1g1037	.	-	.	-	Han17g0941	-
Vvi1g1038	.	-	.	-	Han17g0940	-
Vvi1g1039	.	-	.	-	.	-
Vvi1g1040	.	-	.	-	.	-
Vvi1g1041	.	-	.	-	.	-
Vvi1g1042	.	-	.	-	.	-
Vvi1g1043	.	-	.	-	.	-
Vvi1g1044	.	-	.	-	.	-
Vvi1g1045	.	-	.	-	.	-
Vvi1g1046	.	-	.	-	.	-
Vvi1g1047	.	-	.	-	.	-
Vvi1g1048	.	-	.	-	.	-
Vvi1g1049	.	-	.	-	.	-
Vvi1g1050	.	-	.	-	.	-
Vvi1g1051	.	-	.	-	Han17g0938	-
Vvi1g1052	.	-	.	-	Han17g0937	-
Vvi1g1053	.	-	.	-	.	-
Vvi1g1054	.	-	.	-	Han17g0926	-
Vvi1g1055	.	-	.	-	.	-
Vvi1g1056	.	-	.	-	.	-
Vvi1g1057	.	-	.	-	.	-
Vvi1g1058	.	-	.	-	Han17g0922	-
Vvi1g1059	.	-	.	-	-	-
Vvi1g1060	.	-	.	-	-	-
Vvi1g1061	.	-	.	-	-	-
Vvi1g1062	.	-	.	-	-	-
Vvi1g1063	.	-	.	-	-	-
Vvi1g1064	.	-	.	-	-	-
Vvi1g1065	.	-	.	-	-	-
Vvi1g1066	.	-	.	-	-	-
Vvi1g1067	Han6g1477	-	Han12g1414	-	Han17g3977	-
Vvi1g1068	.	-	.	-	-	-
Vvi1g1069	.	-	.	-	-	-
Vvi1g1070	.	-	.	-	-	-
Vvi1g1071	Han6g1475	-	.	-	Han17g0915	-
Vvi1g1072	Han6g1474	-	.	-	.	-
Vvi1g1073	Han6g1472	-	.	-	Han17g0911	-
Vvi1g1074	-	-	.	-	-	-
Vvi1g1075	-	-	.	-	Han17g3976	-
Vvi1g1076	-	-	.	-	.	-
Vvi1g1077	-	-	Han12g1398	-	Han17g3975	-
Vvi1g1078	-	-	.	-	.	-
Vvi1g1079	-	-	Han12g1396	-	Han17g3967	-
Vvi1g1080	-	-	-	-	-	-
Vvi1g1081	-	-	-	-	-	-
Vvi1g1082	-	-	-	-	-	-
Vvi1g1083	-	-	-	-	-	-
Vvi1g1084	-	-	-	-	Han17g0884	-
Vvi1g1085	-	-	-	-	-	-
Vvi1g1086	-	-	-	-	-	-
Vvi1g1087	-	-	-	-	-	-
Vvi1g1088	-	-	-	-	-	-
Vvi1g1089	-	-	-	-	-	-
Vvi1g1090	-	-	-	-	-	-
Vvi1g1091	-	-	-	-	-	-
Vvi1g1092	-	-	-	-	-	-
Vvi1g1093	-	-	-	-	-	-
Vvi1g1094	-	-	-	-	-	-
Vvi1g1095	-	-	-	-	-	-
Vvi1g1096	-	-	-	-	-	-
Vvi1g1097	-	-	-	-	Han17g3962	-
Vvi1g1098	-	-	-	-	-	-
Vvi1g1099	-	-	-	-	-	-
Vvi1g1100	-	-	-	-	-	-
Vvi1g1101	-	-	Han12g3734	-	-	-
Vvi1g1102	-	-	-	-	-	-
Vvi1g1103	-	-	Han12g1387	-	-	-
Vvi1g1104	-	-	.	-	-	-
Vvi1g1105	-	-	.	-	-	-
Vvi1g1106	-	-	.	-	-	-
Vvi1g1107	-	-	.	-	-	-
Vvi1g1108	-	-	.	-	-	-
Vvi1g1109	-	-	.	-	-	-
Vvi1g1110	-	-	Han12g1386	-	-	-
Vvi1g1111	-	-	-	-	-	-
Vvi1g1112	-	-	Han12g2085	-	-	-
Vvi1g1113	-	-	.	-	-	-
Vvi1g1114	-	Han8g0141	Han12g2087	-	-	-
Vvi1g1115	-	Han8g0143	Han12g2088	-	-	-
Vvi1g1116	-	.	.	-	-	-
Vvi1g1117	-	.	.	-	Han17g0825	-
Vvi1g1118	-	Han8g0144	Han12g2089	-	.	-
Vvi1g1119	-	.	Han12g1343	-	.	-
Vvi1g1120	-	.	-	-	.	-
Vvi1g1121	-	.	-	-	.	-
Vvi1g1122	-	.	-	-	Han17g0829	-
Vvi1g1123	-	.	-	-	.	-
Vvi1g1124	-	.	-	-	.	-
Vvi1g1125	-	Han8g0147	-	-	.	-
Vvi1g1126	-	.	-	-	.	-
Vvi1g1127	-	.	Han12g2090	-	.	-
Vvi1g1128	-	.	.	-	.	-
Vvi1g1129	-	.	.	-	.	-
Vvi1g1130	-	.	.	-	.	-
Vvi1g1131	-	.	.	-	.	-
Vvi1g1132	-	.	.	-	.	-
Vvi1g1133	-	Han8g0148	Han12g2091	-	.	-
Vvi1g1134	-	.	Han12g2092	-	.	-
Vvi1g1135	-	.	.	-	.	-
Vvi1g1136	-	Han8g0150	Han12g2094	-	.	-
Vvi1g1137	-	.	.	-	.	-
Vvi1g1138	-	.	Han12g2095	-	Han17g0833	-
Vvi1g1139	-	.	.	-	Han17g0834	-
Vvi1g1140	-	.	.	-	Han17g0835	-
Vvi1g1141	-	.	Han12g2097	-	.	-
Vvi1g1142	-	Han8g0151	.	-	.	-
Vvi1g1143	-	Han8g0152	Han12g2098	-	.	-
Vvi1g1144	-	Han8g0154	-	-	.	-
Vvi1g1145	-	Han8g0159	-	-	.	-
Vvi1g1146	-	.	-	-	.	-
Vvi1g1147	-	.	-	-	.	-
Vvi1g1148	-	.	-	-	.	-
Vvi1g1149	-	.	-	-	.	-
Vvi1g1150	-	.	Han12g3732	-	.	-
Vvi1g1151	-	.	.	-	.	-
Vvi1g1152	-	.	Han12g3731	-	.	-
Vvi1g1153	-	.	.	-	.	-
Vvi1g1154	-	.	.	-	.	-
Vvi1g1155	-	.	Han12g3730	-	.	-
Vvi1g1156	-	.	Han12g3729	-	.	-
Vvi1g1157	-	.	-	-	.	-
Vvi1g1158	-	Han8g0162	-	-	.	-
Vvi1g1159	-	.	-	-	.	-
Vvi1g1160	-	.	-	-	.	-
Vvi1g1161	-	.	-	-	.	-
Vvi1g1162	-	.	-	-	.	-
Vvi1g1163	-	.	-	-	.	-
Vvi1g1164	-	.	-	-	.	-
Vvi1g1165	-	.	-	-	.	-
Vvi1g1166	-	.	-	-	.	-
Vvi1g1167	-	.	-	-	.	-
Vvi1g1168	-	.	-	-	.	-
Vvi1g1169	-	Han8g0165	Han12g2101	-	.	-
Vvi1g1170	-	.	.	-	.	-
Vvi1g1171	-	.	.	-	.	-
Vvi1g1172	-	.	.	-	.	-
Vvi1g1173	-	.	.	-	.	-
Vvi1g1174	-	.	Han12g2103	-	.	-
Vvi1g1175	-	.	.	-	Han17g0837	-
Vvi1g1176	-	Han8g0166	.	-	.	-
Vvi1g1177	-	.	.	-	.	-
Vvi1g1178	-	.	.	-	.	-
Vvi1g1179	-	.	.	-	.	-
Vvi1g1180	-	.	.	-	.	-
Vvi1g1181	-	.	.	-	.	-
Vvi1g1182	-	.	.	-	.	-
Vvi1g1183	-	.	.	-	.	-
Vvi1g1184	-	Han8g0167	Han12g2105	-	Han17g0839	-
Vvi1g1185	-	Han8g0169	Han12g2106	-	-	-
Vvi1g1186	-	Han8g0170	Han12g2107	-	-	-
Vvi1g1187	-	.	.	-	-	-
Vvi1g1188	-	.	Han12g2108	-	-	-
Vvi1g1189	-	Han8g0179	.	-	-	-
Vvi1g1190	-	.	Han12g2109	-	-	-
Vvi1g1191	-	.	.	-	Han17g4345	-
Vvi1g1192	-	.	Han12g2112	-	-	-
Vvi1g1193	-	.	.	-	-	-
Vvi1g1194	-	.	.	-	-	-
Vvi1g1195	-	.	Han12g2115	-	-	-
Vvi1g1196	-	.	.	-	-	-
Vvi1g1197	-	.	.	-	-	-
Vvi1g1198	-	.	.	-	-	-
Vvi1g1199	-	.	.	-	-	-
Vvi1g1200	-	.	.	-	-	-
Vvi1g1201	-	.	.	-	-	-
Vvi1g1202	-	.	.	-	-	-
Vvi1g1203	-	.	.	-	-	-
Vvi1g1204	-	.	.	-	-	-
Vvi1g1205	-	.	.	-	-	-
Vvi1g1206	-	.	.	-	-	-
Vvi1g1207	-	.	.	-	-	-
Vvi1g1208	-	.	.	-	-	-
Vvi1g1209	-	.	.	-	-	-
Vvi1g1210	-	.	.	-	-	-
Vvi1g1211	-	.	.	-	-	-
Vvi1g1212	-	.	.	-	-	-
Vvi1g1213	-	.	.	-	-	-
Vvi1g1214	-	.	.	-	-	-
Vvi1g1215	-	.	.	-	-	-
Vvi1g1216	-	.	.	-	-	-
Vvi1g1217	-	.	.	-	Han17g0842	-
Vvi1g1218	-	Han8g0184	.	-	-	-
Vvi1g1219	-	Han8g0185	Han12g2119	-	-	-
Vvi1g1220	-	.	.	-	-	-
Vvi1g1221	-	Han8g0191	.	-	-	-
Vvi1g1222	-	Han8g0192	.	-	-	-
Vvi1g1223	-	.	.	-	-	-
Vvi1g1224	-	Han8g0193	Han12g2120	-	-	-
Vvi1g1225	-	.	.	-	-	-
Vvi1g1226	-	Han8g0194	.	-	-	-
Vvi1g1227	-	Han8g0195	.	-	-	-
Vvi1g1228	-	.	.	-	-	-
Vvi1g1229	-	.	.	-	-	-
Vvi1g1230	-	.	.	-	-	-
Vvi1g1231	-	.	.	-	-	-
Vvi1g1232	-	.	.	-	-	-
Vvi1g1233	-	.	.	-	-	-
Vvi1g1234	-	.	.	-	-	-
Vvi1g1235	-	.	.	-	-	-
Vvi1g1236	-	.	.	-	-	-
Vvi1g1237	-	.	.	-	-	-
Vvi1g1238	-	.	.	-	-	-
Vvi1g1239	-	.	.	-	-	-
Vvi1g1240	-	.	Han12g2123	-	-	-
Vvi1g1241	-	.	.	-	Han17g4341	-
Vvi1g1242	-	.	.	-	Han17g4334	-
Vvi1g1243	-	.	.	-	-	-
Vvi1g1244	-	Han8g0196	.	-	-	-
Vvi1g1245	-	.	.	-	-	-
Vvi1g1246	-	Han8g0197	.	-	-	-
Vvi1g1247	-	.	.	-	-	-
Vvi1g1248	-	.	.	-	-	-
Vvi1g1249	-	Han8g0200	.	-	-	-
Vvi1g1250	Han6g1384	.	.	-	Han17g0845	-
Vvi1g1251	.	Han8g0201	Han12g2125	-	Han17g4333	-
Vvi1g1252	.	Han8g0203	.	-	-	-
Vvi1g1253	Han6g1387	Han8g0204	.	-	-	-
Vvi1g1254	.	.	Han12g2127	-	-	-
Vvi1g1255	Han6g1388	Han8g0205	-	-	Han17g0846	-
Vvi1g1256	.	.	-	-	-	-
Vvi1g1257	.	.	Han12g0880	-	Han17g4331	-
Vvi1g1258	Han6g1389	Han8g0207	.	-	Han17g0847	-
Vvi1g1259	.	Han8g0209	Han12g0882	-	.	-
Vvi1g1260	.	Han8g0210	Han12g0883	-	Han17g0848	-
Vvi1g1261	.	.	.	-	-	-
Vvi1g1262	.	.	.	-	-	-
Vvi1g1263	.	.	Han12g0884	-	-	-
Vvi1g1264	.	Han8g0214	Han12g0890	-	-	-
Vvi1g1265	.	.	.	-	-	-
Vvi1g1266	.	.	.	-	-	-
Vvi1g1267	.	.	.	-	-	-
Vvi1g1268	.	.	.	-	-	-
Vvi1g1269	.	.	.	-	-	-
Vvi1g1270	.	Han8g0215	Han12g0891	-	-	-
Vvi1g1271	.	.	.	-	-	-
Vvi1g1272	Han6g1394	.	Han12g0893	-	-	-
Vvi1g1273	.	.	.	-	Han17g4330	-
Vvi1g1274	Han6g1397	.	Han12g0894	-	Han17g0856	-
Vvi1g1275	.	Han8g0233	Han12g0895	-	Han17g0858	-
Vvi1g1276	.	Han8g0234	.	-	-	-
Vvi1g1277	Han6g1399	Han8g0240	.	-	-	-
Vvi1g1278	.	.	.	-	-	-
Vvi1g1279	.	Han8g0253	.	-	-	-
Vvi1g1280	.	.	.	-	-	-
Vvi1g1281	.	.	.	-	-	-
Vvi1g1282	.	.	.	-	-	-
Vvi1g1283	.	.	.	-	-	-
Vvi1g1284	.	.	.	-	-	-
Vvi1g1285	.	.	.	-	-	-
Vvi1g1286	.	.	.	-	-	-
Vvi1g1287	.	.	.	-	-	-
Vvi1g1288	.	.	.	-	-	-
Vvi1g1289	.	.	.	-	-	-
Vvi1g1290	.	.	.	-	-	-
Vvi1g1291	.	.	.	-	-	-
Vvi1g1292	.	.	.	-	-	-
Vvi1g1293	.	.	.	-	-	-
Vvi1g1294	.	.	.	-	-	-
Vvi1g1295	.	.	.	-	-	-
Vvi1g1296	.	.	.	-	Han17g4324	-
Vvi1g1297	.	Han8g0254	.	-	.	-
Vvi1g1298	.	.	.	-	Han17g4323	-
Vvi1g1299	Han6g1400	.	.	-	Han17g0863	-
Vvi1g1300	Han6g1401	.	.	-	Han17g0865	-
Vvi1g1301	.	Han8g0257	Han12g0898	-	Han17g0869	-
Vvi1g1302	.	.	.	-	Han17g0872	-
Vvi1g1303	.	Han8g0258	.	-	-	-
Vvi1g1304	.	.	.	-	-	-
Vvi1g1305	.	Han8g0259	Han12g0900	-	Han17g4319	-
Vvi1g1306	.	.	.	-	.	-
Vvi1g1307	.	Han8g0260	.	-	Han17g4316	-
Vvi1g1308	.	.	Han12g0902	-	-	-
Vvi1g1309	.	.	.	-	-	-
Vvi1g1310	.	.	.	-	-	-
Vvi1g1311	.	.	.	-	-	-
Vvi1g1312	Han6g1407	.	.	-	Han17g0873	-
Vvi1g1313	.	.	.	-	-	-
Vvi1g1314	.	.	.	-	-	-
Vvi1g1315	.	.	.	-	Han17g4314	-
Vvi1g1316	.	.	.	-	.	-
Vvi1g1317	.	.	.	-	.	-
Vvi1g1318	.	Han8g0262	Han12g0904	-	Han17g4312	-
Vvi1g1319	.	.	.	-	Han17g4311	-
Vvi1g1320	.	.	.	-	.	-
Vvi1g1321	.	Han8g0268	Han12g0905	-	.	-
Vvi1g1322	.	.	.	-	.	-
Vvi1g1323	.	.	.	-	Han17g4310	-
Vvi1g1324	.	.	.	-	-	-
Vvi1g1325	.	Han8g0272	Han12g0906	-	-	-
Vvi1g1326	.	Han8g0273	.	-	-	-
Vvi1g1327	Han6g1416	.	.	-	Han17g0883	-
Vvi1g1328	.	.	.	-	.	-
Vvi1g1329	.	Han8g0275	Han12g0907	-	.	-
Vvi1g1330	.	.	.	-	Han17g0884	-
Vvi1g1331	.	.	.	-	.	-
Vvi1g1332	.	.	.	-	.	-
Vvi1g1333	Han6g1417	.	.	-	.	-
Vvi1g1334	.	.	Han12g0909	-	.	-
Vvi1g1335	.	.	.	-	.	-
Vvi1g1336	.	.	.	-	Han17g0886	-
Vvi1g1337	.	.	.	-	-	-
Vvi1g1338	.	.	.	-	-	-
Vvi1g1339	.	.	Han12g0913	-	-	-
Vvi1g1340	.	.	-	-	-	-
Vvi1g1341	.	.	Han12g3754	-	-	-
Vvi1g1342	.	.	.	-	Han17g4304	-
Vvi1g1343	.	.	Han12g3755	-	-	-
Vvi1g1344	.	.	Han12g3756	-	-	-
Vvi1g1345	.	.	.	-	-	-
Vvi1g1346	.	.	Han12g3757	-	-	-
Vvi1g1347	.	.	.	-	-	-
Vvi1g1348	.	.	Han12g3759	-	-	-
Vvi1g1349	.	.	-	-	-	-
Vvi1g1350	.	.	-	-	-	-
Vvi1g1351	Han6g1438	.	-	-	Han17g0891	-
Vvi1g1352	Han6g1440	.	-	-	.	-
Vvi1g1353	Han6g1441	.	-	-	Han17g0894	-
Vvi1g1354	.	.	-	-	.	-
Vvi1g1355	Han6g1446	.	-	-	Han17g0898	-
Vvi1g1356	.	.	-	-	.	-
Vvi1g1357	.	.	-	-	.	-
Vvi1g1358	Han6g1449	.	-	-	Han17g0899	-
Vvi1g1359	Han6g1450	.	-	-	.	-
Vvi1g1360	Han6g1451	.	-	-	Han17g0900	-
Vvi1g1361	.	.	-	-	-	-
Vvi1g1362	.	.	-	-	-	-
Vvi1g1363	.	.	-	-	-	-
Vvi1g1364	.	.	-	-	Han17g4301	-
Vvi1g1365	Han6g1452	.	-	-	Han17g0901	-
Vvi1g1366	.	.	-	-	.	-
Vvi1g1367	.	Han8g0287	Han12g0931	-	.	-
Vvi1g1368	Han6g1453	.	.	-	Han17g0903	-
Vvi1g1369	.	.	.	-	.	-
Vvi1g1370	Han6g1455	Han8g0288	Han12g0935	-	Han17g0904	-
Vvi1g1371	.	.	.	-	.	-
Vvi1g1372	.	.	.	-	.	-
Vvi1g1373	.	.	.	-	.	-
Vvi1g1374	Han6g1458	.	.	-	.	-
Vvi1g1375	.	.	.	-	.	-
Vvi1g1376	.	.	.	-	.	-
Vvi1g1377	.	.	.	-	.	-
Vvi1g1378	.	.	.	-	.	-
Vvi1g1379	.	.	.	-	.	-
Vvi1g1380	.	.	.	-	.	-
Vvi1g1381	Han6g1459	.	Han12g0936	-	Han17g0907	-
Vvi1g1382	.	.	-	-	.	-
Vvi1g1383	.	.	-	-	.	-
Vvi1g1384	.	.	-	-	.	-
Vvi1g1385	.	.	-	-	.	-
Vvi1g1386	.	.	-	-	.	-
Vvi1g1387	.	.	-	-	.	-
Vvi1g1388	.	.	-	-	.	-
Vvi1g1389	Han6g1465	.	-	-	.	-
Vvi1g1390	.	.	-	-	.	-
Vvi1g1391	.	.	-	-	.	-
Vvi1g1392	.	.	-	-	.	-
Vvi1g1393	.	Han8g0306	-	-	.	-
Vvi1g1394	.	-	-	-	.	-
Vvi1g1395	.	-	-	-	.	-
Vvi1g1396	Han6g1466	-	-	-	.	-
Vvi1g1397	Han6g1467	-	-	-	Han17g0908	-
Vvi1g1398	-	-	-	-	-	-
Vvi1g1399	-	-	-	-	-	-
Vvi10g1	-	-	-	-	-	-
Vvi10g2	-	-	-	-	-	-
Vvi10g3	-	-	-	-	-	-
Vvi10g4	-	-	-	-	-	-
Vvi10g5	Han1g0721	-	-	-	-	-
Vvi10g6	.	-	-	-	Han16g2665	-
Vvi10g7	Han1g0690	-	-	-	.	-
Vvi10g8	.	-	-	-	.	-
Vvi10g9	.	-	-	-	.	-
Vvi10g10	.	-	-	-	.	-
Vvi10g11	.	-	-	-	.	-
Vvi10g12	.	-	-	-	.	-
Vvi10g13	.	-	-	-	.	-
Vvi10g14	.	-	-	-	.	-
Vvi10g15	.	-	-	-	.	-
Vvi10g16	.	-	-	-	.	-
Vvi10g17	.	-	-	-	.	-
Vvi10g18	.	-	-	-	.	-
Vvi10g19	.	-	-	-	.	-
Vvi10g20	.	-	-	Han15g2425	.	-
Vvi10g21	.	-	-	.	.	-
Vvi10g22	.	-	-	.	.	-
Vvi10g23	.	-	-	.	.	-
Vvi10g24	.	-	-	.	.	-
Vvi10g25	.	-	-	.	.	-
Vvi10g26	.	-	-	.	.	-
Vvi10g27	.	-	-	.	.	-
Vvi10g28	.	-	-	.	.	-
Vvi10g29	.	-	-	.	.	-
Vvi10g30	.	-	-	.	.	-
Vvi10g31	.	-	-	.	.	-
Vvi10g32	.	-	Han11g3115	.	.	-
Vvi10g33	.	-	.	.	.	-
Vvi10g34	.	-	.	.	.	-
Vvi10g35	.	-	.	.	.	-
Vvi10g36	.	-	.	.	.	-
Vvi10g37	.	-	.	.	.	-
Vvi10g38	.	-	.	.	.	-
Vvi10g39	Han1g0643	-	.	.	.	-
Vvi10g40	Han1g0642	-	.	.	.	-
Vvi10g41	.	-	.	.	.	-
Vvi10g42	Han1g0641	-	.	.	.	-
Vvi10g43	.	-	.	.	.	-
Vvi10g44	.	-	.	.	.	-
Vvi10g45	.	-	.	.	Han16g2655	-
Vvi10g46	Han1g0640	-	.	.	.	-
Vvi10g47	.	-	.	.	Han16g2653	-
Vvi10g48	.	-	.	.	.	-
Vvi10g49	.	-	.	.	.	-
Vvi10g50	Han1g0637	-	.	.	.	-
Vvi10g51	.	-	.	.	.	-
Vvi10g52	Han1g0630	-	.	.	.	-
Vvi10g53	.	-	.	.	Han16g2651	-
Vvi10g54	.	-	.	.	Han16g2649	-
Vvi10g55	Han1g0624	-	.	.	Han16g2648	-
Vvi10g56	.	-	.	.	.	-
Vvi10g57	.	-	.	.	.	-
Vvi10g58	.	-	.	.	Han16g2644	-
Vvi10g59	.	-	.	.	.	-
Vvi10g60	.	-	.	.	.	-
Vvi10g61	.	-	.	.	.	-
Vvi10g62	.	-	.	.	.	-
Vvi10g63	Han1g0623	-	.	.	.	-
Vvi10g64	.	-	.	.	Han16g2643	-
Vvi10g65	.	-	.	Han15g2413	.	-
Vvi10g66	.	-	.	.	.	-
Vvi10g67	.	-	.	.	.	-
Vvi10g68	.	-	.	.	.	-
Vvi10g69	.	-	.	.	.	-
Vvi10g70	.	-	.	.	.	-
Vvi10g71	.	-	.	.	Han16g2642	-
Vvi10g72	.	-	.	.	.	-
Vvi10g73	.	-	.	.	.	-
Vvi10g74	.	-	.	.	.	-
Vvi10g75	.	-	.	.	.	-
Vvi10g76	.	-	.	.	.	-
Vvi10g77	.	-	.	.	.	-
Vvi10g78	.	-	.	.	Han16g2641	-
Vvi10g79	.	-	.	.	.	-
Vvi10g80	.	-	.	.	.	-
Vvi10g81	Han1g0616	-	.	.	.	-
Vvi10g82	.	-	Han11g3099	.	Han16g2638	-
Vvi10g83	.	-	.	.	.	-
Vvi10g84	.	-	.	.	.	-
Vvi10g85	Han1g0613	-	.	.	.	-
Vvi10g86	.	-	.	.	.	-
Vvi10g87	.	-	.	.	.	-
Vvi10g88	.	-	.	.	.	-
Vvi10g89	.	-	.	.	.	-
Vvi10g90	.	-	.	.	.	-
Vvi10g91	.	-	.	.	.	-
Vvi10g92	.	-	.	.	.	-
Vvi10g93	.	-	.	.	.	-
Vvi10g94	.	-	.	.	.	-
Vvi10g95	.	-	.	.	Han16g2632	-
Vvi10g96	.	-	.	.	Han16g2629	-
Vvi10g97	.	-	.	.	Han16g2625	-
Vvi10g98	.	-	.	.	-	-
Vvi10g99	.	-	.	.	-	-
Vvi10g100	Han1g0610	-	.	.	-	-
Vvi10g101	-	-	.	.	-	-
Vvi10g102	-	-	.	.	-	-
Vvi10g103	-	-	.	.	-	-
Vvi10g104	-	-	.	.	-	-
Vvi10g105	-	-	.	.	-	-
Vvi10g106	-	-	.	.	-	-
Vvi10g107	-	-	.	.	-	-
Vvi10g108	-	-	.	.	-	-
Vvi10g109	-	-	.	.	-	-
Vvi10g110	-	-	.	.	-	-
Vvi10g111	-	-	.	.	-	-
Vvi10g112	-	-	.	.	-	-
Vvi10g113	-	-	.	.	-	-
Vvi10g114	-	-	.	.	-	-
Vvi10g115	-	-	.	Han15g2386	-	-
Vvi10g116	-	-	.	.	-	-
Vvi10g117	-	-	.	Han15g2376	-	-
Vvi10g118	-	-	.	.	-	-
Vvi10g119	-	-	.	.	-	-
Vvi10g120	-	-	.	Han15g2361	Han16g2872	-
Vvi10g121	Han1g0489	-	.	.	.	Han17g3307
Vvi10g122	Han1g0490	-	.	.	.	.
Vvi10g123	Han1g0491	-	.	.	.	.
Vvi10g124	Han1g0493	-	.	Han15g2359	.	.
Vvi10g125	Han1g0494	-	.	.	.	.
Vvi10g126	.	-	.	.	.	.
Vvi10g127	.	-	.	Han15g2358	.	.
Vvi10g128	.	-	.	.	Han16g2873	.
Vvi10g129	.	Han4g3119	.	Han15g2355	Han16g2878	Han17g3313
Vvi10g130	.	Han4g3119	Han11g3072	Han15g2351	.	.
Vvi10g131	.	.	.	.	.	.
Vvi10g132	.	.	.	.	.	.
Vvi10g133	Han1g0497	.	.	.	.	.
Vvi10g134	-	.	.	.	Han16g2880	Han17g3314
Vvi10g135	-	.	.	.	.	.
Vvi10g136	-	Han4g3117	.	.	.	.
Vvi10g137	-	.	.	.	.	.
Vvi10g138	-	.	.	.	.	.
Vvi10g139	-	Han4g3106	.	.	.	.
Vvi10g140	-	.	.	.	.	.
Vvi10g141	-	Han4g3105	.	Han15g2339	.	.
Vvi10g142	-	.	Han11g3052	.	.	.
Vvi10g143	-	.	.	.	.	.
Vvi10g144	-	.	.	.	.	.
Vvi10g145	-	Han4g3103	.	Han15g2334	.	.
Vvi10g146	-	.	.	Han15g2333	.	.
Vvi10g147	-	Han4g3102	.	Han15g2314	.	.
Vvi10g148	-	.	.	.	.	.
Vvi10g149	-	.	.	.	.	.
Vvi10g150	-	.	.	.	.	.
Vvi10g151	-	.	.	.	.	.
Vvi10g152	-	.	.	.	.	.
Vvi10g153	-	Han4g3100	.	Han15g2312	Han16g2885	.
Vvi10g154	-	.	.	.	Han16g2886	.
Vvi10g155	-	.	.	.	.	.
Vvi10g156	-	Han4g3098	.	.	.	.
Vvi10g157	-	.	.	.	.	.
Vvi10g158	-	Han4g3096	.	.	Han16g2888	Han17g3318
Vvi10g159	-	Han4g3095	.	.	Han16g2889	Han17g3321
Vvi10g160	-	.	.	.	Han16g2891	Han17g3322
Vvi10g161	-	.	.	.	.	.
Vvi10g162	-	.	.	.	Han16g2894	Han17g3323
Vvi10g163	-	.	.	.	.	.
Vvi10g164	-	.	.	Han15g2307	Han16g2895	.
Vvi10g165	-	.	.	.	Han16g2897	Han17g3325
Vvi10g166	-	.	.	.	.	.
Vvi10g167	-	.	.	.	.	Han17g3328
Vvi10g168	-	Han4g3092	.	.	Han16g2900	.
Vvi10g169	-	Han4g3090	.	Han15g2306	.	.
Vvi10g170	-	.	.	.	Han16g2901	.
Vvi10g171	-	.	.	.	.	.
Vvi10g172	-	.	.	.	.	.
Vvi10g173	-	.	.	Han15g2304	.	.
Vvi10g174	-	Han4g3088	.	Han15g2303	Han16g2902	.
Vvi10g175	-	.	.	Han15g2302	.	.
Vvi10g176	-	.	.	.	.	.
Vvi10g177	-	.	.	.	.	.
Vvi10g178	-	.	.	.	.	.
Vvi10g179	-	.	.	.	.	.
Vvi10g180	-	Han4g3087	.	.	.	.
Vvi10g181	-	Han4g3085	.	Han15g2293	.	.
Vvi10g182	-	.	.	.	.	.
Vvi10g183	-	.	.	.	Han16g2903	.
Vvi10g184	-	.	.	.	.	.
Vvi10g185	-	.	Han11g3041	.	Han16g2910	Han17g3335
Vvi10g186	-	.	.	.	Han16g2911	Han17g3336
Vvi10g187	-	.	.	.	Han16g2915	.
Vvi10g188	-	.	.	.	.	.
Vvi10g189	-	.	.	.	.	.
Vvi10g190	-	.	.	.	.	.
Vvi10g191	-	.	.	.	Han16g2937	.
Vvi10g192	-	.	.	.	.	.
Vvi10g193	-	Han4g3065	.	Han15g2283	Han16g2942	Han17g3337
Vvi10g194	-	Han4g3062	.	.	.	.
Vvi10g195	-	.	.	.	.	.
Vvi10g196	-	.	.	.	Han16g2943	Han17g3341
Vvi10g197	-	.	.	.	.	Han17g3342
Vvi10g198	-	.	.	Han15g2276	Han16g2944	.
Vvi10g199	-	Han4g3056	.	.	.	.
Vvi10g200	-	.	.	.	.	.
Vvi10g201	-	.	.	.	.	.
Vvi10g202	-	.	.	Han15g2273	.	.
Vvi10g203	-	.	.	.	.	.
Vvi10g204	-	.	.	.	Han16g2962	.
Vvi10g205	-	.	.	Han15g2269	.	.
Vvi10g206	-	.	.	.	.	.
Vvi10g207	-	.	.	.	.	.
Vvi10g208	-	.	.	.	Han16g2969	.
Vvi10g209	-	Han4g3051	.	Han15g2256	.	.
Vvi10g210	-	.	.	.	Han16g2970	.
Vvi10g211	-	.	.	.	.	.
Vvi10g212	-	.	.	.	.	.
Vvi10g213	-	.	.	.	.	.
Vvi10g214	-	.	.	.	Han16g2971	Han17g3345
Vvi10g215	-	Han4g3035	.	Han15g2250	.	.
Vvi10g216	-	.	.	Han15g2248	.	.
Vvi10g217	-	.	.	.	.	.
Vvi10g218	-	.	.	Han15g2245	Han16g2972	Han17g3351
Vvi10g219	-	.	.	.	.	.
Vvi10g220	-	.	.	Han15g2244	.	.
Vvi10g221	-	.	.	.	.	.
Vvi10g222	-	Han4g3031	.	.	.	.
Vvi10g223	-	.	.	.	Han16g2975	Han17g3353
Vvi10g224	-	.	.	.	Han16g2976	.
Vvi10g225	-	.	.	.	.	.
Vvi10g226	-	.	.	.	Han16g2978	.
Vvi10g227	-	Han4g3029	.	.	.	.
Vvi10g228	-	Han4g3025	.	.	Han16g2980	.
Vvi10g229	-	.	.	.	.	.
Vvi10g230	-	.	.	.	Han16g2990	.
Vvi10g231	-	.	.	.	.	.
Vvi10g232	-	.	.	.	.	.
Vvi10g233	-	Han4g3023	.	Han15g2240	.	.
Vvi10g234	-	Han4g3022	.	.	.	.
Vvi10g235	-	Han4g3014	Han11g3018	Han15g2227	.	.
Vvi10g236	-	Han4g3013	-	.	.	.
Vvi10g237	-	.	-	.	.	.
Vvi10g238	-	.	-	.	.	.
Vvi10g239	-	Han4g3012	-	Han15g2226	Han16g2996	Han17g3359
Vvi10g240	-	.	-	.	.	.
Vvi10g241	-	.	-	.	.	.
Vvi10g242	-	Han4g3011	-	.	.	.
Vvi10g243	-	.	-	Han15g2224	.	.
Vvi10g244	-	.	Han11g3307	.	.	.
Vvi10g245	-	.	.	.	.	.
Vvi10g246	-	Han4g3007	.	Han15g2222	Han16g3002	Han17g3361
Vvi10g247	-	.	.	.	.	.
Vvi10g248	-	.	.	.	.	.
Vvi10g249	-	.	Han11g3308	.	.	.
Vvi10g250	-	.	.	.	.	.
Vvi10g251	-	.	.	.	Han16g3003	Han17g3371
Vvi10g252	-	.	.	Han15g2217	Han16g3005	.
Vvi10g253	-	.	.	.	.	.
Vvi10g254	-	.	Han11g3313	.	Han16g3007	.
Vvi10g255	-	.	.	.	Han16g3008	.
Vvi10g256	-	Han4g3003	.	.	.	.
Vvi10g257	-	.	.	.	.	.
Vvi10g258	-	Han4g3001	.	.	.	.
Vvi10g259	-	.	.	Han15g2209	.	.
Vvi10g260	-	Han4g2998	.	Han15g2208	Han16g3010	.
Vvi10g261	-	Han4g2993	.	Han15g2206	Han16g3015	.
Vvi10g262	-	.	.	.	.	.
Vvi10g263	-	.	.	.	.	.
Vvi10g264	-	.	.	.	.	.
Vvi10g265	-	Han4g2992	Han11g3316	Han15g2203	.	.
Vvi10g266	-	Han4g2988	Han11g3317	Han15g2186	.	Han17g3374
Vvi10g267	-	Han4g2987	Han11g3319	Han15g2181	.	.
Vvi10g268	-	.	-	Han15g2176	.	.
Vvi10g269	-	.	-	Han15g2170	.	.
Vvi10g270	-	.	-	Han15g2168	.	.
Vvi10g271	-	.	-	.	.	.
Vvi10g272	-	.	-	Han15g2160	.	.
Vvi10g273	-	.	-	.	.	.
Vvi10g274	-	.	-	.	.	.
Vvi10g275	-	.	-	.	.	.
Vvi10g276	-	.	-	.	Han16g3027	.
Vvi10g277	-	.	-	.	.	.
Vvi10g278	-	.	-	.	Han16g3033	.
Vvi10g279	-	.	-	.	.	.
Vvi10g280	-	.	-	.	Han16g3047	.
Vvi10g281	-	.	-	.	.	.
Vvi10g282	-	.	-	.	.	.
Vvi10g283	-	.	-	.	.	.
Vvi10g284	-	.	-	.	.	.
Vvi10g285	-	Han4g2975	-	Han15g2146	.	.
Vvi10g286	-	Han4g2974	-	Han15g2145	.	.
Vvi10g287	-	Han4g2971	-	.	.	.
Vvi10g288	-	Han4g2968	-	.	Han16g3062	.
Vvi10g289	-	.	-	.	.	.
Vvi10g290	-	.	-	Han15g2143	Han16g3065	.
Vvi10g291	-	.	-	-	Han16g3074	Han17g3387
Vvi10g292	-	.	-	Han15g2046	Han16g3075	-
Vvi10g293	-	.	-	-	Han16g3077	-
Vvi10g294	-	Han4g2965	-	-	Han16g3082	-
Vvi10g295	-	.	-	-	Han16g3083	-
Vvi10g296	-	.	-	-	-	-
Vvi10g297	-	.	-	-	-	-
Vvi10g298	-	.	-	-	-	-
Vvi10g299	-	.	-	-	-	-
Vvi10g300	-	Han4g2961	-	-	-	-
Vvi10g301	-	Han4g2956	-	-	-	-
Vvi10g302	-	-	-	-	-	-
Vvi10g303	-	-	-	-	-	-
Vvi10g304	-	-	-	-	-	-
Vvi10g305	-	-	-	-	-	-
Vvi10g306	-	-	-	Han15g2134	-	-
Vvi10g307	-	Han4g3576	-	.	-	-
Vvi10g308	-	-	-	.	-	-
Vvi10g309	-	-	-	.	-	-
Vvi10g310	-	-	-	.	-	-
Vvi10g311	-	-	-	.	-	-
Vvi10g312	-	-	-	.	-	-
Vvi10g313	-	-	-	.	-	-
Vvi10g314	-	-	-	.	-	-
Vvi10g315	-	-	-	.	-	-
Vvi10g316	-	-	-	.	-	-
Vvi10g317	-	-	-	.	-	-
Vvi10g318	-	-	-	.	-	-
Vvi10g319	-	-	-	.	-	-
Vvi10g320	-	-	-	.	-	-
Vvi10g321	-	-	-	.	-	-
Vvi10g322	-	-	-	.	-	-
Vvi10g323	-	-	-	.	-	-
Vvi10g324	-	-	-	.	-	-
Vvi10g325	-	-	-	.	-	-
Vvi10g326	-	-	-	.	-	-
Vvi10g327	-	-	-	.	-	-
Vvi10g328	-	-	-	.	-	-
Vvi10g329	-	Han4g2950	-	.	-	-
Vvi10g330	-	.	-	.	-	-
Vvi10g331	-	Han4g2948	-	Han15g2131	-	-
Vvi10g332	-	.	-	.	-	-
Vvi10g333	-	.	-	.	-	-
Vvi10g334	-	.	-	.	-	-
Vvi10g335	-	.	-	.	-	-
Vvi10g336	-	Han4g2942	-	.	-	-
Vvi10g337	-	Han4g2938	-	Han15g2125	-	-
Vvi10g338	-	Han4g2933	-	-	-	-
Vvi10g339	-	-	-	-	-	-
Vvi10g340	-	-	-	-	-	-
Vvi10g341	-	Han4g3424	-	-	-	-
Vvi10g342	-	Han4g3425	-	Han15g2045	-	-
Vvi10g343	-	Han4g3428	-	Han15g2044	-	-
Vvi10g344	-	Han4g3429	-	Han15g2043	-	-
Vvi10g345	-	Han4g3430	-	.	-	-
Vvi10g346	-	Han4g3432	-	.	-	-
Vvi10g347	-	.	-	Han15g2040	-	-
Vvi10g348	-	.	-	.	-	-
Vvi10g349	-	Han4g3442	-	Han15g2038	-	-
Vvi10g350	-	.	-	.	-	-
Vvi10g351	-	Han4g3443	-	Han15g2037	-	-
Vvi10g352	-	-	-	-	-	-
Vvi10g353	-	-	-	-	-	-
Vvi10g354	-	-	-	-	-	-
Vvi10g355	-	-	-	-	-	-
Vvi10g356	-	-	-	-	-	-
Vvi10g357	-	Han4g3573	-	-	-	-
Vvi10g358	-	Han4g3572	-	-	-	-
Vvi10g359	-	.	-	-	-	-
Vvi10g360	-	.	-	-	-	-
Vvi10g361	-	.	-	-	-	-
Vvi10g362	-	.	-	-	-	-
Vvi10g363	-	.	-	-	-	-
Vvi10g364	-	Han4g3566	-	-	-	-
Vvi10g365	-	Han4g3565	-	-	-	-
Vvi10g366	-	Han4g3563	-	-	-	-
Vvi10g367	-	Han4g3473	-	-	-	-
Vvi10g368	-	.	-	-	-	-
Vvi10g369	-	Han4g3474	-	-	-	-
Vvi10g370	-	-	-	-	-	-
Vvi10g371	-	-	-	Han15g2088	-	-
Vvi10g372	-	-	-	-	-	-
Vvi10g373	-	-	-	-	-	-
Vvi10g374	-	-	-	Han15g2020	-	-
Vvi10g375	-	-	-	.	-	-
Vvi10g376	-	-	-	.	-	-
Vvi10g377	-	-	-	.	-	-
Vvi10g378	-	-	-	.	-	-
Vvi10g379	-	-	-	.	-	-
Vvi10g380	-	-	-	.	-	-
Vvi10g381	-	-	-	.	-	-
Vvi10g382	-	-	-	.	-	-
Vvi10g383	-	-	-	.	-	-
Vvi10g384	-	-	-	.	-	-
Vvi10g385	-	-	-	.	-	-
Vvi10g386	-	-	-	.	-	-
Vvi10g387	-	-	-	.	-	-
Vvi10g388	-	-	-	.	-	-
Vvi10g389	-	-	-	.	-	-
Vvi10g390	-	-	-	.	-	-
Vvi10g391	-	-	-	.	-	-
Vvi10g392	-	-	-	.	-	-
Vvi10g393	-	-	-	.	-	-
Vvi10g394	-	-	-	.	-	-
Vvi10g395	-	-	-	.	-	-
Vvi10g396	-	-	-	.	-	-
Vvi10g397	-	-	-	.	-	-
Vvi10g398	-	-	-	.	-	-
Vvi10g399	-	-	-	.	-	-
Vvi10g400	-	-	-	.	-	-
Vvi10g401	-	-	-	.	-	-
Vvi10g402	-	-	-	Han15g2005	-	-
Vvi10g403	-	Han4g2863	-	-	-	-
Vvi10g404	-	.	-	-	-	-
Vvi10g405	-	.	-	-	-	-
Vvi10g406	-	.	-	-	-	-
Vvi10g407	-	.	-	-	-	-
Vvi10g408	-	.	-	-	-	-
Vvi10g409	-	.	-	-	-	-
Vvi10g410	-	.	-	-	-	-
Vvi10g411	-	.	-	-	-	-
Vvi10g412	-	.	-	-	-	-
Vvi10g413	-	.	-	-	-	-
Vvi10g414	-	.	-	-	-	-
Vvi10g415	-	.	-	-	-	-
Vvi10g416	-	.	-	-	-	-
Vvi10g417	-	Han4g2865	-	-	-	-
Vvi10g418	-	.	-	Han15g2087	-	-
Vvi10g419	-	.	-	.	-	-
Vvi10g420	-	Han4g2868	-	.	-	-
Vvi10g421	-	.	-	.	-	-
Vvi10g422	-	.	-	.	-	-
Vvi10g423	-	.	-	.	-	-
Vvi10g424	-	.	-	.	-	-
Vvi10g425	-	.	-	.	-	-
Vvi10g426	-	.	-	.	-	-
Vvi10g427	-	.	-	.	-	-
Vvi10g428	-	.	-	.	-	-
Vvi10g429	-	.	-	.	-	-
Vvi10g430	-	.	-	.	-	-
Vvi10g431	-	.	-	.	-	-
Vvi10g432	-	.	-	.	-	-
Vvi10g433	-	.	-	.	-	-
Vvi10g434	-	.	-	.	-	-
Vvi10g435	-	.	-	.	-	-
Vvi10g436	-	.	-	.	-	-
Vvi10g437	-	.	-	Han15g2086	-	-
Vvi10g438	-	Han4g2869	-	.	-	-
Vvi10g439	-	.	-	.	-	-
Vvi10g440	-	.	-	.	-	-
Vvi10g441	-	Han4g2871	-	.	-	-
Vvi10g442	-	.	-	.	-	-
Vvi10g443	-	.	-	.	-	-
Vvi10g444	-	Han4g2876	-	.	-	-
Vvi10g445	-	.	-	.	-	-
Vvi10g446	-	.	-	.	-	-
Vvi10g447	-	.	-	.	-	-
Vvi10g448	-	.	-	.	-	-
Vvi10g449	-	Han4g2882	-	.	-	-
Vvi10g450	-	.	-	.	-	-
Vvi10g451	-	.	-	.	-	-
Vvi10g452	-	.	-	.	-	-
Vvi10g453	-	.	-	.	-	-
Vvi10g454	-	.	-	.	-	-
Vvi10g455	-	.	-	.	-	-
Vvi10g456	-	.	-	.	-	-
Vvi10g457	-	.	-	.	-	-
Vvi10g458	-	.	-	.	-	-
Vvi10g459	-	.	-	.	-	-
Vvi10g460	-	.	-	.	-	-
Vvi10g461	-	.	-	.	-	-
Vvi10g462	-	Han4g2889	-	.	-	-
Vvi10g463	-	.	-	.	-	-
Vvi10g464	-	.	-	.	-	-
Vvi10g465	-	.	-	.	-	-
Vvi10g466	-	.	-	.	-	-
Vvi10g467	-	.	-	.	-	-
Vvi10g468	-	.	-	.	-	-
Vvi10g469	-	.	-	.	-	-
Vvi10g470	-	Han4g2904	-	.	-	-
Vvi10g471	-	.	-	.	-	-
Vvi10g472	-	.	-	.	-	-
Vvi10g473	-	Han4g2905	-	.	-	-
Vvi10g474	-	Han4g2906	-	.	-	-
Vvi10g475	-	Han4g2908	-	.	-	-
Vvi10g476	-	.	-	.	-	-
Vvi10g477	-	Han4g2909	-	.	-	-
Vvi10g478	-	Han4g2921	-	.	-	-
Vvi10g479	-	Han4g2922	-	.	-	-
Vvi10g480	-	-	-	.	-	-
Vvi10g481	-	-	-	.	-	-
Vvi10g482	-	-	-	Han15g2085	-	-
Vvi10g483	-	-	-	.	-	-
Vvi10g484	-	-	-	.	-	-
Vvi10g485	-	-	-	.	-	-
Vvi10g486	-	-	-	.	-	-
Vvi10g487	-	Han4g3486	-	Han15g2084	-	-
Vvi10g488	-	.	-	.	-	-
Vvi10g489	-	.	-	.	-	-
Vvi10g490	-	.	-	.	-	-
Vvi10g491	-	.	-	.	-	-
Vvi10g492	-	.	-	.	-	-
Vvi10g493	-	.	-	Han15g2083	-	-
Vvi10g494	-	.	-	.	-	-
Vvi10g495	-	.	-	.	-	-
Vvi10g496	-	.	-	.	-	-
Vvi10g497	-	.	-	.	-	-
Vvi10g498	-	.	-	.	-	-
Vvi10g499	-	.	-	Han15g2082	-	-
Vvi10g500	-	.	-	.	-	-
Vvi10g501	-	.	-	.	-	-
Vvi10g502	-	.	-	.	-	-
Vvi10g503	-	.	-	.	-	-
Vvi10g504	-	.	-	Han15g2081	-	-
Vvi10g505	-	.	-	Han15g2080	-	-
Vvi10g506	-	.	-	.	-	-
Vvi10g507	-	.	-	Han15g2078	-	-
Vvi10g508	-	.	-	Han15g2076	-	-
Vvi10g509	-	.	-	.	-	-
Vvi10g510	-	.	-	.	-	-
Vvi10g511	-	.	-	.	-	-
Vvi10g512	-	.	-	.	-	-
Vvi10g513	-	.	-	.	-	-
Vvi10g514	-	.	-	.	-	-
Vvi10g515	-	.	-	.	-	-
Vvi10g516	-	.	-	.	-	-
Vvi10g517	-	.	-	.	-	-
Vvi10g518	-	.	-	.	-	-
Vvi10g519	-	.	-	.	-	-
Vvi10g520	-	.	-	.	-	-
Vvi10g521	-	.	-	.	-	-
Vvi10g522	-	.	-	.	-	-
Vvi10g523	-	.	-	.	-	-
Vvi10g524	-	.	-	Han15g2052	-	-
Vvi10g525	-	.	-	.	-	-
Vvi10g526	-	.	-	.	-	-
Vvi10g527	-	.	-	Han15g2051	-	-
Vvi10g528	-	.	-	.	-	-
Vvi10g529	-	.	-	.	-	-
Vvi10g530	-	.	-	.	-	-
Vvi10g531	-	.	-	.	-	-
Vvi10g532	-	.	-	.	-	-
Vvi10g533	-	.	-	.	-	-
Vvi10g534	-	.	-	.	-	-
Vvi10g535	-	.	-	.	-	-
Vvi10g536	-	Han4g3484	-	.	-	-
Vvi10g537	-	.	-	.	-	-
Vvi10g538	-	.	-	.	-	-
Vvi10g539	-	.	-	.	-	-
Vvi10g540	-	.	-	.	-	-
Vvi10g541	-	.	-	.	-	-
Vvi10g542	-	.	-	.	-	-
Vvi10g543	-	.	-	.	-	-
Vvi10g544	-	.	-	.	-	-
Vvi10g545	-	.	-	.	-	-
Vvi10g546	-	.	-	.	-	-
Vvi10g547	-	.	-	Han15g2046	-	-
Vvi10g548	-	.	-	-	-	-
Vvi10g549	-	.	-	-	-	-
Vvi10g550	-	.	-	-	-	-
Vvi10g551	-	.	-	-	-	-
Vvi10g552	-	.	-	-	-	-
Vvi10g553	-	.	-	-	-	-
Vvi10g554	-	.	-	-	-	-
Vvi10g555	-	.	-	-	-	-
Vvi10g556	-	.	-	-	-	-
Vvi10g557	-	.	-	-	-	-
Vvi10g558	-	.	-	-	-	-
Vvi10g559	-	.	-	-	-	-
Vvi10g560	-	.	-	-	-	-
Vvi10g561	-	.	-	-	-	-
Vvi10g562	Han1g0428	.	-	-	-	-
Vvi10g563	.	.	-	-	-	-
Vvi10g564	.	.	-	-	-	-
Vvi10g565	.	.	-	-	-	-
Vvi10g566	.	.	-	-	-	-
Vvi10g567	.	.	-	-	-	-
Vvi10g568	.	.	-	-	-	-
Vvi10g569	.	.	-	-	-	-
Vvi10g570	.	.	-	-	-	-
Vvi10g571	.	Han4g3440	-	-	-	-
Vvi10g572	.	.	-	-	-	-
Vvi10g573	.	.	-	-	-	-
Vvi10g574	.	.	-	-	-	-
Vvi10g575	.	.	-	-	-	-
Vvi10g576	.	.	-	-	-	-
Vvi10g577	.	.	-	-	-	-
Vvi10g578	.	.	-	-	-	-
Vvi10g579	.	.	-	-	-	-
Vvi10g580	.	.	-	-	-	-
Vvi10g581	.	.	-	-	-	-
Vvi10g582	.	.	-	-	-	-
Vvi10g583	.	.	-	-	-	-
Vvi10g584	.	.	-	-	-	-
Vvi10g585	.	.	-	-	-	-
Vvi10g586	.	.	-	-	-	-
Vvi10g587	.	.	-	-	-	-
Vvi10g588	.	.	-	-	-	-
Vvi10g589	.	.	-	-	-	-
Vvi10g590	.	.	-	-	-	-
Vvi10g591	.	.	-	-	-	-
Vvi10g592	.	.	-	-	-	-
Vvi10g593	.	.	-	-	-	-
Vvi10g594	.	.	-	-	-	-
Vvi10g595	.	.	-	-	-	-
Vvi10g596	.	.	-	-	-	-
Vvi10g597	.	.	-	-	-	-
Vvi10g598	.	.	-	-	-	-
Vvi10g599	.	.	-	-	-	-
[truncated: 21,650 more rows]

## Sheet: Table S8
Supplementary Table S8. Genome duplication events related gene pairs.
Vvi-ECH		Lsa-ECH		Han-ECH		Lsa-ACH		Han-ACH		Han-AST
Vvi1g7	Vvi14g991	Lsa8g1512	Lsa4g4696	Han8g0546	Han11g0363	Lsa8g1462	Lsa4g0331	Han8g0653	Han16g4296	Han8g0359	Han12g1027
Vvi1g11	Vvi14g1622	Lsa8g1222	Lsa4g4835	Han6g0268	Han16g3620	Lsa8g1214	Lsa4g0539	Han8g0639	Han16g4310	Han8g0662	Han12g1311
Vvi1g14	Vvi14g1000	Lsa8g1229	Lsa4g4838	Han6g0249	Han16g3529	Lsa8g1221	Lsa4g0531	Han8g0638	Han16g4312	Han8g0658	Han12g1310
Vvi1g28	Vvi14g1022	Lsa8g1318	Lsa4g4275	Han6g0095	Han16g3248	Lsa8g1225	Lsa4g0528	Han8g0625	Han16g4328	Han8g0656	Han12g1308
Vvi1g33	Vvi14g1029	Lsa8g1348	Lsa4g4290	Han6g0069	Han16g3150	Lsa8g1226	Lsa4g0525	Han8g0526	Han16g4401	Han8g0625	Han12g1287
Vvi1g45	Vvi14g1036	Lsa8g1351	Lsa4g4296	Han17g2533	Han2g1193	Lsa8g1229	Lsa4g0522	Han8g1851	Han16g4150	Han8g0624	Han12g1285
Vvi1g58	Vvi14g1620	Lsa8g1364	Lsa4g4313	Han16g1341	Han2g0807	Lsa8g1235	Lsa4g0514	Han8g1858	Han16g4158	Han8g0613	Han12g1277
Vvi1g59	Vvi14g1618	Lsa8g1173	Lsa4g4327	Han16g1364	Han2g0852	Lsa8g1236	Lsa4g0509	Han8g1907	Han16g4027	Han8g0603	Han12g1265
Vvi1g61	Vvi14g1617	Lsa8g1395	Lsa4g4336	Han16g1393	Han2g0901	Lsa8g1238	Lsa4g0501	Han6g0259	Han3g3585	Han8g0597	Han12g1243
Vvi1g80	Vvi14g1597	Lsa8g4448	Lsa4g5085	Han16g0913	Han2g1051	Lsa8g1242	Lsa4g0490	Han6g0290	Han3g3559	Han8g0578	Han12g1230
Vvi1g194	Vvi14g939	Lsa8g4574	Lsa4g5003	Han11g1169	Han2g1729	Lsa8g1246	Lsa4g0487	Han6g0304	Han3g3529	Han8g0561	Han12g1228
Vvi1g243	Vvi14g924	Lsa8g1649	Lsa4g4917	Han2g2465	Han16g0385	Lsa8g1253	Lsa4g0482	Han6g0306	Han3g3525	Han8g0557	Han12g1219
Vvi1g249	Vvi14g922	Lsa8g1592	Lsa4g4889	Han2g2449	Han16g0305	Lsa8g1254	Lsa4g0481	Han6g0325	Han3g3507	Han8g0555	Han12g1216
Vvi1g254	Vvi14g919	Lsa8g4325	Lsa4g5146	Han3g2972	Han10g0591	Lsa8g1259	Lsa4g0472	Han6g0333	Han3g3495	Han8g0552	Han12g1215
Vvi1g266	Vvi14g918	Lsa3g0239	Lsa4g1030	Han10g3225	Han10g0557	Lsa8g1263	Lsa4g0471	Han6g0355	Han3g3466	Han8g0540	Han12g1212
Vvi1g268	Vvi14g916	Lsa3g0263	Lsa4g1015	Han10g3228	Han10g0543	Lsa8g1264	Lsa4g0464	Han6g0366	Han3g3431	Han8g0517	Han12g1206
Vvi1g282	Vvi14g899	Lsa3g0268	Lsa4g1014	Han1g2830	Han10g0252	Lsa8g1270	Lsa4g0457	Han6g0374	Han3g3422	Han8g0509	Han12g1194
Vvi1g283	Vvi14g898	Lsa3g0290	Lsa4g0985	Han2g3068	Han10g1267	Lsa8g1291	Lsa4g0448	Han6g0376	Han3g3420	Han8g0488	Han12g1184
Vvi1g289	Vvi14g891	Lsa3g0319	Lsa4g0959	Han2g3059	Han2g2881	Lsa8g1297	Lsa4g0444	Han6g0251	Han3g3591	Han8g0484	Han12g1183
Vvi1g298	Vvi14g890	Lsa3g0329	Lsa4g0956	Han1g1468	Han10g0948	Lsa8g1302	Lsa4g0439	Han6g0250	Han3g3602	Han8g0483	Han12g1181
Vvi1g305	Vvi14g887	Lsa3g0222	Lsa4g1037	Han1g1570	Han2g2699	Lsa8g1310	Lsa4g0433	Han6g0235	Han3g3626	Han8g0477	Han12g1171
Vvi1g309	Vvi14g884	Lsa3g0087	Lsa4g1257	Han2g2966	Han2g2966	Lsa8g1329	Lsa4g0427	Han6g0231	Han3g3629	Han8g0475	Han12g1164
Vvi1g313	Vvi14g881	Lsa3g0037	Lsa4g1286	Han2g2902	Han2g2902	Lsa8g1335	Lsa4g0423	Han6g0115	Han3g3845	Han8g0474	Han12g1160
Vvi1g317	Vvi14g880	Lsa8g3838	Lsa1g0542	Han2g2898	Han2g2898	Lsa8g1337	Lsa4g0420	Han6g0404	Han3g3720	Han8g0458	Han12g1142
Vvi1g326	Vvi14g875	Lsa8g3625	Lsa2g0103	Han2g2784	Han2g2784	Lsa8g1342	Lsa4g0419	Han6g0415	Han3g3697	Han8g0453	Han12g1128
Vvi1g329	Vvi14g872	Lsa7g2550	Lsa1g0716	Han10g0537	Han10g3251	Lsa8g1348	Lsa4g0417	Han6g0435	Han3g3351	Han8g0450	Han12g1123
Vvi1g331	Vvi14g867	Lsa7g2571	Lsa1g0695	Han10g0543	Han10g3228	Lsa8g1364	Lsa4g0405	Han6g0447	Han3g3373	Han8g0449	Han12g1121
Vvi1g338	Vvi14g864	Lsa7g2573	Lsa1g0691	Han10g0557	Han10g3225	Lsa8g1372	Lsa4g0403	Han6g0450	Han3g3375	Han8g1810	Han12g1346
Vvi1g342	Vvi14g863	Lsa7g2584	Lsa1g0668	Han10g0591	Han3g2972	Lsa8g1384	Lsa4g0384	Han6g0452	Han3g3376	Han8g1815	Han12g1355
Vvi1g350	Vvi14g857	Lsa7g2638	Lsa1g0617	Han10g0252	Han1g2830	Lsa8g1173	Lsa4g0715	Han6g0456	Han3g3381	Han8g1816	Han12g1356
Vvi1g363	Vvi14g845	Lsa7g2522	Lsa1g0566	Han10g0948	Han1g1468	Lsa8g1395	Lsa4g0377	Han6g1067	Han3g3396	Han8g1855	Han12g1365
Vvi1g371	Vvi14g843	Lsa7g2516	Lsa1g0776	Han10g0858	Han1g1570	Lsa8g1396	Lsa4g0375	Han6g1121	Han3g3211	Han8g1856	Han12g1366
Vvi1g389	Vvi14g827	Lsa7g2511	Lsa1g0780	Han2g2784	Han2g2784	Lsa8g1398	Lsa4g0374	Han6g1127	Han3g3248	Han8g1858	Han12g1367
Vvi1g396	Vvi14g815	Lsa7g2506	Lsa1g0781	Han2g2898	Han2g2898	Lsa8g1402	Lsa4g0373	Han17g2354	Han15g1838	Han8g1864	Han12g1372
Vvi1g397	Vvi14g806	Lsa7g2501	Lsa1g0793	Han2g2902	Han2g2902	Lsa8g1405	Lsa4g0372	Han17g2358	Han15g1832	Han8g1866	Han12g1373
Vvi1g401	Vvi14g805	Lsa7g2388	Lsa1g0107	Han2g2966	Han2g2966	Lsa8g1421	Lsa4g0365	Han16g1335	Han10g2416	Han8g0103	Han12g2068
Vvi1g405	Vvi14g790	Lsa6g0698	Lsa4g2849	Han10g1267	Han2g3068	Lsa8g1423	Lsa4g0362	Han16g1341	Han10g2425	Han8g0104	Han12g2069
Vvi1g406	Vvi14g788	Lsa6g0671	Lsa4g2976	Han2g2881	Han2g3059	Lsa8g1426	Lsa4g0361	Han16g1342	Han10g2428	Han8g0111	Han12g2070
Vvi1g413	Vvi14g777	Lsa6g0637	Lsa4g2515	Han16g0385	Han2g2465	Lsa8g1172	Lsa4g0694	Han16g1345	Han10g2429	Han8g0118	Han12g2072
Vvi1g452	Vvi14g752	Lsa2g2360	Lsa1g0632	Han16g0305	Han2g2449	Lsa8g1148	Lsa4g0658	Han16g1348	Han10g2946	Han8g0073	Han12g2047
Vvi1g453	Vvi14g750	Lsa2g2366	Lsa1g0623	Han15g2355	Han16g2878	Lsa8g1136	Lsa4g0660	Han16g1365	Han10g2454	Han8g0072	Han12g2041
Vvi1g456	Vvi14g730	Lsa2g2087	Lsa1g0609	Han15g2226	Han16g2996	Lsa8g1131	Lsa4g0672	Han16g1396	Han10g2463	Han8g0064	Han12g2024
Vvi1g484	Vvi14g693	Lsa2g2053	Lsa1g0556	Han15g2208	Han16g4062	Lsa8g1127	Lsa4g0634	Han16g0882	Han10g2901	Han8g0017	Han12g1989
Vvi1g591	Vvi14g1252	Lsa2g2031	Lsa2g0208	Han16g4062	Han15g2208	Lsa8g1126	Lsa4g0075	Han16g0880	Han10g2899	Han8g0015	Han12g1987
Vvi1g598	Vvi14g1255	Lsa2g2016	Lsa1g0307	Han16g2996	Han15g2226	Lsa8g1123	Lsa4g0627	Han16g1324	Han10g2387	Han8g0289	Han12g0937
Vvi1g603	Vvi14g1258	Lsa6g3312	Lsa9g0109	Han16g3908	Han15g2104	Lsa8g1117	Lsa4g0623	Han16g1323	Han10g2385	Han8g0293	Han12g0939
Vvi1g604	Vvi14g1261	Lsa5g1176	Lsa9g0001	Han16g2878	Han15g2355	Lsa8g1106	Lsa4g0605	Han16g1300	Han10g2370	Han8g0294	Han12g0941
Vvi1g605	Vvi14g1263	Lsa5g1340	Lsa9g0007	Han7g2773	Han1g1239	Lsa8g4624	Lsa4g0187	Han16g1298	Han10g2366	Han8g0313	Han12g0963
Vvi1g611	Vvi14g1279	Lsa5g1992	Lsa9g0043	Han7g1733	Han2g2966	Lsa8g1679	Lsa4g0201	Han16g1268	Han10g2317	Han8g0320	Han12g0965
Vvi1g637	Vvi14g1280	Lsa5g1989	Lsa9g0051	Han1g2190	Han2g3055	Lsa8g4644	Lsa4g0227	Han16g1242	Han10g2240	Han8g0323	Han12g0967
Vvi1g640	Vvi14g1284	Lsa5g1768	Lsa9g0238	Han16g3576	Han6g1071	Lsa8g1655	Lsa4g0259	Han16g1240	Han10g2230	Han8g0328	Han12g0973
Vvi1g668	Vvi14g1331	Lsa1g2399	Lsa9g0394	Han16g3620	Han6g0268	Lsa8g1654	Lsa4g0260	Han16g1237	Han10g2227	Han8g1907	Han12g1414
Vvi1g680	Vvi14g1341	Lsa1g2391	Lsa9g0402	Han16g3529	Han6g0249	Lsa8g1645	Lsa4g0265	Han2g1865	Han3g2793	Han8g1886	Han12g1394
Vvi1g705	Vvi14g1354	Lsa6g1605	Lsa9g0834	Han5g1364	Han6g0357	Lsa8g1644	Lsa4g0270	Han1g2842	Han6g3028	Han8g0141	Han12g2087
Vvi1g714	Vvi14g1368	Lsa6g1580	Lsa6g1130	Han16g0108	Han8g0261	Lsa8g1632	Lsa4g0272	Han1g2800	Han15g2883	Han8g0143	Han12g2088
Vvi1g727	Vvi14g1372	Lsa6g1536	Lsa6g1088	Han2g1729	Han11g1169	Lsa8g1626	Lsa4g0274	Han1g2770	Han15g2911	Han8g0144	Han12g2089
Vvi1g731	Vvi14g1378	Lsa6g1453	Lsa9g0894	Han2g0807	Han16g1341	Lsa8g1608	Lsa4g0275	Han2g3173	Han7g2117	Han8g0152	Han12g2098
Vvi1g738	Vvi14g1384	Lsa6g1436	Lsa6g1189	Han2g0833	Han16g1352	Lsa8g1599	Lsa4g0279	Han2g3075	Han7g2186	Han8g0165	Han12g2101
Vvi1g742	Vvi14g1387	Lsa6g1369	Lsa6g0894	Han2g0852	Han16g1364	Lsa8g1590	Lsa4g0288	Han2g3059	Han7g2205	Han8g0167	Han12g2105
Vvi1g749	Vvi14g1388	Lsa5g4531	Lsa9g0752	Han2g0901	Han16g1393	Lsa8g1587	Lsa4g0290	Han2g3037	Han7g2235	Han8g0169	Han12g2106
Vvi1g754	Vvi14g1400	Lsa5g4588	Lsa9g0761	Han2g1051	Han16g0913	Lsa8g1060	Lsa4g0748	Han2g3007	Han7g2266	Han8g0170	Han12g2107
Vvi1g770	Vvi14g1406	Lsa5g4575	Lsa9g0794	Han2g1193	Han17g2533	Lsa8g1091	Lsa4g0758	Han2g3028	Han7g2248	Han8g0179	Han12g2115
Vvi1g789	Vvi14g1417	Lsa5g4539	Lsa9g0821	Han11g0932	Han15g2295	Lsa8g1096	Lsa4g0761	Han2g2941	Han7g2291	Han8g0185	Han12g2119
Vvi1g791	Vvi14g1422	Lsa5g4537	Lsa9g0825	Han8g0359	Han9g3336	Lsa8g1098	Lsa4g0764	Han2g2898	Han7g2312	Han8g0209	Han12g0882
Vvi1g809	Vvi14g1443	Lsa5g4680	Lsa9g1175	Han8g0509	Han9g2804	Lsa8g1110	Lsa4g0612	Han2g2895	Han7g2313	Han8g0214	Han12g0890
Vvi1g827	Vvi14g1462	Lsa5g4732	Lsa6g1047	Han8g0505	Han9g2810	Lsa8g4417	Lsa4g0816	Han10g0344	Han6g1048	Han8g0215	Han12g0891
Vvi1g835	Vvi14g1465	Lsa6g1399	Lsa9g0994	Han8g0488	Han9g2819	Lsa8g4416	Lsa4g0099	Han10g0324	Han6g1043	Han8g0233	Han12g0895
Vvi1g838	Vvi14g1471	Lsa6g1309	Lsa6g1309	Han8g0118	Han9g2093	Lsa8g4343	Lsa4g0076	Han10g0290	Han6g1033	Han8g0257	Han12g0898
Vvi1g853	Vvi14g1483	Lsa6g1285	Lsa6g1285	Han8g0307	Han9g3158	Lsa8g4290	Lsa4g0028	Han10g0252	Han6g1029	Han8g0268	Han12g0905
Vvi1g856	Vvi14g1485	Lsa6g1267	Lsa6g1267	Han6g0264	Han17g3593	Lsa8g4287	Lsa4g0021	Han10g0246	Han6g1025	Han6g0254	Han17g0061
Vvi1g857	Vvi14g1487	Lsa6g1246	Lsa6g1246	Han6g0268	Han17g3596	Lsa3g0241	Lsa6g2464	Han2g2699	Han1g3177	Han6g0257	Han17g0065
Vvi1g861	Vvi14g1493	Lsa6g1245	Lsa6g1245	Han16g1341	Han4g1157	Lsa3g0244	Lsa6g2463	Han10g0932	Han1g3034	Han6g0259	Han17g0067
Vvi1g865	Vvi14g1495	Lsa6g1187	Lsa6g0720	Han16g1393	Han4g1203	Lsa3g0247	Lsa6g2460	Han2g2966	Han1g3427	Han6g0264	Han17g0076
Vvi1g867	Vvi14g1496	Lsa6g1184	Lsa6g1184	Han16g0913	Han4g1357	Lsa3g0273	Lsa6g2447	Han2g2537	Han1g3420	Han6g0268	Han17g0081
Vvi1g871	Vvi14g1499	Lsa6g1177	Lsa6g1177	Han16g1277	Han4g1079	Lsa3g0275	Lsa6g2446	Han2g2991	Han1g3418	Han6g0282	Han17g0082
Vvi1g872	Vvi14g1503	Lsa6g1154	Lsa6g1085	Han2g2449	Han9g4546	Lsa3g0279	Lsa6g2441	Han10g1476	Han1g1050	Han6g0286	Han17g0083
Vvi1g879	Vvi14g1511	Lsa9g0238	Lsa5g1768	Han5g2080	Han15g0204	Lsa3g0280	Lsa6g2440	Han2g2799	Han1g1162	Han6g0287	Han17g0084
Vvi1g881	Vvi14g1513	Lsa9g0055	Lsa5g1962	Han10g3228	Han15g0338	Lsa3g0284	Lsa6g2438	Han10g1219	Han1g1168	Han6g0289	Han17g0085
Vvi1g883	Vvi14g1514	Lsa9g0051	Lsa5g1989	Han1g2830	Han15g0542	Lsa3g0297	Lsa6g2427	Han10g1129	Han1g1177	Han6g0304	Han17g0230
Vvi1g887	Vvi14g1517	Lsa9g0043	Lsa5g1992	Han2g3133	Han4g2000	Lsa3g0302	Lsa6g2423	Han2g2849	Han1g2699	Han6g0306	Han17g0223
Vvi1g896	Vvi14g1520	Lsa9g0007	Lsa5g1340	Han2g3113	Han13g1344	Lsa3g0303	Lsa6g2421	Han2g2797	Han1g3055	Han6g0308	Han17g0222
Vvi1g914	Vvi14g1543	Lsa9g0001	Lsa5g1176	Han2g3059	Han13g1300	Lsa3g0308	Lsa6g2413	Han10g1268	Han1g2741	Han6g0313	Han17g0218
Vvi1g921	Vvi14g1551	Lsa9g0109	Lsa6g3312	Han2g3006	Han13g1613	Lsa3g0314	Lsa6g2410	Han10g1313	Han1g1117	Han6g0315	Han17g0216
Vvi1g924	Vvi14g1560	Lsa9g0394	Lsa1g2399	Han1g1290	Han4g1965	Lsa3g0316	Lsa6g2409	Han10g1381	Han1g1081	Han6g0316	Han17g0210
Vvi1g926	Vvi14g1564	Lsa9g0402	Lsa1g2391	Han1g1570	Han13g1453	Lsa3g0319	Lsa6g2406	Han16g0385	Han10g3496	Han6g0317	Han17g0209
Vvi1g929	Vvi14g1566	Lsa4g4499	Lsa1g0771	Han2g2966	Han13g1204	Lsa3g0325	Lsa6g2403	Han16g0377	Han10g3508	Han6g0325	Han17g0202
Vvi1g962	Vvi14g1574	Lsa4g4537	Lsa1g0729	Han2g2902	Han13g1283	Lsa3g0336	Lsa6g2393	Han16g0371	Han10g3510	Han6g0337	Han17g0181
Vvi1g964	Vvi14g1575	Lsa4g4575	Lsa1g0706	Han2g2898	Han13g1284	Lsa3g0342	Lsa6g2391	Han16g0364	Han10g3516	Han6g0372	Han17g0113
Vvi1g986	Vvi14g1594	Lsa4g4595	Lsa1g0695	Han2g2875	Han13g1833	Lsa3g0345	Lsa6g2390	Han16g0322	Han10g3569	Han6g0375	Han17g0112
Vvi1g1084	Vvi14g1252	Lsa9g1175	Lsa5g4680	Han2g2784	Han13g1317	Lsa3g0346	Lsa6g2388	Han16g0314	Han10g2493	Han6g0376	Han17g0111
Vvi1g1120	Vvi14g1239	Lsa9g1251	Lsa5g4732	Han10g0537	Han12g0593	Lsa3g0382	Lsa6g2367	Han16g0294	Han10g2534	Han6g0378	Han17g0109
Vvi1g1123	Vvi14g1234	Lsa6g0894	Lsa6g1369	Han10g0557	Han12g0588	Lsa3g0385	Lsa6g2366	Han16g0279	Han10g2574	Han6g0381	Han17g0107
Vvi1g1133	Vvi14g1233	Lsa6g0904	Lsa5g4516	Han10g0591	Han13g2719	Lsa3g0404	Lsa6g2361	Han16g0266	Han5g2796	Han6g0387	Han17g0101
Vvi1g1136	Vvi14g1228	Lsa9g0761	Lsa5g4588	Han10g0252	Han11g3111	Lsa3g0409	Lsa6g2357	Han16g0265	Han5g2797	Han6g0253	Han17g0049
Vvi1g1262	Vvi14g1148	Lsa9g0794	Lsa5g4575	Han10g0246	Han11g3098	Lsa3g0421	Lsa6g2345	Han16g0263	Han5g2801	Han6g0251	Han17g0043
Vvi1g1273	Vvi14g1148	Lsa9g0821	Lsa5g4539	Han15g3691	Han4g1162	Lsa3g0423	Lsa6g2342	Han15g0878	Han16g2601	Han6g0250	Han17g0042
Vvi1g1275	Vvi14g1147	Lsa9g0825	Lsa5g4537	Han2g2784	Han13g1317	Lsa3g0448	Lsa6g2273	Han15g2355	Han16g2874	Han6g0214	Han17g0017
Vvi1g1277	Vvi14g1144	Lsa6g1085	Lsa6g1154	Han2g2898	Han13g1284	Lsa3g0236	Lsa6g2469	Han15g2312	Han16g2885	Han6g0174	Han17g0004
Vvi1g1301	Vvi14g1142	Lsa6g1177	Lsa6g1177	Han2g2902	Han13g1283	Lsa3g0225	Lsa6g2471	Han15g2276	Han16g2944	Han6g0165	Han17g0003
Vvi1g1304	Vvi14g1140	Lsa6g1184	Lsa6g1184	Han2g2966	Han13g1204	Lsa3g0223	Lsa6g2474	Han15g2226	Han16g2996	Han6g0115	Han17g2085
Vvi1g1323	Vvi14g1125	Lsa6g1245	Lsa6g1245	Han10g1267	Han13g2039	Lsa3g0213	Lsa6g2482	Han15g2222	Han16g3002	Han6g0099	Han17g2078
Vvi1g1326	Vvi14g1116	Lsa6g1246	Lsa6g1246	Han2g2881	Han13g2051	Lsa3g0207	Lsa6g2483	Han3g0023	Han16g3003	Han6g0097	Han17g2074
Vvi1g1330	Vvi14g1114	Lsa6g1267	Lsa6g1267	Han16g0385	Han13g1856	Lsa3g0206	Lsa6g2485	Han15g2208	Han16g3010	Han6g0095	Han17g2071
Vvi1g1334	Vvi14g1112	Lsa6g1285	Lsa6g1285	Han16g0305	Han13g1893	Lsa3g0168	Lsa6g2514	Han15g2206	Han16g3015	Han6g0094	Han17g2069
Vvi1g1346	Vvi14g1091	Lsa6g1309	Lsa6g1309	Han16g0279	Han13g1950	Lsa3g0136	Lsa6g2240	Han15g2143	Han16g3065	Han6g0083	Han17g2026
Vvi1g1350	Vvi14g1090	Lsa6g1130	Lsa6g1580	Han15g2355	Han17g3313	Lsa3g0135	Lsa6g2238	Han15g1983	Han16g3892	Han6g0082	Han17g2025
Vvi1g1351	Vvi14g1088	Lsa9g0834	Lsa6g1605	Han15g2226	Han17g3359	Lsa3g0110	Lsa6g2564	Han15g2107	Han16g3911	Han6g0077	Han17g2009
Vvi1g1355	Vvi14g1087	Lsa9g0894	Lsa6g1453	Han15g2208	Han17g3997	Lsa3g0105	Lsa6g2702	Han6g1915	Han3g0014	Han6g0073	Han17g2004
Vvi1g1370	Vvi14g1073	Lsa6g1189	Lsa6g1436	Han6g0988	Han13g2627	Lsa3g0055	Lsa6g2595	Han6g1941	Han3g0034	Han6g0072	Han17g2003
Vvi1g1371	Vvi14g1072	Lsa4g2849	Lsa6g0698	Han6g0982	Han7g0541	Lsa3g0025	Lsa6g2549	Han6g2271	Han3g0205	Han6g0069	Han17g2002
Vvi1g1375	Vvi14g1059	Lsa4g2976	Lsa6g0671	Han6g2248	Han17g0696	Lsa3g0474	Lsa6g2543	Han6g2295	Han3g0265	Han6g0068	Han17g1997
Vvi1g1384	Vvi14g1054	Lsa4g2515	Lsa6g0637	Han16g4062	Han4g2998	Lsa3g0488	Lsa6g2529	Han6g2298	Han3g0272	Han6g0066	Han17g1989
Vvi2g5	Vvi15g851	Lsa7g0721	Lsa4g1516	Han16g2996	Han4g3012	Lsa3g0513	Lsa6g1898	Han6g2080	Han3g0919	Han6g0064	Han17g1980
Vvi2g14	Vvi15g843	Lsa7g0726	Lsa4g1515	Han16g2889	Han4g3095	Lsa3g0519	Lsa6g2266	Han6g2101	Han3g0841	Han6g0391	Han17g0237
Vvi2g39	Vvi15g837	Lsa7g0748	Lsa4g1504	Han16g2888	Han4g3096	Lsa3g0526	Lsa6g1890	Han6g2108	Han3g0814	Han6g0398	Han17g0239
Vvi2g40	Vvi15g836	Lsa7g0749	Lsa4g1500	Han16g2878	Han4g4037	Lsa3g0534	Lsa6g2281	Han6g2109	Han3g0810	Han6g0399	Han17g0241
Vvi2g45	Vvi15g833	Lsa7g0763	Lsa4g0822	Han7g1733	Han13g1204	Lsa3g0535	Lsa6g2487	Han6g2116	Han3g0787	Han6g0404	Han17g0252
Vvi2g49	Vvi15g826	Lsa7g0820	Lsa4g1424	Han15g3574	Han12g1299	Lsa3g0538	Lsa6g2283	Han16g2975	Han17g2867	Han6g0414	Han17g0260
Vvi2g53	Vvi15g808	Lsa7g1170	Lsa4g1859	Han16g3576	Han17g0577	Lsa3g0539	Lsa6g2284	Han16g2895	Han17g2824	Han6g0431	Han17g0280
Vvi2g61	Vvi15g796	Lsa7g0845	Lsa4g0740	Han16g3620	Han17g0081	Lsa3g0545	Lsa6g2286	Han16g2878	Han17g2784	Han6g0435	Han17g0284
Vvi2g79	Vvi15g778	Lsa8g2702	Lsa6g0394	Han16g0555	Han12g1060	Lsa3g0562	Lsa6g2303	Han16g2655	Han16g0968	Han6g0437	Han17g0288
Vvi2g80	Vvi15g777	Lsa8g2698	Lsa6g0388	Han16g0547	Han12g1063	Lsa3g0564	Lsa6g2304	Han16g2719	Han17g2564	Han6g0441	Han17g0293
Vvi2g83	Vvi15g776	Lsa8g2978	Lsa3g0802	Han2g0807	Han4g4560	Lsa3g0601	Lsa6g2129	Han13g0383	Han11g0687	Han6g0447	Han17g0299
Vvi2g96	Vvi15g772	Lsa8g2940	Lsa6g0669	Han2g0852	Han4g4550	Lsa3g0611	Lsa6g2169	Han13g0378	Han11g0688	Han6g0450	Han17g0301
Vvi2g97	Vvi15g771	Lsa8g1789	Lsa6g0671	Han2g1051	Han4g4517	Lsa8g3862	Lsa3g1393	Han13g0371	Han11g0696	Han6g0452	Han17g0302
Vvi2g104	Vvi15g761	Lsa8g1791	Lsa6g0667	Han2g1138	Han4g4574	Lsa8g3838	Lsa3g1385	Han9g1181	Han11g1815	Han6g0454	Han17g0304
Vvi2g105	Vvi15g760	Lsa8g1876	Lsa6g0614	Han11g0932	Han4g3083	Lsa8g3836	Lsa3g1382	Han7g2860	Han8g1448	Han6g0461	Han17g0604
Vvi2g109	Vvi15g759	Lsa4g0740	Lsa7g0845	Han8g0546	Han7g1456	Lsa8g3822	Lsa3g1378	Han7g2861	Han8g1449	Han6g1057	Han17g0591
Vvi2g110	Vvi15g757	Lsa4g1859	Lsa7g1170	Han8g0118	Han7g2397	Lsa8g3781	Lsa3g1423	Han7g2879	Han8g1469	Han6g1064	Han17g0587
Vvi2g118	Vvi15g747	Lsa4g1424	Lsa7g0820	Han8g0307	Han7g2508	Lsa8g3776	Lsa3g1428	Han7g2880	Han8g1477	Han6g1065	Han17g0583
Vvi2g124	Vvi15g739	Lsa4g0822	Lsa7g0913	Han6g0268	Han6g0750	Lsa8g3725	Lsa3g1458	Han7g2881	Han8g1479	Han6g1067	Han17g0580
Vvi2g133	Vvi15g727	Lsa4g1500	Lsa7g0749	Han6g0316	Han6g0784	Lsa8g3720	Lsa3g1460	Han7g2882	Han8g1481	Han6g1071	Han17g0577
Vvi2g143	Vvi15g710	Lsa4g1504	Lsa7g0748	Han6g0249	Han6g0723	Lsa8g3700	Lsa3g1471	Han7g2912	Han8g1514	Han6g1075	Han17g0576
Vvi2g146	Vvi15g692	Lsa4g1515	Lsa7g0726	Han16g1269	Han5g2468	Lsa8g3689	Lsa3g1477	Han7g2914	Han8g1520	Han6g1117	Han17g0477
Vvi2g149	Vvi15g689	Lsa4g1516	Lsa7g0721	Han2g2465	Han10g3496	Lsa8g3688	Lsa3g1479	Han7g2926	Han8g1545	Han6g1150	Han17g0443
Vvi2g154	Vvi15g686	Lsa2g3588	Lsa5g4646	Han7g1355	Han5g2603	Lsa8g3681	Lsa3g1480	Han7g2931	Han8g1553	Han6g1121	Han17g0475
Vvi2g193	Vvi15g668	Lsa2g3616	Lsa5g4665	Han1g2830	Han6g1029	Lsa8g3675	Lsa3g1482	Han7g2960	Han8g1268	Han6g1127	Han17g0466
Vvi2g208	Vvi15g661	Lsa2g3469	Lsa5g4489	Han2g3130	Han1g2691	Lsa8g3625	Lsa5g3118	Han7g2653	Han8g1269	Han6g1130	Han17g0462
Vvi2g209	Vvi15g660	Lsa2g3483	Lsa5g4537	Han2g3126	Han1g2686	Lsa8g3616	Lsa3g1504	Han7g2668	Han8g1302	Han6g1117	Han17g0477
Vvi2g210	Vvi15g659	Lsa2g3556	Lsa5g4615	Han2g3113	Han1g2680	Lsa8g3614	Lsa3g1514	Han7g2679	Han8g1338	Han6g1139	Han17g0458
Vvi2g216	Vvi15g658	Lsa2g3546	Lsa5g4481	Han2g3028	Han1g2594	Lsa8g3613	Lsa3g1515	Han7g2801	Han8g1434	Han6g1140	Han17g0456
Vvi2g220	Vvi15g653	Lsa2g2906	Lsa6g1309	Han1g1570	Han1g3177	Lsa7g2545	Lsa5g2977	Han7g2803	Han8g1435	Han17g2423	Han17g2974
Vvi2g240	Vvi15g640	Lsa1g3292	Lsa6g1370	Han2g2966	Han1g3427	Lsa7g2546	Lsa5g2982	Han7g2838	Han8g1443	Han16g1335	Han4g4562
Vvi2g242	Vvi15g637	Lsa1g3320	Lsa6g1432	Han10g0246	Han15g2875	Lsa7g2548	Lsa5g2987	Han7g2019	Han8g1191	Han16g1340	Han4g4561
Vvi2g250	Vvi15g624	Lsa1g3324	Lsa6g1436	Han15g0621	Han5g2226	Lsa7g2550	Lsa5g2990	Han7g1668	Han8g1178	Han16g1341	Han4g4560
Vvi2g253	Vvi15g621	Lsa1g3382	Lsa6g1453	Han2g2898	Han7g2312	Lsa7g2551	Lsa5g2991	Han7g1948	Han8g1102	Han16g1342	Han4g4559
Vvi2g259	Vvi15g618	Lsa4g4336	Lsa8g1395	Han2g2881	Han7g2205	Lsa7g2554	Lsa5g2992	Han7g1709	Han8g1099	Han16g1347	Han4g4558
Vvi2g260	Vvi15g617	Lsa4g4327	Lsa8g1173	Han15g2355	Han17g2784	Lsa7g2557	Lsa5g2993	Han7g1734	Han8g1056	Han16g1359	Han4g4553
Vvi2g277	Vvi15g596	Lsa4g4313	Lsa8g1364	Han15g2339	Han17g2800	Lsa7g2563	Lsa5g2996	Han7g1736	Han8g1055	Han16g1364	Han4g4550
Vvi2g294	Vvi15g560	Lsa4g4296	Lsa8g1351	Han6g0982	Han3g2761	Lsa7g2572	Lsa5g3009	Han7g1770	Han8g1004	Han16g1365	Han4g4548
Vvi2g311	Vvi15g852	Lsa4g4290	Lsa8g1348	Han16g2535	Han16g3891	Lsa7g2579	Lsa5g3015	Han1g2185	Han16g3762	Han16g1367	Han4g4547
Vvi2g312	Vvi15g856	Lsa4g4838	Lsa8g1229	Han16g4062	Han16g3010	Lsa7g2584	Lsa5g3019	Han11g0363	Han7g1456	Han16g1375	Han4g4544
Vvi2g314	Vvi15g859	Lsa4g4835	Lsa8g1222	Han16g2996	Han16g2996	Lsa7g2585	Lsa5g3024	Han11g0370	Han7g1455	Han16g1391	Han4g4542
Vvi2g317	Vvi15g865	Lsa4g5132	Lsa8g4391	Han16g2976	Han16g2976	Lsa7g2595	Lsa5g3030	Han11g0387	Han7g1431	Han16g1396	Han4g4541
Vvi2g329	Vvi15g596	Lsa4g5085	Lsa8g4448	Han16g2975	Han16g2975	Lsa7g2603	Lsa5g3038	Han15g3316	Han7g2370	Han16g0913	Han4g4517
Vvi2g342	Vvi15g911	Lsa4g5003	Lsa8g4574	Han16g2970	Han16g2970	Lsa7g2610	Lsa5g3041	Han15g3376	Han7g2434	Han16g0897	Han4g4502
Vvi2g347	Vvi15g914	Lsa4g4917	Lsa8g1649	Han16g2895	Han16g2895	Lsa7g2627	Lsa5g3049	Han15g3417	Han7g2480	Han16g0895	Han4g4501
Vvi2g362	Vvi15g927	Lsa4g4889	Lsa8g1592	Han16g2889	Han16g2889	Lsa7g2668	Lsa5g3078	Han15g3421	Han7g2489	Han16g0885	Han4g4500
Vvi2g378	Vvi15g565	Lsa4g4696	Lsa8g1512	Han16g2888	Han16g2888	Lsa7g2669	Lsa5g3079	Han16g3341	Han6g0523	Han16g1323	Han4g4567
Vvi2g396	Vvi15g555	Lsa4g1062	Lsa3g0566	Han16g2880	Han16g2880	Lsa7g2672	Lsa5g3080	Han16g3587	Han6g0678	Han16g1303	Han4g4568
Vvi2g407	Vvi15g938	Lsa4g0959	Lsa3g0319	Han16g2878	Han16g2874	Lsa7g2544	Lsa5g2966	Han16g3620	Han6g0750	Han16g1292	Han4g4569
Vvi2g430	Vvi15g510	Lsa4g0985	Lsa3g0290	Han7g1976	Han7g2259	Lsa7g2543	Lsa5g2965	Han16g3522	Han6g0732	Han16g1269	Han4g4584
Vvi2g471	Vvi15g471	Lsa4g1014	Lsa3g0268	Han7g1696	Han7g2270	Lsa7g2531	Lsa5g2955	Han16g3303	Han6g0728	Han16g1268	Han4g4585
Vvi2g481	Vvi15g456	Lsa4g1015	Lsa3g0263	Han15g3574	Han16g4319	Lsa7g2530	Lsa5g2953	Han16g3529	Han6g0723	Han16g1260	Han4g4588
Vvi2g515	Vvi15g449	Lsa4g1030	Lsa3g0239	Han16g3697	Han3g3425	Lsa7g2506	Lsa5g2908	Han16g3533	Han6g0721	Han16g1257	Han4g4590
Vvi2g526	Vvi15g419	Lsa4g1037	Lsa3g0222	Han16g0555	Han16g4421	Lsa7g2501	Lsa5g2905	Han9g1969	Han7g3198	Han16g1248	Han4g4599
Vvi2g534	Vvi15g416	Lsa9g1820	Lsa3g0172	Han2g0807	Han10g2425	Lsa7g2472	Lsa5g2876	Han9g1936	Han7g3224	Han2g1868	Han7g0544
Vvi3g4	Vvi18g1007	Lsa9g1903	Lsa3g0279	Han2g1021	Han10g2934	Lsa7g2469	Lsa5g2874	Han16g0123	Han5g2897	Han2g1865	Han7g0548
Vvi3g7	Vvi18g1014	Lsa9g1637	Lsa3g0312	Han2g1137	Han10g2886	Lsa7g2463	Lsa5g2870	Han16g0122	Han5g2905	Han6g1295	Han17g0717
Vvi3g10	Vvi18g1025	Lsa9g1599	Lsa3g0386	Han11g0871	Han16g3007	Lsa7g2461	Lsa5g2869	Han16g0099	Han5g2907	Han6g1275	Han17g0691
Vvi3g11	Vvi18g1026	Lsa4g2367	Lsa8g4290	Han11g0930	Han16g2903	Lsa7g2453	Lsa5g2859	Han16g0079	Han5g2924	Han6g1240	Han17g0651
Vvi3g14	Vvi18g1033	Lsa4g2999	Lsa8g4652	Han8g0359	Han14g2762	Lsa7g2448	Lsa5g2857	Han16g0073	Han5g2934	Han2g2465	Han13g1856
Vvi3g16	Vvi18g1034	Lsa4g3009	Lsa8g4679	Han8g0540	Han14g1790	Lsa7g2430	Lsa5g2843	Han16g0460	Han5g2580	Han2g1922	Han7g0504
Vvi3g18	Vvi18g1041	Lsa4g3054	Lsa8g1645	Han8g0489	Han14g1781	Lsa7g2375	Lsa5g2791	Han16g0489	Han5g3302	Han2g1926	Han7g0501
Vvi3g26	Vvi18g1042	Lsa4g3055	Lsa8g1642	Han6g0268	Han4g3732	Lsa7g2376	Lsa5g2795	Han16g0491	Han5g3284	Han2g1933	Han7g0493
Vvi3g39	Vvi18g1043	Lsa4g3060	Lsa8g1632	Han6g0316	Han4g3681	Lsa7g2389	Lsa5g2802	Han16g0540	Han5g3256	Han2g2449	Han13g1893
Vvi3g52	Vvi18g1050	Lsa4g3061	Lsa8g1630	Han6g0356	Han4g3649	Lsa6g0388	Lsa5g1272	Han16g0612	Han5g3157	Han2g2448	Han13g1896
Vvi3g55	Vvi18g1061	Lsa4g3088	Lsa8g1592	Han17g2518	Han8g3422	Lsa6g0397	Lsa5g1224	Han16g0596	Han5g3205	Han2g2416	Han13g1898
Vvi3g57	Vvi18g1062	Lsa4g3093	Lsa8g1587	Han2g2465	Han12g0763	Lsa3g0727	Lsa5g1215	Han16g0670	Han5g3111	Han2g2407	Han13g1935
Vvi3g70	Vvi18g1085	Lsa4g3138	Lsa8g1462	Han2g1926	Han12g0785	Lsa3g0725	Lsa5g1212	Han16g0671	Han5g3104	Han2g2406	Han13g1942
Vvi3g86	Vvi18g1095	Lsa4g3143	Lsa8g1453	Han1g2859	Han4g2656	Lsa3g0718	Lsa5g1175	Han16g0709	Han5g3077	Han6g3191	Han14g0417
Vvi3g96	Vvi18g1109	Lsa2g0103	Lsa8g3625	Han1g2830	Han4g2602	Lsa6g0676	Lsa5g0861	Han16g0020	Han5g2976	Han15g4083	Han14g1524
Vvi3g97	Vvi18g1110	Lsa1g0107	Lsa7g2388	Han2g3130	Han11g3499	Lsa6g0675	Lsa5g0860	Han6g3442	Han5g2256	Han6g3144	Han14g0507
Vvi3g136	Vvi18g181	Lsa1g0716	Lsa7g2550	Han2g3025	Han11g3587	Lsa6g0671	Lsa5g0857	Han2g1686	Han5g3675	Han15g4085	Han14g1492
Vvi3g138	Vvi18g1130	Lsa1g0701	Lsa7g2561	Han2g3028	Han11g3586	Lsa6g0667	Lsa5g0855	Han2g1687	Han5g3676	Han6g3137	Han14g0523
Vvi3g139	Vvi18g1131	Lsa1g0695	Lsa7g2571	Han1g1570	Han11g3832	Lsa6g0664	Lsa5g0851	Han2g1739	Han5g3712	Han6g3108	Han14g0593
Vvi3g146	Vvi18g1137	Lsa1g0691	Lsa7g2573	Han2g2966	Han11g4165	Lsa6g0643	Lsa5g0821	Han2g1741	Han5g3719	Han7g1391	Han14g1823
Vvi3g153	Vvi18g1140	Lsa1g0668	Lsa7g2584	Han10g0252	Han14g1144	Lsa6g0642	Lsa5g0817	Han2g1801	Han5g3745	Han7g1390	Han14g1824
Vvi3g158	Vvi18g1147	Lsa1g0617	Lsa7g2638	Han10g0246	Han14g1188	Lsa6g0638	Lsa5g1670	Han2g1809	Han5g3762	Han7g1387	Han14g1830
Vvi3g167	Vvi18g1162	Lsa1g0566	Lsa7g2522	Han10g1052	Han4g1875	Lsa6g0632	Lsa5g0806	Han2g1839	Han5g3766	Han7g1384	Han14g1833
Vvi3g170	Vvi18g1164	Lsa1g0542	Lsa8g3838	Han10g0860	Han4g1812	Lsa6g3340	Lsa1g1367	Han2g0683	Han5g2472	Han7g1274	Han14g1913
Vvi3g179	Vvi18g180	Lsa7g2986	Lsa7g0881	Han10g0858	Han8g2524	Lsa6g3319	Lsa1g1394	Han2g0803	Han5g2411	Han7g1291	Han14g1932
Vvi3g182	Vvi18g179	Lsa7g2998	Lsa7g0873	Han2g2584	Han14g3125	Lsa6g3304	Lsa1g1468	Han2g0805	Han5g2408	Han7g1292	Han14g1933
Vvi3g198	Vvi18g170	Lsa7g3010	Lsa7g0838	Han2g2966	Han14g3082	Lsa6g3302	Lsa1g1467	Han2g0870	Han5g2486	Han7g1293	Han14g1936
Vvi3g205	Vvi18g165	Lsa7g3049	Lsa7g0761	Han10g1267	Han14g3173	Lsa6g3301	Lsa1g1466	Han2g1138	Han5g2647	Han7g1294	Han14g1938
Vvi3g210	Vvi18g160	Lsa8g1490	Lsa2g2451	Han2g2881	Han14g3165	Lsa6g3366	Lsa1g1342	Han2g1142	Han5g2637	Han7g1296	Han14g1940
Vvi3g211	Vvi18g159	Lsa8g1512	Lsa2g2436	Han16g0305	Han8g3596	Lsa6g3372	Lsa1g1336	Han2g1155	Han5g2632	Han7g1340	Han14g1999
Vvi3g216	Vvi18g152	Lsa8g1222	Lsa2g2372	Han16g2996	Han17g3359	Lsa5g1889	Lsa3g3476	Han2g1158	Han5g2631	Han7g1341	Han14g2000
Vvi3g235	Vvi18g105	Lsa8g1279	Lsa2g2137	Han16g2976	Han17g3354	Lsa5g1872	Lsa3g3474	Han2g1189	Han5g2616	Han7g1261	Han14g2004
Vvi3g252	Vvi18g1041	Lsa8g1318	Lsa2g2151	Han16g2975	Han17g3353	Lsa5g1861	Lsa3g3459	Han2g1200	Han5g2597	Han7g1242	Han14g2010
Vvi3g277	Vvi18g101	Lsa8g1323	Lsa2g2153	Han16g2895	Han17g3324	Lsa5g1860	Lsa3g3457	Han2g1579	Han5g3589	Han7g1239	Han14g2017
Vvi3g285	Vvi18g95	Lsa8g1348	Lsa2g2160	Han16g2889	Han17g3321	Lsa1g2407	Lsa2g1029	Han2g1581	Han5g3665	Han7g1238	Han14g2026
Vvi3g294	Vvi18g1038	Lsa8g1361	Lsa2g2164	Han16g2888	Han17g3318	Lsa1g2399	Lsa2g1068	Han2g1592	Han5g3612	Han7g1224	Han14g2188
Vvi3g295	Vvi18g87	Lsa8g1173	Lsa2g2179	Han16g2880	Han17g3314	Lsa1g2397	Lsa2g1074	Han2g0662	Han5g2357	Han7g1355	Han14g2185
Vvi3g298	Vvi18g78	Lsa8g4499	Lsa2g2591	Han16g2878	Han17g3308	Lsa1g2396	Lsa2g1075	Han11g0796	Han13g0357	Han7g1217	Han14g2158
Vvi3g301	Vvi18g59	Lsa8g4448	Lsa2g2576	Han7g2024	Han4g1937	Lsa1g2395	Lsa2g1078	Han11g0913	Han13g0302	Han3g2895	Han13g2700
Vvi3g306	Vvi18g1031	Lsa8g1649	Lsa2g2485	Han7g1976	Han14g3136	Lsa1g2391	Lsa2g1099	Han11g0914	Han13g0301	Han3g2997	Han13g2756
Vvi3g316	Vvi18g39	Lsa8g1592	Lsa2g2473	Han7g1696	Han14g3116	Lsa1g2382	Lsa2g1144	Han11g0922	Han13g0295	Han3g2972	Han13g2719
Vvi3g320	Vvi18g34	Lsa3g0268	Lsa7g0082	Han7g1733	Han14g3082	Lsa1g2381	Lsa2g1146	Han11g0932	Han13g0280	Han3g2900	Han13g2697
Vvi3g344	Vvi18g998	Lsa3g0312	Lsa7g0042	Han15g3574	Han17g4245	Lsa1g2337	Lsa2g1185	Han11g0988	Han13g2362	Han10g3218	Han12g0583
Vvi3g346	Vvi18g3	Lsa3g0319	Lsa7g0035	Han16g3697	Han13g3202	Lsa1g2327	Lsa2g1197	Han11g1117	Han13g2371	Han10g3223	Han12g0584
Vvi3g350	Vvi18g988	Lsa3g0384	Lsa7g0018	Han16g3567	Han13g3361	Lsa1g2325	Lsa2g1199	Han11g1130	Han13g2377	Han10g3225	Han12g0588
Vvi3g353	Vvi18g987	Lsa3g0222	Lsa7g0130	Han16g0108	Han17g4315	Lsa1g2290	Lsa2g1264	Han11g1135	Han13g2382	Han10g3231	Han12g0590
Vvi3g359	Vvi18g977	Lsa3g0030	Lsa7g0292	Han2g0901	Han12g2357	Lsa1g2293	Lsa2g1256	Han11g1311	Han13g2443	Han10g3251	Han12g0593
Vvi3g362	Vvi18g965	Lsa8g3822	Lsa5g0698	Han8g0489	Han15g0989	Lsa6g1612	Lsa2g2882	Han11g1424	Han13g2460	Han10g3254	Han12g0595
Vvi3g364	Vvi18g963	Lsa7g2522	Lsa5g0736	Han17g2518	Han16g0439	Lsa6g1506	Lsa2g2849	Han11g1406	Han13g2518	Han15g0560	Han12g2881
Vvi3g379	Vvi18g728	Lsa7g2509	Lsa6g3215	Han16g1323	Han16g1042	Lsa6g1494	Lsa2g2846	Han8g0638	Han17g4250	Han15g0561	Han12g2883
Vvi3g381	Vvi18g733	Lsa7g2501	Lsa6g3218	Han16g1269	Han11g0568	Lsa6g1466	Lsa2g2842	Han8g0625	Han17g4236	Han1g2871	Han11g3135
Vvi3g384	Vvi18g736	Lsa7g2477	Lsa6g3069	Han2g2449	Han2g0170	Lsa6g1453	Lsa2g2838	Han8g0624	Han17g4233	Han1g2830	Han11g3111
Vvi3g391	Vvi18g743	Lsa6g0408	Lsa5g3812	Han3g2972	Han1g0192	Lsa6g1436	Lsa2g2830	Han8g0603	Han17g4217	Han1g2768	Han11g3415
Vvi3g392	Vvi18g745	Lsa6g0698	Lsa5g3504	Han2g3028	Han7g2017	Lsa6g1429	Lsa2g2813	Han8g0583	Han17g4204	Han1g2753	Han11g3419
Vvi3g407	Vvi18g763	Lsa6g0340	Lsa5g3470	Han1g1417	Han6g2047	Lsa6g1414	Lsa2g2809	Han8g0554	Han17g4190	Han1g2738	Han11g3072
Vvi3g419	Vvi18g769	Lsa6g0677	Lsa5g3414	Han2g2875	Han6g3040	Lsa6g1368	Lsa2g2760	Han8g0517	Han17g4179	Han1g2717	Han11g3469
Vvi3g432	Vvi18g781	Lsa6g0637	Lsa5g3375	Han15g3731	Han16g1042	Lsa6g1369	Lsa2g2767	Han8g0509	Han17g4176	Han1g2730	Han11g3460
Vvi3g434	Vvi18g783	Lsa2g2360	Lsa6g3250	Han15g3727	Han16g1061	Lsa6g1370	Lsa2g2771	Han8g0488	Han17g4169	Han1g2974	Han11g3220
Vvi3g446	Vvi18g811	Lsa2g2048	Lsa5g0705	Han10g1076	Han6g2048	Lsa6g1371	Lsa2g2774	Han8g0458	Han17g4139	Han1g2972	Han11g3225
Vvi3g447	Vvi18g813	Lsa6g3337	Lsa8g4750	Han6g1915	Han3g0014	Lsa6g1374	Lsa2g2780	Han8g0449	Han17g4133	Han1g2909	Han11g3178
Vvi3g458	Vvi18g822	Lsa5g1755	Lsa8g2883	Han16g2535	Han1g1986	Lsa6g1375	Lsa2g2781	Han8g1837	Han17g4080	Han1g2911	Han11g3183
Vvi3g544	Vvi18g871	Lsa1g2422	Lsa8g2794	Han7g2875	Han6g2047	Lsa6g1382	Lsa2g2794	Han8g1854	Han17g4341	Han1g2913	Han11g3184
Vvi3g550	Vvi18g886	Lsa1g2399	Lsa8g2772	Han7g2882	Han6g2048	Lsa6g1394	Lsa2g2796	Han8g1907	Han17g3977	Han1g2941	Han11g3194
Vvi3g552	Vvi18g888	Lsa1g2391	Lsa8g2766	Han7g2773	Han6g1588	Lsa6g1395	Lsa2g2797	Han8g1870	Han17g4293	Han1g2942	Han11g3195
Vvi3g555	Vvi18g897	Lsa6g1603	Lsa1g2249	Han1g2168	Han1g2605	Lsa5g4470	Lsa9g0691	Han8g0143	Han17g3915	Han1g2943	Han11g3196
Vvi3g557	Vvi18g904	Lsa6g1598	Lsa1g2247	Han11g0353	Han15g1533	Lsa5g4472	Lsa9g0692	Han8g0144	Han17g4363	Han1g2952	Han11g3250
Vvi3g589	Vvi18g937	Lsa6g1580	Lsa1g2244	Han15g3331	Han6g1371	Lsa5g4494	Lsa9g0707	Han8g0261	Han17g4315	Han2g3137	Han13g2156
Vvi3g598	Vvi18g948	Lsa6g1536	Lsa1g2207	Han15g3417	Han15g1655	Lsa5g4505	Lsa9g0715	Han6g0254	Han13g3342	Han2g3133	Han13g2150
Vvi3g602	Vvi18g952	Lsa6g1506	Lsa5g4405	Han16g0756	Han6g1349	Lsa5g4513	Lsa9g0719	Han6g0282	Han13g3331	Han2g3126	Han13g2147
Vvi3g603	Vvi18g955	Lsa6g1365	Lsa1g1745	Han16g0946	Han1g0624	Lsa5g4516	Lsa9g0730	Han6g0306	Han13g3315	Han2g3115	Han13g2139
Vvi3g605	Vvi18g726	Lsa6g1394	Lsa1g2154	Han8g0489	Han12g2623	Lsa5g4531	Lsa9g0752	Han6g0313	Han13g3310	Han2g3113	Han13g2137
Vvi3g608	Vvi18g724	Lsa6g1395	Lsa1g2155	Han8g0483	Han12g2626	Lsa5g4588	Lsa9g0761	Han6g0325	Han13g3269	Han2g3108	Han13g2128
Vvi3g609	Vvi18g719	Lsa5g4732	Lsa1g1888	Han16g1341	Han9g3655	Lsa5g4570	Lsa9g0777	Han6g0333	Han13g3253	Han2g3107	Han13g2120
Vvi3g618	Vvi18g717	Lsa6g1399	Lsa5g4227	Han16g1393	Han9g3719	Lsa5g4575	Lsa9g0794	Han6g0337	Han13g3247	Han2g3100	Han13g2117
Vvi3g619	Vvi18g716	Lsa6g1309	Lsa1g1702	Han16g0913	Han9g3808	Lsa5g4563	Lsa9g0796	Han6g0374	Han13g3195	Han2g3098	Han13g2115
Vvi3g648	Vvi18g990	Lsa6g1285	Lsa1g1686	Han16g1323	Han9g3637	Lsa5g4558	Lsa9g0801	Han6g0376	Han13g3193	Han2g3095	Han13g2104
Vvi3g653	Vvi18g694	Lsa6g1154	Lsa1g1932	Han16g1269	Han9g3591	Lsa5g4555	Lsa9g0808	Han6g0250	Han13g3352	Han2g3092	Han13g2099
Vvi3g655	Vvi18g693	Lsa9g0312	Lsa3g3413	Han16g1268	Han9g3590	Lsa5g4553	Lsa9g0811	Han6g0235	Han13g3358	Han2g3089	Han13g2098
Vvi3g663	Vvi18g681	Lsa9g0336	Lsa3g3324	Han2g2449	Han4g0271	Lsa5g4551	Lsa9g0813	Han6g0231	Han13g3359	Han2g3086	Han13g2094
Vvi3g665	Vvi18g680	Lsa9g0353	Lsa2g1053	Han7g1390	Han9g3813	Lsa5g4544	Lsa9g0652	Han6g0160	Han13g3133	Han2g3083	Han13g2089
Vvi3g670	Vvi18g678	Lsa9g0369	Lsa2g1025	Han10g3225	Han11g2673	Lsa5g4541	Lsa9g0820	Han6g0115	Han13g3544	Han2g3082	Han13g2082
Vvi3g672	Vvi18g675	Lsa9g0394	Lsa2g1068	Han2g3028	Han14g3297	Lsa5g4539	Lsa9g0821	Han6g0415	Han13g3402	Han2g3072	Han13g2022
Vvi3g684	Vvi18g666	Lsa9g0402	Lsa2g1099	Han1g1290	Han5g0470	Lsa5g4537	Lsa9g0825	Han6g0435	Han13g3156	Han2g3071	Han13g2024
Vvi3g691	Vvi18g663	Lsa5g1778	Lsa6g2763	Han1g1413	Han16g1572	Lsa5g4581	Lsa9g0844	Han6g0447	Han13g3164	Han2g3070	Han13g2025
Vvi3g692	Vvi18g662	Lsa6g1012	Lsa9g0534	Han1g1445	Han16g1655	Lsa5g4638	Lsa9g0640	Han6g0456	Han13g3166	Han2g3068	Han13g2039
Vvi3g698	Vvi18g659	Lsa9g1125	Lsa9g0618	Han1g1567	Han16g1741	Lsa5g4659	Lsa9g0624	Han6g1065	Han13g3174	Han2g3066	Han13g2041
Vvi3g701	Vvi18g656	Lsa9g1169	Lsa9g0613	Han1g1570	Han14g1553	Lsa5g4661	Lsa9g0616	Han6g1067	Han13g3175	Han2g3062	Han13g2050
Vvi3g720	Vvi18g643	Lsa9g1195	Lsa9g0585	Han10g0623	Han7g0656	Lsa5g4671	Lsa9g0607	Han17g2530	Han17g2530	Han2g3059	Han13g2051
Vvi3g724	Vvi18g635	Lsa9g1238	Lsa9g0559	Han15g3731	Han9g3637	Lsa5g4677	Lsa9g0603	Han17g2354	Han17g1337	Han2g3053	Han13g2061
Vvi3g770	Vvi18g577	Lsa9g1240	Lsa9g1019	Han15g3727	Han9g3642	Lsa5g4685	Lsa9g0600	Han17g2358	Han17g1345	Han2g3005	Han13g1245
Vvi3g772	Vvi18g582	Lsa9g1251	Lsa9g0554	Han7g2679	Han5g0434	Lsa5g4694	Lsa9g0590	Han17g2423	Han17g2423	Han2g3011	Han13g1248
Vvi3g786	Vvi18g584	Lsa6g0894	Lsa2g2767	Han15g3331	Han17g0834	Lsa5g4698	Lsa9g0589	Han16g1330	Han16g2488	Han2g3017	Han13g2008
Vvi3g808	Vvi18g600	Lsa6g0896	Lsa2g2778	Han15g3417	Han17g1530	Lsa5g4699	Lsa9g0588	Han16g1340	Han16g2490	Han2g3024	Han13g2013
Vvi3g818	Vvi18g602	Lsa6g0904	Lsa9g0730	Han16g3732	Han7g0451	Lsa5g4701	Lsa9g0586	Han16g1342	Han16g2493	Han2g3025	Han13g2017
Vvi3g904	Vvi18g508	Lsa9g0718	Lsa9g0718	Han16g0756	Han17g0807	Lsa5g4706	Lsa9g0583	Han16g1348	Han16g2494	Han2g3028	Han13g2018
Vvi3g954	Vvi18g503	Lsa9g0750	Lsa9g0750	Han11g0871	Han11g3313	Lsa5g4720	Lsa9g0569	Han16g1393	Han12g2357	Han2g3029	Han13g2073
Vvi3g981	Vvi18g458	Lsa9g0756	Lsa9g0756	Han8g0261	Han16g0108	Lsa5g4724	Lsa9g0568	Han16g1396	Han12g2352	Han2g3033	Han13g2068
Vvi3g1016	Vvi18g427	Lsa9g0758	Lsa9g0758	Han6g0357	Han5g1364	Lsa5g4729	Lsa9g0562	Han16g0880	Han12g2304	Han1g1252	Han11g2162
Vvi3g1017	Vvi18g424	Lsa9g0761	Lsa9g0761	Han16g1323	Han15g3731	Lsa5g4732	Lsa9g0554	Han11g1675	Han16g2377	Han1g1254	Han11g2171
Vvi3g1056	Vvi18g400	Lsa9g0764	Lsa9g0764	Han2g3055	Han1g2190	Lsa5g4737	Lsa9g0549	Han11g1674	Han16g2379	Han1g1256	Han11g2172
Vvi4g5	Vvi9g297	Lsa9g0771	Lsa9g0771	Han2g2966	Han7g1733	Lsa5g4741	Lsa9g0546	Han11g1177	Han16g2383	Han1g1257	Han11g2173
Vvi4g6	Vvi9g295	Lsa9g0772	Lsa9g0772	Han15g3731	Han16g1323	Lsa5g4742	Lsa9g0545	Han6g1218	Han13g2649	Han1g1272	Han11g2188
Vvi4g7	Vvi9g291	Lsa9g0777	Lsa9g0778	Han10g1076	Han7g2882	Lsa5g4744	Lsa9g0540	Han2g2449	Han8g3596	Han1g1274	Han11g2192
Vvi4g10	Vvi9g283	Lsa9g0794	Lsa9g0794	Han10g0855	Han7g2958	Lsa5g4746	Lsa9g0536	Han1g2830	Han14g1144	Han1g1283	Han11g2194
Vvi4g11	Vvi9g273	Lsa9g0810	Lsa9g0810	Han10g1040	Han7g2861	Lsa5g4753	Lsa9g0517	Han1g2800	Han14g1217	Han1g1290	Han11g2199
Vvi4g34	Vvi9g263	Lsa9g0821	Lsa9g0821	Han2g2966	Han7g1733	Lsa5g4757	Lsa9g0520	Han1g2798	Han14g1218	Han1g1314	Han11g2227
Vvi4g45	Vvi9g222	Lsa9g0825	Lsa9g0825	Han10g1421	Han7g1709	Lsa5g4758	Lsa9g0521	Han2g3173	Han14g3227	Han1g1421	Han11g2275
Vvi4g47	Vvi9g218	Lsa9g0834	Lsa9g0834	Han15g2295	Han11g0932	Lsa2g0869	Lsa3g3279	Han2g3068	Han14g3173	Han1g1423	Han11g2279
Vvi4g48	Vvi9g217	Lsa6g1245	Lsa2g2700	Han16g2597	Han11g1657	Lsa2g0906	Lsa3g3345	Han2g3059	Han14g3165	Han1g1432	Han11g2283
Vvi4g51	Vvi9g215	Lsa6g1267	Lsa2g2716	Han7g2861	Han10g1040	Lsa2g0809	Lsa3g3132	Han2g3037	Han14g3156	Han1g1435	Han11g2284
Vvi4g59	Vvi9g208	Lsa6g1285	Lsa2g2729	Han7g2882	Han10g1076	Lsa2g0848	Lsa3g3140	Han2g3005	Han14g3112	Han1g1445	Han11g2293
Vvi4g61	Vvi9g199	Lsa6g1309	Lsa2g2736	Han7g2958	Han10g0855	Lsa6g1346	Lsa2g2746	Han2g3006	Han14g3120	Han1g1569	Han11g2330
Vvi4g64	Vvi9g198	Lsa9g0851	Lsa2g2857	Han7g1709	Han10g1421	Lsa6g1342	Lsa2g2744	Han2g3011	Han14g3129	Han1g1571	Han11g2335
Vvi4g67	Vvi9g197	Lsa9g0894	Lsa2g2838	Han7g1733	Han2g2966	Lsa6g1338	Lsa2g2743	Han2g3017	Han14g3147	Han1g1572	Han11g2336
Vvi4g91	Vvi9g184	Lsa6g1189	Lsa2g2830	Han11g1657	Han16g2597	Lsa6g1309	Lsa2g2736	Han2g3025	Han14g3150	Han1g1594	Han11g2337
Vvi4g93	Vvi9g182	Lsa4g2635	Lsa5g1591	Han8g0294	Han9g4060	Lsa6g1293	Lsa2g2731	Han2g3028	Han14g3151	Han1g1651	Han11g2354
Vvi4g119	Vvi9g147	Lsa4g2683	Lsa5g2028	Han8g0307	Han9g4047	Lsa6g1292	Lsa2g2730	Han1g1290	Han4g1965	Han6g2922	Han14g0762
Vvi4g139	Vvi9g122	Lsa4g2703	Lsa5g1184	Han8g0315	Han9g4041	Lsa6g1285	Lsa2g2729	Han1g1432	Han8g2416	Han2g2989	Han13g1220
Vvi4g147	Vvi9g110	Lsa4g2976	Lsa5g0857	Han8g0261	Han9g4362	Lsa6g1283	Lsa2g2727	Han1g1442	Han8g2412	Han2g2988	Han13g1211
Vvi4g172	Vvi9g90	Lsa4g2981	Lsa5g0854	Han16g1345	Han9g3061	Lsa6g1282	Lsa2g2726	Han1g1453	Han4g1860	Han2g2975	Han13g1208
Vvi4g175	Vvi9g76	Lsa4g2510	Lsa5g0808	Han16g1323	Han9g3028	Lsa6g1278	Lsa2g2724	Han1g1463	Han8g2399	Han2g2966	Han13g1204
Vvi4g196	Vvi9g67	Lsa7g0721	Lsa8g4025	Han7g1296	Han17g2979	Lsa6g1271	Lsa2g2717	Han1g1470	Han4g1855	Han2g2902	Han13g1283
Vvi4g220	Vvi9g215	Lsa7g0731	Lsa8g4041	Han2g3059	Han11g2704	Lsa6g1267	Lsa2g2716	Han1g1513	Han8g2382	Han2g2898	Han13g1284
Vvi4g247	Vvi9g255	Lsa8g2698	Lsa5g1272	Han1g1420	Han14g4019	Lsa6g1258	Lsa2g2703	Han1g1515	Han4g1828	Han2g2895	Han13g1286
Vvi4g275	Vvi9g300	Lsa8g1771	Lsa5g0871	Han1g1445	Han14g3985	Lsa6g1245	Lsa2g2700	Han1g1517	Han8g2373	Han2g2891	Han13g1292
Vvi4g277	Vvi9g302	Lsa8g1789	Lsa5g0857	Han2g2966	Han14g3585	Lsa6g1244	Lsa2g2699	Han1g1567	Han8g2349	Han2g2871	Han13g1304
Vvi4g279	Vvi9g303	Lsa8g1791	Lsa5g0855	Han11g0240	Han4g4580	Lsa6g1242	Lsa2g2696	Han1g1570	Han8g2524	Han2g2854	Han13g1315
Vvi4g302	Vvi9g327	Lsa8g1824	Lsa5g0819	Han15g3731	Han4g4567	Lsa6g1235	Lsa2g2693	Han1g1572	Han8g2535	Han2g2784	Han13g1317
Vvi4g330	Vvi9g342	Lsa8g1831	Lsa5g0814	Han10g0833	Han14g4134	Lsa6g1198	Lsa2g2689	Han1g1594	Han8g2542	Han2g2788	Han13g1327
Vvi4g338	Vvi9g360	Lsa8g1834	Lsa5g0811	Han2g2584	Han14g3632	Lsa6g1197	Lsa2g2687	Han1g1598	Han8g2555	Han10g0429	Han15g0389
Vvi4g362	Vvi9g374	Lsa4g1874	Lsa4g0846	Han2g2587	Han14g3719	Lsa9g0276	Lsa8g2885	Han2g2966	Han14g3082	Han10g0427	Han15g0392
Vvi4g371	Vvi9g412	Lsa4g0740	Lsa4g1398	Han2g2966	Han14g3585	Lsa9g0265	Lsa8g1768	Han2g2955	Han14g3078	Han10g0425	Han15g0395
Vvi4g387	Vvi9g454	Lsa4g1859	Lsa4g1411	Han10g1421	Han14g3608	Lsa9g0267	Lsa8g2865	Han2g2941	Han14g3075	Han10g0420	Han15g0397
Vvi4g408	Vvi9g465	Lsa4g1424	Lsa4g1424	Han2g2881	Han11g2704	Lsa9g0278	Lsa8g2858	Han2g2940	Han14g3074	Han10g0412	Han15g0401
Vvi4g435	Vvi9g707	Lsa4g1433	Lsa4g1433	Han15g2295	Han15g3974	Lsa9g0280	Lsa8g2856	Han2g2897	Han14g3053	Han10g0483	Han15g0367
Vvi4g438	Vvi9g476	Lsa4g1435	Lsa4g1435	Han6g1924	Han9g4802	Lsa9g0242	Lsa8g1766	Han2g2895	Han14g3051	Han10g0485	Han15g0365
Vvi4g439	Vvi9g477	Lsa4g1441	Lsa4g1441	Han6g2095	Han9g4502	Lsa9g0234	Lsa8g1763	Han2g2888	Han14g3042	Han10g0496	Han15g0360
Vvi4g448	Vvi9g481	Lsa4g1451	Lsa4g1451	Han16g2597	Han15g4038	Lsa9g0232	Lsa8g1758	Han10g0423	Han4g2792	Han10g0498	Han15g0358
Vvi4g450	Vvi9g482	Lsa4g1493	Lsa4g1493	Han7g2021	Han13g1580	Lsa9g0231	Lsa8g1754	Han10g0429	Han4g2784	Han10g0503	Han15g0352
Vvi4g451	Vvi9g483	Lsa4g1500	Lsa4g1500	Han7g2019	Han13g1586	Lsa9g0228	Lsa8g1751	Han10g0420	Han4g2772	Han10g0721	Han15g0340
Vvi4g452	Vvi9g492	Lsa4g1504	Lsa4g1504	Han7g1952	Han13g1620	Lsa9g0225	Lsa8g1749	Han10g0418	Han4g2769	Han10g0543	Han15g0338
Vvi4g455	Vvi9g502	Lsa4g1508	Lsa4g1508	Han7g1733	Han13g1204	Lsa9g0223	Lsa8g1747	Han10g0485	Han4g3379	Han10g0552	Han15g0326
Vvi4g460	Vvi9g513	Lsa4g1515	Lsa4g1515	Han15g3378	Han9g4168	Lsa9g0086	Lsa8g1746	Han10g0496	Han4g3372	Han10g0567	Han15g0303
Vvi4g463	Vvi9g520	Lsa4g1516	Lsa4g1517	Han9g1938	Han17g3567	Lsa9g0085	Lsa8g1744	Han10g0498	Han4g3371	Han10g0569	Han15g0297
Vvi4g476	Vvi9g534	Lsa2g3591	Lsa9g0627	Han16g0544	Han9g3312	Lsa9g0081	Lsa8g1743	Han10g0500	Han4g3369	Han10g0582	Han15g0293
Vvi4g478	Vvi9g706	Lsa2g3374	Lsa9g0750	Han16g0714	Han9g3510	Lsa9g0195	Lsa8g1737	Han10g0530	Han4g3361	Han10g0596	Han15g0289
Vvi4g479	Vvi9g538	Lsa2g3483	Lsa9g0825	Han16g0720	Han9g2055	Lsa9g0060	Lsa8g1736	Han10g0537	Han4g3356	Han10g0597	Han15g0287
Vvi4g481	Vvi9g540	Lsa2g3136	Lsa9g0686	Han2g1025	Han14g2692	Lsa9g0055	Lsa8g1735	Han10g0721	Han4g3351	Han10g0598	Han15g0285
Vvi4g495	Vvi9g564	Lsa2g3109	Lsa2g2786	Han11g0926	Han17g3934	Lsa9g0053	Lsa8g1733	Han10g0379	Han4g2739	Han10g0623	Han15g0277
Vvi4g497	Vvi9g565	Lsa2g3247	Lsa2g2778	Han11g0672	Han3g2190	Lsa9g0045	Lsa8g1729	Han10g0377	Han4g2728	Han10g0717	Han15g0199
Vvi4g498	Vvi9g573	Lsa2g3243	Lsa2g2763	Han11g0680	Han3g2195	Lsa9g0038	Lsa8g1725	Han10g0375	Han4g2713	Han10g0698	Han15g0201
Vvi4g500	Vvi9g578	Lsa2g2906	Lsa2g2736	Han11g0685	Han3g2197	Lsa9g0194	Lsa8g1724	Han10g0369	Han4g2709	Han10g0697	Han15g0205
Vvi4g526	Vvi9g702	Lsa1g3292	Lsa2g2771	Han11g1362	Han3g2198	Lsa9g0033	Lsa8g1722	Han10g0365	Han4g2703	Han10g0687	Han15g0209
Vvi4g527	Vvi9g698	Lsa1g3324	Lsa2g2830	Han6g0367	Han7g3270	Lsa9g0014	Lsa8g1714	Han10g0355	Han4g2685	Han10g0386	Han15g0406
Vvi4g545	Vvi9g677	Lsa1g3382	Lsa2g2838	Han6g0099	Han7g3177	Lsa9g0006	Lsa8g1706	Han10g0346	Han4g2666	Han10g0385	Han15g0410
Vvi4g548	Vvi9g671	Lsa4g4336	Lsa4g0377	Han2g2449	Han3g0259	Lsa9g0139	Lsa8g1690	Han10g0323	Han4g2658	Han10g0382	Han15g0412
Vvi4g556	Vvi9g654	Lsa4g4327	Lsa4g0715	Han2g3068	Han16g3097	Lsa9g0132	Lsa8g1676	Han10g0290	Han4g2630	Han10g0381	Han15g0413
Vvi4g900	Vvi18g877	Lsa4g4313	Lsa4g0405	Han2g3007	Han8g1122	Lsa9g0131	Lsa8g4687	Han10g0252	Han4g2602	Han10g0374	Han15g0419
Vvi4g902	Vvi18g879	Lsa4g4290	Lsa4g0417	Han1g1274	Han8g1334	Lsa9g0094	Lsa8g4706	Han10g0246	Han4g2588	Han10g0373	Han15g0420
Vvi4g909	Vvi18g882	Lsa4g4275	Lsa4g0430	Han1g1311	Han8g1374	Lsa9g0097	Lsa8g4707	Han2g2699	Han11g3832	Han10g0369	Han15g0421
Vvi4g911	Vvi18g887	Lsa4g4838	Lsa4g0522	Han15g3731	Han10g2385	Lsa9g0102	Lsa8g4711	Han10g1070	Han13g2237	Han10g0361	Han15g0432
Vvi4g912	Vvi18g891	Lsa4g5146	Lsa4g0041	Han10g1076	Han8g1481	Lsa9g0103	Lsa8g4733	Han2g2550	Han11g4166	Han10g0357	Han15g0439
Vvi4g914	Vvi18g893	Lsa4g5052	Lsa4g0152	Han10g1075	Han8g1484	Lsa9g0290	Lsa8g2854	Han2g2966	Han11g4165	Han10g0329	Han15g0486
Vvi4g920	Vvi18g898	Lsa4g5025	Lsa4g0166	Han10g0838	Han8g1564	Lsa9g0308	Lsa8g2841	Han2g2799	Han13g0495	Han10g0327	Han15g0509
Vvi4g930	Vvi18g907	Lsa4g4931	Lsa4g0244	Han2g2584	Han8g1124	Lsa9g0309	Lsa8g2839	Han10g1219	Han13g0475	Han10g0325	Han15g0510
Vvi4g935	Vvi18g910	Lsa4g4881	Lsa4g0292	Han10g1040	Han8g1449	Lsa9g0310	Lsa8g2838	Han10g1129	Han13g0464	Han10g0324	Han15g0511
Vvi4g938	Vvi18g917	Lsa4g0953	Lsa6g2351	Han2g2558	Han8g1048	Lsa9g0312	Lsa8g2836	Han2g2849	Han11g3486	Han10g0323	Han15g0512
Vvi4g945	Vvi18g926	Lsa4g0959	Lsa6g2406	Han10g1421	Han8g1099	Lsa9g0314	Lsa8g2835	Han10g1268	Han11g3438	Han10g0291	Han15g0523
Vvi4g947	Vvi18g927	Lsa4g1055	Lsa6g2488	Han10g1267	Han16g3097	Lsa9g0315	Lsa8g2829	Han16g0385	Han12g0763	Han10g0290	Han15g0526
Vvi4g948	Vvi18g929	Lsa9g1931	Lsa6g2468	Han16g0367	Han3g0167	Lsa9g0319	Lsa8g2826	Han16g0371	Han12g0769	Han10g0254	Han15g0535
Vvi4g966	Vvi18g936	Lsa9g1903	Lsa6g2441	Han16g0266	Han3g0410	Lsa9g0324	Lsa8g2820	Han16g0367	Han12g0770	Han10g0252	Han15g0542
Vvi4g972	Vvi18g949	Lsa4g2403	Lsa4g0005	Han15g2295	Han13g0280	Lsa9g0335	Lsa8g2811	Han16g0322	Han12g0799	Han10g0247	Han15g0544
Vvi4g979	Vvi18g952	Lsa4g2399	Lsa4g0011	Han6g1936	Han10g4064	Lsa9g0336	Lsa8g2810	Han16g0246	Han8g3051	Han10g0246	Han15g0546
Vvi4g980	Vvi18g953	Lsa4g2367	Lsa4g0028	Han6g0977	Han10g3992	Lsa9g0341	Lsa8g2805	Han15g2355	Han17g3308	Han10g0243	Han15g0549
Vvi4g983	Vvi18g955	Lsa4g3054	Lsa4g0265	Han7g2728	Han1g0881	Lsa9g0343	Lsa8g2804	Han15g2226	Han17g3359	Han15g3659	Han9g3143
Vvi4g984	Vvi18g956	Lsa4g3060	Lsa4g0272	Han7g1976	Han1g2569	Lsa9g0352	Lsa8g2797	Han15g2222	Han17g3361	Han15g3656	Han9g3147
Vvi4g987	Vvi18g960	Lsa4g3092	Lsa4g0324	Han7g1733	Han1g3427	Lsa9g0353	Lsa8g2796	Han3g0023	Han17g3371	Han15g3649	Han9g3148
Vvi4g996	Vvi18g965	Lsa4g3093	Lsa4g0290	Han11g0415	Han5g2578	Lsa9g0369	Lsa8g2783	Han15g2134	Han17g3934	Han11g0313	Han9g2863
Vvi4g998	Vvi18g966	Lsa4g3121	Lsa4g0220	Han16g3587	Han7g3213	Lsa9g0372	Lsa8g2780	Han15g2125	Han17g3926	Han11g0258	Han9g2932
Vvi4g999	Vvi18g969	Lsa4g3138	Lsa4g0331	Han16g0714	Han7g2426	Lsa9g0375	Lsa8g2777	Han15g1983	Han17g3814	Han11g0251	Han9g2945
Vvi4g1000	Vvi18g973	Lsa4g2192	Lsa4g0154	Han16g0720	Han7g2406	Lsa9g0376	Lsa8g2776	Han15g2107	Han17g3901	Han11g0250	Han9g2946
Vvi4g1004	Vvi18g976	Lsa4g2193	Lsa4g0152	Han16g0929	Han16g0929	Lsa9g0394	Lsa8g2772	Han6g1912	Han9g0006	Han11g0246	Han9g2959
Vvi4g1029	Vvi18g988	Lsa4g2204	Lsa4g0140	Han16g0947	Han16g0947	Lsa9g0400	Lsa8g2768	Han6g1941	Han9g0037	Han11g0245	Han9g2960
Vvi4g1030	Vvi18g990	Lsa2g0103	Lsa5g3118	Han16g0967	Han16g0967	Lsa9g0402	Lsa8g2766	Han6g0939	Han9g0040	Han11g0244	Han9g2961
Vvi4g1037	Vvi18g1002	Lsa2g0170	Lsa3g1487	Han16g1002	Han16g1002	Lsa9g1279	Lsa5g4064	Han6g2080	Han9g0919	Han11g0240	Han9g2967
Vvi4g1050	Vvi18g1009	Lsa1g0720	Lsa5g2976	Han11g0672	Han11g0672	Lsa9g1283	Lsa5g4058	Han6g2101	Han9g0890	Han15g3737	Han9g2994
Vvi4g1057	Vvi18g1014	Lsa1g0716	Lsa5g2990	Han11g0674	Han11g0675	Lsa9g1284	Lsa5g4055	Han6g2108	Han9g0871	Han15g3731	Han9g3028
Vvi4g1058	Vvi18g1017	Lsa1g0668	Lsa5g3019	Han11g0680	Han11g0680	Lsa9g1294	Lsa5g4048	Han6g2109	Han9g0866	Han15g3729	Han9g3032
Vvi4g1063	Vvi18g1034	Lsa1g0627	Lsa5g3052	Han11g0685	Han11g0685	Lsa6g0990	Lsa1g1835	Han6g2116	Han9g0856	Han15g3727	Han9g3038
Vvi4g1068	Vvi18g1039	Lsa1g0567	Lsa5g3104	Han11g1362	Han11g0686	Lsa6g0994	Lsa1g1837	Han6g2119	Han9g0852	Han15g3721	Han9g3042
Vvi4g1090	Vvi18g1055	Lsa1g0542	Lsa3g1385	Han11g0691	Han11g0691	Lsa6g0995	Lsa1g1840	Han13g0378	Han4g4335	Han15g3720	Han9g3043
Vvi4g1095	Vvi18g1073	Lsa2g0350	Lsa3g1457	Han8g0261	Han8g3109	Lsa6g1009	Lsa1g1877	Han13g0371	Han4g4319	Han15g3719	Han9g3045
Vvi4g1098	Vvi18g124	Lsa7g2986	Lsa4g0795	Han6g0375	Han14g4395	Lsa6g1047	Lsa1g1888	Han9g1181	Han6g2804	Han15g3718	Han9g3046
Vvi4g1102	Vvi18g1090	Lsa7g3010	Lsa4g1404	Han6g0099	Han14g4236	Lsa9g1102	Lsa5g3961	Han9g1162	Han6g2767	Han15g3716	Han9g3047
Vvi4g1107	Vvi18g1104	Lsa7g3044	Lsa4g1477	Han2g3068	Han17g3399	Lsa9g1103	Lsa5g3962	Han7g2860	Han12g1951	Han15g3708	Han9g3064
Vvi4g1108	Vvi18g1106	Lsa7g3207	Lsa4g1508	Han2g3037	Han17g3763	Lsa9g1107	Lsa5g3964	Han7g2861	Han12g1952	Han15g3691	Han9g3072
Vvi4g1118	Vvi18g1127	Lsa8g1229	Lsa3g2744	Han1g1311	Han12g1915	Lsa9g1116	Lsa5g3970	Han7g2875	Han12g1959	Han15g3688	Han9g3078
Vvi4g1121	Vvi18g1130	Lsa8g1361	Lsa3g2445	Han10g1076	Han5g1603	Lsa9g1161	Lsa1g1952	Han7g2881	Han5g1608	Han15g3681	Han9g3085
Vvi4g1122	Vvi18g1131	Lsa8g1370	Lsa3g2446	Han10g1040	Han12g1952	Lsa9g1163	Lsa1g1959	Han7g2882	Han5g1603	Han15g3643	Han9g3152
Vvi4g1147	Vvi18g121	Lsa8g1395	Lsa3g2482	Han10g1267	Han17g3399	Lsa9g1164	Lsa1g1963	Han7g2912	Han5g1596	Han15g0621	Han12g2838
Vvi4g1156	Vvi18g1147	Lsa8g1649	Lsa3g2911	Han16g0367	Han9g0172	Lsa9g1192	Lsa1g2014	Han7g2914	Han5g1589	Han15g0613	Han12g2836
Vvi4g1157	Vvi18g1148	Lsa3g0279	Lsa3g3822	Han16g0266	Han9g0582	Lsa9g1195	Lsa5g3981	Han7g2931	Han5g1581	Han10g0789	Han15g0138
Vvi4g1160	Vvi18g1153	Lsa3g0292	Lsa3g3834	Han7g1976	Han11g3593	Lsa9g1225	Lsa5g3986	Han7g2787	Han12g1930	Han2g2668	Han13g1506
Vvi4g1171	Vvi18g106	Lsa3g0030	Lsa3g3628	Han7g1733	Han11g4165	Lsa9g1047	Lsa5g4012	Han7g2801	Han12g1939	Han2g2670	Han13g1492
Vvi4g1186	Vvi18g98	Lsa8g3822	Lsa4g3281	Han16g3591	Han14g4279	Lsa9g1240	Lsa5g4017	Han7g2803	Han12g1940	Han2g2699	Han13g1453
Vvi4g1195	Vvi18g85	Lsa7g2550	Lsa4g3554	Han16g3587	Han14g4280	Lsa9g1259	Lsa5g4028	Han7g1770	Han12g1701	Han2g2701	Han13g1452
Vvi4g1199	Vvi18g82	Lsa7g2584	Lsa4g3503	Han16g3576	Han14g4293	Lsa9g1005	Lsa5g4162	Han11g0370	Han14g1792	Han2g2705	Han13g1441
Vvi4g1234	Vvi18g1227	Lsa7g2638	Lsa4g3385	Han16g0705	Han14g2880	Lsa6g0791	Lsa5g4105	Han15g3469	Han14g2760	Han10g1052	Han15g0021
Vvi4g1275	Vvi18g1220	Lsa7g2669	Lsa4g3364	Han16g0714	Han14g2893	Lsa6g0790	Lsa1g1723	Han16g3382	Han4g3144	Han10g0945	Han15g0038
Vvi4g1277	Vvi18g1218	Lsa7g2543	Lsa4g3582	Han16g0929	Han4g4456	Lsa6g0788	Lsa1g1724	Han16g3341	Han4g3159	Han10g0941	Han15g0054
Vvi4g1284	Vvi18g1210	Lsa7g2509	Lsa4g3649	Han16g0947	Han4g4407	Lsa6g0875	Lsa1g1734	Han16g3587	Han4g3832	Han10g0917	Han15g0076
Vvi4g1286	Vvi18g1208	Lsa7g2506	Lsa4g3651	Han11g0672	Han4g4344	Lsa6g0879	Lsa1g1743	Han16g3579	Han4g3827	Han10g0911	Han15g0078
Vvi4g1298	Vvi18g1200	Lsa7g2501	Lsa4g3666	Han11g0680	Han4g4337	Lsa6g0884	Lsa1g1747	Han16g3749	Han4g3624	Han10g0906	Han15g0080
Vvi4g1306	Vvi18g1195	Lsa7g2388	Lsa9g2308	Han8g0261	Han2g0323	Lsa6g0886	Lsa1g1750	Han16g3681	Han4g3674	Han10g0895	Han15g0081
Vvi4g1316	Vvi18g1174	Lsa3g0802	Lsa1g1216	Han2g2448	Han10g3798	Lsa6g0901	Lsa1g2139	Han16g3665	Han4g3720	Han10g0890	Han15g0087
Vvi5g24	Vvi7g437	Lsa6g0671	Lsa1g1129	Han1g1311	Han9g1620	Lsa6g0910	Lsa1g1761	Han16g3626	Han4g3725	Han10g0861	Han15g0090
Vvi5g42	Vvi7g417	Lsa2g2366	Lsa4g3396	Han2g2898	Han5g1988	Lsa6g0917	Lsa1g1769	Han16g3620	Han4g3732	Han10g0860	Han15g0091
Vvi5g46	Vvi7g415	Lsa2g2087	Lsa4g3370	Han10g0867	Han9g1781	Lsa6g0919	Lsa1g1774	Han16g3520	Han4g3763	Han2g2535	Han13g1739
Vvi5g48	Vvi7g413	Lsa2g2055	Lsa4g3309	Han10g0833	Han9g1825	Lsa6g0926	Lsa1g1775	Han16g3522	Han4g3766	Han2g2531	Han13g1743
Vvi5g56	Vvi7g411	Lsa5g1340	Lsa5g5146	Han2g2584	Han9g1500	Lsa6g0927	Lsa1g1776	Han16g3303	Han4g3772	Han2g2529	Han13g1750
Vvi5g78	Vvi7g403	Lsa5g1992	Lsa5g5109	Han2g2898	Han5g1988	Lsa9g0784	Lsa5g4182	Han16g3533	Han4g3782	Han2g2527	Han13g1752
Vvi5g81	Vvi7g398	Lsa5g1768	Lsa5g5042	Han16g0353	Han10g3916	Lsa9g1148	Lsa5g4083	Han16g3567	Han4g3814	Han2g2582	Han13g1614
Vvi5g84	Vvi7g389	Lsa5g1755	Lsa5g4996	Han15g2355	Han10g2606	Lsa6g1064	Lsa1g1902	Han9g1969	Han14g4251	Han2g2584	Han13g1612
Vvi5g90	Vvi7g381	Lsa6g1603	Lsa2g1457	Han15g2295	Han10g2656	Lsa6g1067	Lsa1g1907	Han9g1882	Han14g4342	Han2g2586	Han13g1602
Vvi5g91	Vvi7g380	Lsa6g1598	Lsa2g1458	Han16g3908	Han10g2663	Lsa6g1070	Lsa1g1909	Han9g1883	Han14g4344	Han2g2587	Han13g1601
Vvi5g107	Vvi7g363	Lsa6g1580	Lsa2g1460	Han16g2878	Han10g2606	Lsa6g1077	Lsa1g1921	Han16g0131	Han8g3102	Han2g2597	Han13g1600
Vvi5g109	Vvi7g361	Lsa6g1506	Lsa8g2288	Han7g2021	Han7g2021	Lsa6g1084	Lsa1g1931	Han16g0108	Han8g3109	Han2g2656	Han13g1516
Vvi5g112	Vvi7g355	Lsa6g1494	Lsa8g2293	Han7g2019	Han7g2019	Lsa6g1085	Lsa1g1932	Han16g0099	Han8g3115	Han10g1006	Han15g0026
Vvi5g113	Vvi7g354	Lsa6g1395	Lsa2g3120	Han7g2003	Han7g2003	Lsa6g1157	Lsa5g4441	Han16g0073	Han8g3132	Han10g1007	Han15g0025
Vvi5g115	Vvi7g349	Lsa5g4531	Lsa8g2286	Han7g1976	Han7g1991	Lsa9g0669	Lsa5g4448	Han16g0540	Han8g3402	Han2g2711	Han13g1433
Vvi5g117	Vvi7g346	Lsa5g4588	Lsa8g2255	Han7g1952	Han7g1950	Lsa9g0681	Lsa5g4471	Han16g0612	Han8g3312	Han2g2712	Han13g1429
Vvi5g137	Vvi7g342	Lsa5g4575	Lsa8g2233	Han8g0261	Han4g0730	Lsa6g1200	Lsa1g1622	Han16g0593	Han8g3349	Han2g2713	Han13g1428
Vvi5g144	Vvi7g337	Lsa5g4539	Lsa8g2218	Han6g0289	Han13g0824	Lsa6g1265	Lsa1g1675	Han16g0670	Han8g3255	Han2g2715	Han13g1426
Vvi5g146	Vvi7g335	Lsa5g4642	Lsa8g3087	Han6g0328	Han13g0782	Lsa6g1266	Lsa1g1674	Han16g0671	Han8g3253	Han2g2724	Han13g1412
Vvi5g214	Vvi7g438	Lsa5g4644	Lsa8g2187	Han2g2448	Han12g0263	Lsa6g0859	Lsa1g1666	Han6g3443	Han12g1553	Han2g2741	Han13g1403
Vvi5g225	Vvi7g446	Lsa5g4645	Lsa8g2183	Han7g1292	Han10g1747	Lsa6g0853	Lsa1g1662	Han11g0796	Han3g2267	Han2g2788	Han13g1327
Vvi5g250	Vvi7g464	Lsa5g4665	Lsa8g3133	Han15g3718	Han3g1610	Lsa6g0849	Lsa1g1657	Han11g0872	Han3g2299	Han2g2784	Han13g1317
Vvi5g254	Vvi7g466	Lsa5g4688	Lsa8g3372	Han10g0867	Han15g4266	Lsa6g0846	Lsa1g1651	Han11g0913	Han3g2321	Han2g2891	Han13g1292
Vvi5g261	Vvi7g330	Lsa5g4729	Lsa8g3264	Han2g2584	Han15g4387	Lsa6g1285	Lsa1g1686	Han11g0914	Han3g2323	Han2g2479	Han13g1836
Vvi5g282	Vvi7g494	Lsa5g4732	Lsa2g1363	Han16g0353	Han12g0169	Lsa6g0822	Lsa1g1694	Han11g0926	Han3g2334	Han2g2475	Han13g1839
Vvi5g294	Vvi7g288	Lsa6g1267	Lsa2g0566	Han15g2295	Han12g2154	Lsa6g0820	Lsa1g1695	Han11g0930	Han3g2336	Han2g2898	Han13g1284
Vvi5g305	Vvi7g276	Lsa6g1187	Lsa2g0633	Han16g3908	Han12g2161	Lsa6g0813	Lsa1g1701	Han11g0955	Han3g2380	Han2g2902	Han13g1283
Vvi5g310	Vvi7g243	Lsa6g1184	Lsa8g2380	Han7g2021	Han14g3290	Lsa6g1309	Lsa1g1702	Han11g0981	Han3g2449	Han2g2561	Han13g1655
Vvi5g311	Vvi7g242	Lsa9g0148	Lsa6g0503	Han7g2003	Han14g3305	Lsa6g1311	Lsa1g1703	Han11g0988	Han3g2454	Han2g2560	Han13g1661
Vvi5g330	Vvi7g239	Lsa9g0345	Lsa6g1931	Han7g1976	Han14g3306	Lsa6g0805	Lsa1g1707	Han11g0996	Han3g2456	Han2g2961	Han13g1201
Vvi5g337	Vvi7g235	Lsa9g0351	Lsa6g1937	Han7g1952	Han14g3330	Lsa6g0804	Lsa1g1710	Han11g1013	Han3g2467	Han2g2558	Han13g1679
Vvi5g338	Vvi7g228	Lsa9g0353	Lsa6g1944	Han15g3574	Han4g1432	Lsa6g0800	Lsa1g1714	Han11g1615	Han3g2548	Han2g2551	Han13g1705
Vvi5g352	Vvi7g221	Lsa9g0369	Lsa6g1766	Han12g1299	Han15g3574	Lsa6g1346	Lsa1g1715	Han16g0929	Han3g2557	Han2g2550	Han13g1708
Vvi5g354	Vvi7g219	Lsa4g4529	Lsa4g3582	Han17g0081	Han16g3620	Lsa6g1347	Lsa1g1717	Han16g0992	Han3g2570	Han2g2966	Han13g1204
Vvi5g364	Vvi7g215	Lsa4g4537	Lsa4g3571	Han17g0195	Han16g3689	Lsa9g0994	Lsa5g4227	Han11g1310	Han3g2117	Han2g2544	Han13g1721
Vvi5g367	Vvi7g214	Lsa4g4560	Lsa4g3553	Han17g2071	Han16g3248	Lsa9g1034	Lsa5g4293	Han11g1311	Han3g2572	Han2g2539	Han13g1730
Vvi5g388	Vvi7g179	Lsa4g4573	Lsa4g3546	Han17g2002	Han16g3150	Lsa9g0881	Lsa5g4376	Han16g0997	Han3g2576	Han2g2989	Han13g1220
Vvi5g395	Vvi7g170	Lsa9g1109	Lsa8g2180	Han4g4560	Han2g0807	Lsa6g1139	Lsa5g4410	Han11g1281	Han3g2586	Han2g2537	Han13g1733
Vvi5g403	Vvi7g161	Lsa9g0750	Lsa8g2303	Han4g4550	Han2g0852	Lsa9g0857	Lsa5g4424	Han11g1279	Han3g2588	Han10g1239	Han4g2022
Vvi5g407	Vvi7g160	Lsa9g0756	Lsa8g2260	Han4g4517	Han2g1051	Lsa9g0854	Lsa5g4432	Han11g0633	Han3g2165	Han2g2799	Han13g1341
Vvi5g412	Vvi7g156	Lsa9g0758	Lsa8g2259	Han4g4574	Han2g1138	Lsa9g0851	Lsa5g4435	Han11g1424	Han3g2595	Han10g1129	Han4g2017
Vvi5g416	Vvi7g152	Lsa9g0761	Lsa8g2255	Han13g1856	Han16g0385	Lsa9g0850	Lsa5g4436	Han11g0680	Han3g2195	Han2g2743	Han13g1402
Vvi5g418	Vvi7g140	Lsa9g0764	Lsa8g2251	Han13g1893	Han16g0305	Lsa6g1086	Lsa1g1933	Han11g0685	Han3g2197	Han2g2840	Han13g1346
Vvi5g419	Vvi7g138	Lsa9g0772	Lsa8g2248	Han13g1950	Han16g0279	Lsa6g1087	Lsa1g1941	Han11g1362	Han3g2198	Han2g2845	Han13g1351
Vvi5g421	Vvi7g135	Lsa9g0810	Lsa8g2225	Han14g2692	Han2g1025	Lsa6g1088	Lsa1g2207	Han8g0359	Han15g1496	Han2g2778	Han13g1358
Vvi5g425	Vvi7g127	Lsa9g0821	Lsa8g2218	Han13g2719	Han10g0591	Lsa6g1130	Lsa1g2244	Han8g0662	Han15g1436	Han2g2757	Han13g1389
Vvi5g427	Vvi7g125	Lsa6g1085	Lsa1g2001	Han12g0588	Han10g0557	Lsa6g1128	Lsa1g1975	Han8g0659	Han15g1445	Han2g2799	Han13g1341
Vvi5g430	Vvi7g124	Lsa6g1285	Lsa1g2046	Han11g3111	Han10g0252	Lsa6g1122	Lsa1g2260	Han8g0583	Han15g1609	Han2g2797	Han13g1340
Vvi5g436	Vvi7g117	Lsa6g1087	Lsa1g1936	Han11g3098	Han10g0246	Lsa6g1121	Lsa1g1979	Han8g0557	Han15g1579	Han2g2881	Han13g1300
Vvi5g464	Vvi7g107	Lsa6g1088	Lsa1g1939	Han13g2039	Han10g1267	Lsa6g1113	Lsa5g4379	Han8g0509	Han15g1540	Han16g0399	Han9g4693
Vvi5g472	Vvi7g105	Lsa6g1130	Lsa1g2244	Han13g2051	Han2g2881	Lsa6g1143	Lsa1g1999	Han8g0497	Han15g1537	Han16g0398	Han9g4653
Vvi5g474	Vvi7g103	Lsa6g1122	Lsa1g1978	Han13g1204	Han2g2966	Lsa6g1152	Lsa1g2000	Han8g0477	Han15g1528	Han16g0386	Han9g4636
Vvi5g477	Vvi7g96	Lsa9g0921	Lsa1g2174	Han13g1283	Han2g2902	Lsa9g0888	Lsa1g2271	Han8g0111	Han6g1346	Han16g0382	Han9g4634
Vvi5g488	Vvi7g92	Lsa4g2635	Lsa1g1678	Han13g1284	Han2g2898	Lsa9g0896	Lsa1g2315	Han8g0118	Han6g1344	Han16g0380	Han9g4633
Vvi5g496	Vvi7g89	Lsa4g2683	Lsa7g1172	Han13g1317	Han2g2784	Lsa9g0912	Lsa5g4328	Han8g0051	Han15g1715	Han16g0373	Han9g4627
Vvi5g507	Vvi7g88	Lsa4g2738	Lsa7g1219	Han15g0338	Han10g3228	Lsa9g0926	Lsa5g4339	Han8g0015	Han15g1684	Han16g0371	Han9g4625
Vvi5g527	Vvi7g82	Lsa4g2968	Lsa1g1409	Han15g0204	Han5g2080	Lsa9g0927	Lsa5g4340	Han8g1907	Han6g1477	Han16g0367	Han9g4623
Vvi5g528	Vvi7g81	Lsa4g2557	Lsa1g1413	Han15g0542	Han1g2830	Lsa9g0931	Lsa5g4353	Han8g1906	Han6g1475	Han16g0364	Han9g4621
Vvi5g529	Vvi7g78	Lsa4g2536	Lsa1g1430	Han9g3107	Han2g0852	Lsa9g0945	Lsa5g4360	Han8g0205	Han6g1388	Han16g0332	Han9g4590
Vvi5g531	Vvi7g71	Lsa8g2628	Lsa7g1155	Han13g1613	Han2g3006	Lsa9g0966	Lsa5g4369	Han8g0215	Han6g1392	Han16g0325	Han9g4589
Vvi5g537	Vvi7g68	Lsa8g2707	Lsa7g1277	Han13g1317	Han2g2784	Lsa9g0968	Lsa5g4322	Han8g0252	Han6g1399	Han16g0319	Han9g4587
Vvi5g541	Vvi7g65	Lsa8g2977	Lsa1g1428	Han13g1284	Han2g2898	Lsa9g0970	Lsa5g4318	Han6g0317	Han2g2027	Han16g0318	Han9g4582
Vvi5g545	Vvi7g64	Lsa8g1890	Lsa1g1493	Han13g1283	Han2g2902	Lsa4g2576	Lsa5g3616	Han6g0251	Han2g2170	Han16g0317	Han9g4574
Vvi5g546	Vvi7g62	Lsa8g1856	Lsa1g1459	Han13g1204	Han2g2966	Lsa4g2613	Lsa5g3608	Han6g0250	Han2g2167	Han16g0314	Han9g4569
Vvi5g550	Vvi7g58	Lsa4g1874	Lsa1g3032	Han13g1344	Han2g3113	Lsa4g2616	Lsa5g3607	Han6g0173	Han2g2105	Han16g0310	Han9g4562
Vvi5g551	Vvi7g57	Lsa2g3583	Lsa8g2183	Han4g2000	Han2g3133	Lsa4g2635	Lsa5g3585	Han6g0166	Han2g2103	Han16g0307	Han9g4557
Vvi5g552	Vvi7g51	Lsa2g3592	Lsa8g2180	Han13g1300	Han2g3059	Lsa4g2637	Lsa5g3687	Han6g0145	Han2g2086	Han16g0305	Han9g4546
Vvi5g590	Vvi7g2	Lsa2g3365	Lsa8g2314	Han9g4546	Han2g2449	Lsa4g2638	Lsa5g3688	Han6g0142	Han2g2078	Han16g0301	Han9g4543
Vvi5g674	Vvi7g540	Lsa2g3368	Lsa8g2312	Han4g4037	Han16g2878	Lsa4g2651	Lsa5g3708	Han6g0064	Han2g2243	Han16g0292	Han9g4542
Vvi5g675	Vvi7g545	Lsa2g3374	Lsa8g2303	Han4g3096	Han16g2888	Lsa4g2672	Lsa5g3736	Han6g0447	Han2g2279	Han16g0290	Han9g4536
Vvi5g701	Vvi7g552	Lsa2g3469	Lsa8g2343	Han4g3095	Han16g2889	Lsa4g2678	Lsa5g3560	Han6g1064	Han2g2267	Han16g0278	Han9g4508
Vvi5g705	Vvi7g554	Lsa2g3537	Lsa8g2189	Han4g3012	Han16g2996	Lsa4g2683	Lsa5g3740	Han16g1340	Han9g1321	Han16g0266	Han9g4497
Vvi5g707	Vvi7g555	Lsa2g3104	Lsa1g2136	Han4g2998	Han16g4062	Lsa4g2702	Lsa5g3785	Han1g2714	Han2g3184	Han16g0265	Han9g4496
Vvi5g719	Vvi7g577	Lsa1g3306	Lsa1g2174	Han5g1063	Han2g2391	Lsa4g2730	Lsa5g3799	Han2g3126	Han1g2686	Han16g0258	Han9g4493
Vvi5g724	Vvi7g583	Lsa4g4336	Lsa3g1707	Han17g3997	Han15g2208	Lsa4g2790	Lsa5g3833	Han2g3113	Han1g2680	Han16g0246	Han9g4492
Vvi5g740	Vvi7g589	Lsa4g4297	Lsa3g1747	Han17g3359	Han15g2226	Lsa4g2849	Lsa5g3504	Han2g3025	Han6g1684	Han16g0235	Han9g4488
Vvi5g747	Vvi7g594	Lsa4g4290	Lsa3g1752	Han17g3897	Han15g2104	Lsa4g2856	Lsa5g3503	Han1g1239	Han6g1588	Han16g0232	Han9g4485
Vvi5g751	Vvi7g602	Lsa4g5132	Lsa3g0921	Han17g3313	Han15g2355	Lsa4g2869	Lsa5g3500	Han1g1240	Han6g1557	Han16g0195	Han9g4437
Vvi5g762	Vvi7g608	Lsa4g5116	Lsa3g0918	Han14g4019	Han1g1420	Lsa4g2877	Lsa5g3499	Han1g1256	Han6g1562	Han16g0198	Han9g4443
Vvi5g766	Vvi7g609	Lsa4g5085	Lsa3g0888	Han14g3985	Han1g1445	Lsa4g2880	Lsa5g3498	Han1g1272	Han6g1570	Han15g2359	Han4g4045
Vvi5g773	Vvi7g618	Lsa4g5025	Lsa3g1518	Han14g3585	Han2g2966	Lsa4g2887	Lsa5g3493	Han1g1311	Han6g1991	Han15g2355	Han4g4037
Vvi5g774	Vvi7g620	Lsa4g4948	Lsa3g1578	Han11g2704	Han2g3059	Lsa4g2912	Lsa5g3484	Han1g1326	Han6g1997	Han15g2351	Han4g3119
Vvi5g780	Vvi7g622	Lsa4g4931	Lsa3g1590	Han9g2819	Han8g0488	Lsa4g2939	Lsa5g3457	Han1g1411	Han6g2040	Han15g2339	Han4g3105
Vvi5g781	Vvi7g623	Lsa4g4918	Lsa3g1606	Han9g2810	Han8g0505	Lsa4g2944	Lsa5g3453	Han1g1417	Han6g2046	Han15g2334	Han4g3103
Vvi5g785	Vvi7g629	Lsa4g4917	Lsa3g1608	Han9g2804	Han8g0509	Lsa4g2948	Lsa5g3452	Han2g2989	Han1g2502	Han15g2314	Han4g3102
Vvi5g786	Vvi7g633	Lsa4g4696	Lsa3g1657	Han9g2168	Han8g0152	Lsa4g2949	Lsa5g3450	Han2g2988	Han1g2500	Han15g2312	Han4g3100
Vvi5g788	Vvi7g637	Lsa4g4710	Lsa3g1668	Han9g2093	Han8g0118	Lsa4g2956	Lsa5g3442	Han2g2975	Han1g2495	Han15g2295	Han4g3083
Vvi5g812	Vvi7g670	Lsa4g0939	Lsa6g0230	Han9g3158	Han8g0307	Lsa4g2972	Lsa5g3413	Han2g2962	Han1g2482	Han15g2283	Han4g3065
Vvi5g845	Vvi7g706	Lsa4g0942	Lsa6g0226	Han9g3336	Han8g0359	Lsa4g2979	Lsa5g3408	Han2g2897	Han1g2452	Han15g2276	Han4g3059
Vvi5g853	Vvi7g711	Lsa4g0959	Lsa6g0304	Han17g3562	Han6g1071	Lsa4g2981	Lsa5g3407	Han2g2883	Han1g3032	Han15g2256	Han4g3051
Vvi5g885	Vvi7g721	Lsa9g1799	Lsa6g0206	Han17g3596	Han6g0268	Lsa4g2983	Lsa5g3402	Han2g2856	Han1g3042	Han15g2250	Han4g3035
Vvi5g891	Vvi7g768	Lsa9g1940	Lsa6g0181	Han17g3593	Han6g0264	Lsa4g2984	Lsa5g3400	Han10g0429	Han1g0358	Han15g2240	Han4g3023
Vvi6g8	Vvi8g1384	Lsa9g1931	Lsa6g0137	Han9g4362	Han8g0261	Lsa4g2531	Lsa5g3384	Han10g0424	Han1g0361	Han15g2227	Han4g3014
Vvi6g13	Vvi8g1364	Lsa9g1923	Lsa6g0114	Han9g4060	Han8g0294	Lsa4g2527	Lsa5g3378	Han10g0477	Han1g0305	Han15g2226	Han4g3012
Vvi6g15	Vvi8g1362	Lsa9g1916	Lsa6g0130	Han9g4047	Han8g0307	Lsa4g2517	Lsa5g3377	Han10g0480	Han1g0303	Han15g2222	Han4g3007
Vvi6g19	Vvi8g1348	Lsa9g1589	Lsa6g0233	Han9g4041	Han8g0315	Lsa4g2515	Lsa5g3375	Han10g0498	Han1g0286	Han15g2208	Han4g2998
Vvi6g24	Vvi8g1347	Lsa4g2350	Lsa3g0959	Han4g1157	Han16g1341	Lsa4g2513	Lsa5g3373	Han10g0500	Han1g0284	Han15g2206	Han4g2993
Vvi6g41	Vvi8g1338	Lsa4g2347	Lsa3g0958	Han4g1167	Han16g1352	Lsa4g2496	Lsa5g0216	Han10g0512	Han1g0275	Han15g2199	Han4g2992
Vvi6g45	Vvi8g1334	Lsa4g3231	Lsa3g1899	Han4g1203	Han16g1393	Lsa4g2493	Lsa5g0219	Han10g0513	Han1g0270	Han15g2186	Han4g2988
Vvi6g46	Vvi8g1333	Lsa4g2999	Lsa3g1558	Han4g1357	Han16g0913	Lsa4g2492	Lsa5g0221	Han10g0721	Han1g0231	Han15g2181	Han4g2987
Vvi6g47	Vvi8g1332	Lsa4g3038	Lsa3g1585	Han15g3928	Han15g2134	Lsa4g2486	Lsa5g0224	Han10g0565	Han1g0218	Han15g2159	Han4g2978
Vvi6g48	Vvi8g1331	Lsa4g3054	Lsa3g1613	Han15g3974	Han15g2295	Lsa4g2482	Lsa5g0228	Han10g0569	Han1g0212	Han15g2145	Han4g2972
Vvi6g68	Vvi8g1325	Lsa4g3055	Lsa3g1619	Han12g1027	Han9g3336	Lsa4g2546	Lsa5g3623	Han10g0591	Han1g0192	Han15g2131	Han4g2950
Vvi6g95	Vvi8g1306	Lsa4g3121	Lsa3g1555	Han12g1299	Han9g3191	Lsa7g0577	Lsa4g1674	Han10g0596	Han1g0188	Han15g2125	Han4g2938
Vvi6g98	Vvi8g1304	Lsa4g3134	Lsa3g1668	Han12g1194	Han9g2804	Lsa7g0574	Lsa4g1675	Han10g0386	Han1g1773	Han15g1976	Han4g3573
Vvi6g103	Vvi8g1294	Lsa4g3138	Lsa3g1674	Han12g1184	Han9g2819	Lsa7g0571	Lsa4g1678	Han10g0385	Han1g1775	Han15g1983	Han4g3565
Vvi6g106	Vvi8g1289	Lsa4g2144	Lsa3g1547	Han12g1143	Han9g2835	Lsa7g0563	Lsa4g1691	Han10g0374	Han1g1791	Han15g2020	Han4g3470
Vvi6g108	Vvi8g1287	Lsa4g2241	Lsa3g0893	Han12g2072	Han9g2093	Lsa7g0721	Lsa4g1517	Han10g0365	Han1g1793	Han15g2030	Han4g3454
Vvi6g122	Vvi8g1264	Lsa2g0103	Lsa4g2034	Han12g0884	Han9g2198	Lsa7g0726	Lsa4g1515	Han10g0361	Han1g1805	Han15g2089	Han4g2871
Vvi6g125	Vvi8g1259	Lsa7g2998	Lsa1g3434	Han17g0053	Han17g3581	Lsa7g0744	Lsa4g1507	Han10g0344	Han1g1821	Han15g2093	Han4g2876
Vvi6g127	Vvi8g1258	Lsa7g3010	Lsa1g3404	Han17g0076	Han17g3593	Lsa7g0748	Lsa4g1504	Han10g0329	Han1g1822	Han15g2097	Han4g2882
Vvi6g128	Vvi8g1257	Lsa7g3044	Lsa1g3608	Han17g0081	Han17g3596	Lsa7g0749	Lsa4g1500	Han10g0327	Han1g1826	Han15g2107	Han4g2891
Vvi6g131	Vvi8g1254	Lsa7g2737	Lsa1g3847	Han4g4560	Han4g1157	Lsa7g0753	Lsa4g1486	Han10g0325	Han1g1827	Han15g2114	Han4g2904
Vvi6g147	Vvi8g1241	Lsa7g3409	Lsa1g3839	Han4g4517	Han4g1357	Lsa7g0771	Lsa4g1458	Han10g0318	Han1g1829	Han15g2115	Han4g2905
Vvi6g164	Vvi8g1384	Lsa8g1453	Lsa4g3143	Han4g4574	Han4g1397	Lsa7g0773	Lsa4g1453	Han10g0300	Han1g1844	Han15g2116	Han4g2909
Vvi6g172	Vvi8g1396	Lsa8g1462	Lsa4g3138	Han13g1893	Han9g4546	Lsa7g0794	Lsa4g1431	Han10g0294	Han1g1848	Han15g2118	Han4g2921
Vvi6g176	Vvi8g1404	Lsa8g4652	Lsa4g2999	Han14g2684	Han4g1323	Lsa7g0820	Lsa4g1424	Han10g0293	Han1g1849	Han15g2121	Han4g2922
Vvi6g205	Vvi8g1415	Lsa8g4679	Lsa4g3009	Han11g3111	Han15g0542	Lsa7g0828	Lsa4g1422	Han10g0790	Han6g2530	Han15g2085	Han4g2862
Vvi6g207	Vvi8g1416	Lsa8g1645	Lsa4g3054	Han11g3098	Han15g0546	Lsa7g1170	Lsa4g1411	Han2g2671	Han7g2111	Han15g2082	Han4g2858
Vvi6g216	Vvi8g1419	Lsa8g1642	Lsa4g3055	Han13g2150	Han4g2000	Lsa7g0838	Lsa4g1404	Han10g0945	Han6g2481	Han15g2081	Han4g2852
Vvi6g225	Vvi8g1432	Lsa8g1632	Lsa4g3060	Han13g2137	Han13g1344	Lsa7g0841	Lsa4g1400	Han10g0840	Han6g2526	Han15g2080	Han4g2850
Vvi6g232	Vvi8g543	Lsa8g1630	Lsa4g3061	Han13g2051	Han13g1300	Lsa7g0845	Lsa4g1398	Han10g1481	Han6g1857	Han15g2076	Han4g2844
Vvi6g236	Vvi8g547	Lsa8g1592	Lsa4g3088	Han11g2199	Han4g1965	Lsa7g0846	Lsa4g1397	Han2g2656	Han7g2076	Han15g2046	Han4g3422
Vvi6g244	Vvi8g553	Lsa8g1587	Lsa4g3093	Han11g2231	Han8g3679	Lsa7g0865	Lsa4g1387	Han10g1482	Han6g1807	Han3g0081	Han9g0059
Vvi6g250	Vvi8g560	Lsa8g4290	Lsa4g2367	Han13g1204	Han13g1204	Lsa7g0866	Lsa4g1386	Han10g1335	Han6g1678	Han6g1909	Han4g4256
Vvi6g251	Vvi8g561	Lsa3g0279	Lsa9g1903	Han13g1273	Han13g1273	Lsa7g0881	Lsa4g0795	Han10g1371	Han6g1686	Han6g1910	Han4g4258
Vvi6g258	Vvi8g564	Lsa3g0312	Lsa9g1637	Han13g1283	Han13g1283	Lsa7g0882	Lsa4g0804	Han10g1381	Han6g1693	Han6g1915	Han4g4265
Vvi6g261	Vvi8g565	Lsa3g0386	Lsa9g1599	Han13g1284	Han13g1284	Lsa7g0888	Lsa4g0806	Han16g0399	Han2g0101	Han6g1917	Han4g4272
Vvi6g266	Vvi8g569	Lsa3g0172	Lsa9g1820	Han13g1308	Han13g1308	Lsa7g1128	Lsa4g0807	Han16g0364	Han2g0125	Han6g1918	Han4g4273
Vvi6g267	Vvi8g570	Lsa3g0107	Lsa9g1763	Han13g1317	Han13g1317	Lsa7g0942	Lsa4g0844	Han16g0305	Han2g0170	Han6g1924	Han4g4276
Vvi6g278	Vvi8g718	Lsa8g3718	Lsa2g2013	Han15g0542	Han11g3111	Lsa7g1120	Lsa4g0845	Han15g0765	Han1g0525	Han6g1926	Han4g4282
Vvi6g285	Vvi8g578	Lsa7g2554	Lsa4g4561	Han15g0546	Han11g3098	Lsa7g0912	Lsa4g0821	Han15g2359	Han1g0493	Han6g1940	Han4g4288
Vvi6g286	Vvi8g580	Lsa7g2543	Lsa4g4529	Han9g3072	Han4g1162	Lsa8g2626	Lsa7g1149	Han15g2086	Han1g1963	Han6g1941	Han4g4291
Vvi6g287	Vvi8g588	Lsa7g2520	Lsa4g4501	Han8g3679	Han11g2231	Lsa8g2628	Lsa7g1155	Han15g2030	Han1g2014	Han6g1944	Han4g4299
Vvi6g289	Vvi8g590	Lsa3g0802	Lsa8g2978	Han13g1317	Han13g1317	Lsa8g2644	Lsa7g1158	Han15g2046	Han1g0415	Han6g1949	Han4g4303
Vvi6g325	Vvi8g716	Lsa6g0388	Lsa8g2698	Han13g1308	Han13g1308	Lsa8g2658	Lsa7g1179	Han6g2098	Han10g3635	Han6g1950	Han4g4305
Vvi6g332	Vvi8g685	Lsa6g0394	Lsa8g2702	Han13g1284	Han13g1284	Lsa8g2659	Lsa7g1184	Han6g2393	Han10g3626	Han6g0991	Han4g2468
Vvi6g340	Vvi8g678	Lsa6g0671	Lsa8g1789	Han13g1283	Han13g1283	Lsa8g3010	Lsa7g1225	Han16g2776	Han6g0840	Han6g1960	Han4g2437
Vvi6g346	Vvi8g673	Lsa6g0667	Lsa8g1791	Han13g1273	Han13g1273	Lsa8g2689	Lsa7g1236	Han13g0381	Han10g2811	Han6g0975	Han4g2448
Vvi6g350	Vvi8g665	Lsa2g2013	Lsa8g3718	Han13g1204	Han13g1204	Lsa8g2696	Lsa7g1276	Han13g0378	Han10g2813	Han6g0988	Han4g2466
Vvi6g377	Vvi8g639	Lsa6g1453	Lsa1g3382	Han13g1344	Han13g2137	Lsa8g2707	Lsa7g1277	Han13g0369	Han10g2820	Han6g0984	Han4g2457
Vvi6g379	Vvi8g636	Lsa6g1436	Lsa1g3324	Han4g2000	Han13g2150	Lsa8g2708	Lsa7g1278	Han9g1251	Han10g2089	Han6g0982	Han4g2453
Vvi6g385	Vvi8g629	Lsa6g1432	Lsa1g3320	Han13g1300	Han13g2051	Lsa8g3006	Lsa7g1286	Han9g1235	Han10g2048	Han6g0991	Han4g2468
Vvi6g395	Vvi8g621	Lsa5g4481	Lsa2g3546	Han9g4546	Han13g1893	Lsa8g2969	Lsa7g1296	Han7g2926	Han9g1761	Han6g2238	Han16g1446
Vvi6g403	Vvi8g695	Lsa5g4541	Lsa2g3469	Han4g4037	Han17g3313	Lsa8g2662	Lsa7g1304	Han7g2927	Han9g1778	Han6g2248	Han16g1439
Vvi6g412	Vvi8g702	Lsa5g4537	Lsa2g3483	Han4g3096	Han17g3318	Lsa8g2953	Lsa7g1311	Han7g2930	Han9g1785	Han6g2295	Han5g1219
Vvi6g415	Vvi8g708	Lsa5g4615	Lsa2g3556	Han4g3095	Han17g3321	Lsa8g2940	Lsa7g1335	Han7g2730	Han9g1644	Han6g2325	Han5g1159
Vvi6g419	Vvi8g710	Lsa5g4646	Lsa2g3588	Han4g3012	Han17g3359	Lsa8g2926	Lsa7g1343	Han7g2801	Han9g1678	Han6g2095	Han5g0750
Vvi6g426	Vvi8g711	Lsa5g4665	Lsa2g3616	Han4g2998	Han17g3997	Lsa8g2925	Lsa7g1344	Han7g2805	Han9g1680	Han6g2098	Han5g0748
Vvi6g427	Vvi8g716	Lsa6g1309	Lsa2g2906	Han4g2466	Han13g2627	Lsa8g2893	Lsa7g1349	Han7g2834	Han9g1684	Han6g2115	Han5g0696
Vvi6g430	Vvi8g718	Lsa6g1267	Lsa2g2936	Han4g2453	Han7g0541	Lsa8g2882	Lsa7g1363	Han7g2023	Han9g1561	Han6g2393	Han5g1022
Vvi6g431	Vvi8g719	Lsa4g4501	Lsa7g2520	Han16g1439	Han17g0696	Lsa8g1789	Lsa7g1375	Han7g2003	Han9g1512	Han6g2391	Han5g1017
Vvi6g436	Vvi8g726	Lsa4g4529	Lsa7g2543	Han17g3997	Han4g2998	Lsa8g1790	Lsa7g1377	Han7g1696	Han9g1496	Han6g2207	Han5g0909
Vvi6g438	Vvi8g727	Lsa4g4561	Lsa7g2554	Han17g3359	Han4g3012	Lsa8g1795	Lsa7g1379	Han7g1952	Han9g1486	Han6g2177	Han5g0890
Vvi6g448	Vvi8g730	Lsa9g1099	Lsa2g3589	Han17g3321	Han4g3095	Lsa8g1805	Lsa7g1392	Han7g1767	Han5g1983	Han6g2148	Han5g0645
Vvi6g460	Vvi8g738	Lsa9g1109	Lsa2g3592	Han17g3318	Han4g3096	Lsa8g1811	Lsa7g1399	Han7g1774	Han5g1980	Han6g2076	Han5g0802
Vvi6g462	Vvi8g740	Lsa9g1253	Lsa2g3674	Han17g3313	Han4g4037	Lsa8g1814	Lsa7g1406	Han15g3574	Han15g1112	Han6g2080	Han5g0797
Vvi6g466	Vvi8g741	Lsa9g1264	Lsa2g3681	Han14g3985	Han11g2293	Lsa8g1898	Lsa7g1429	Han15g3503	Han15g1159	Han6g2085	Han5g0775
Vvi6g467	Vvi8g743	Lsa6g0887	Lsa2g3096	Han14g3585	Han13g1204	Lsa8g1890	Lsa7g1463	Han15g3498	Han15g1162	Han6g2086	Han5g0771
Vvi6g471	Vvi8g744	Lsa6g0896	Lsa2g3247	Han11g2704	Han13g2051	Lsa8g1886	Lsa7g1466	Han15g3485	Han15g1163	Han6g2092	Han5g0766
Vvi6g475	Vvi8g747	Lsa6g0907	Lsa2g3285	Han9g2835	Han12g1143	Lsa8g1884	Lsa7g1467	Han16g3388	Han1g2332	Han6g2095	Han5g0750
Vvi6g482	Vvi8g761	Lsa6g0919	Lsa2g3126	Han9g2819	Han12g1184	Lsa8g1928	Lsa7g1525	Han16g3382	Han1g2361	Han6g2107	Han5g0728
Vvi6g491	Vvi8g771	Lsa6g0921	Lsa2g3303	Han9g2804	Han12g1194	Lsa8g1863	Lsa7g1535	Han16g3383	Han3g4293	Han6g2108	Han5g0723
Vvi6g492	Vvi8g772	Lsa6g0926	Lsa2g3129	Han9g3191	Han12g1299	Lsa8g1995	Lsa7g1573	Han16g0108	Han2g0323	Han6g2115	Han5g0696
Vvi6g499	Vvi8g775	Lsa9g0750	Lsa2g3374	Han9g2168	Han12g2098	Lsa8g1942	Lsa7g1581	Han16g0065	Han2g0378	Han6g2116	Han5g0694
Vvi6g511	Vvi8g776	Lsa9g0825	Lsa2g3483	Han9g2093	Han12g2072	Lsa8g2156	Lsa7g1830	Han16g0489	Han2g1256	Han6g2119	Han5g0693
Vvi6g516	Vvi8g777	Lsa9g1137	Lsa2g3563	Han9g3336	Han12g1027	Lsa8g2127	Lsa7g1775	Han16g0491	Han2g1265	Han6g2125	Han5g0677
Vvi6g518	Vvi8g779	Lsa9g1135	Lsa2g3569	Han17g3562	Han17g0577	Lsa8g2123	Lsa7g1770	Han16g0612	Han2g1393	Han16g4063	Han17g3998
Vvi6g524	Vvi8g784	Lsa6g1309	Lsa2g2906	Han17g3596	Han17g0081	Lsa8g2120	Lsa7g1762	Han16g0698	Han2g0521	Han16g4062	Han17g3997
Vvi6g538	Vvi8g814	Lsa9g0997	Lsa2g3232	Han17g3593	Han17g0076	Lsa8g2118	Lsa7g1760	Han16g0711	Han2g0514	Han16g2996	Han17g3359
Vvi6g542	Vvi8g820	Lsa9g0894	Lsa1g3382	Han17g3581	Han17g0053	Lsa8g2117	Lsa7g1751	Han16g0713	Han2g0499	Han16g4057	Han17g3995
Vvi6g543	Vvi8g821	Lsa6g1189	Lsa1g3324	Han15g3204	Han17g0013	Lsa8g2116	Lsa7g1750	Han16g0734	Han2g0474	Han16g3983	Han17g3955
Vvi6g549	Vvi8g824	Lsa9g0921	Lsa1g3307	Han9g4109	Han12g1971	Lsa8g2093	Lsa7g1741	Han16g0739	Han2g0469	Han16g3972	Han17g3953
Vvi6g550	Vvi8g826	Lsa4g2638	Lsa8g2638	Han9g4060	Han12g0941	Lsa8g2085	Lsa7g1737	Han16g0746	Han2g0460	Han16g2976	Han17g3354
Vvi6g555	Vvi8g828	Lsa4g2885	Lsa8g2947	Han9g4058	Han12g0943	Lsa8g2073	Lsa7g1726	Han16g0754	Han2g0454	Han16g2975	Han17g3353
Vvi6g559	Vvi8g843	Lsa4g2939	Lsa8g2884	Han9g3999	Han12g1060	Lsa8g2061	Lsa7g1707	Han6g3470	Han5g1717	Han16g3851	Han17g3795
Vvi6g561	Vvi8g844	Lsa4g2496	Lsa8g2076	Han9g3996	Han12g1063	Lsa8g2050	Lsa7g1704	Han6g3412	Han5g1730	Han16g3908	Han17g3897
Vvi6g564	Vvi8g845	Lsa7g0761	Lsa7g3049	Han4g1157	Han4g4560	Lsa8g2032	Lsa7g1691	Han2g1756	Han9g1415	Han16g2895	Han17g3324
Vvi6g573	Vvi8g855	Lsa7g0838	Lsa7g3010	Han4g1357	Han4g4517	Lsa8g2031	Lsa7g1689	Han2g1791	Han9g1409	Han16g2889	Han17g3321
Vvi6g579	Vvi8g863	Lsa8g2638	Lsa4g2638	Han4g1397	Han4g4574	Lsa8g2016	Lsa7g1688	Han2g0831	Han16g1078	Han16g2888	Han17g3318
Vvi6g619	Vvi8g890	Lsa8g2947	Lsa4g2885	Han15g3974	Han4g3083	Lsa8g2015	Lsa7g1687	Han2g0846	Han16g1102	Han16g3968	Han17g3947
Vvi6g623	Vvi8g893	Lsa8g2884	Lsa4g2939	Han12g1237	Han7g1425	Lsa4g1435	Lsa8g4157	Han2g1025	Han16g1148	Han16g3972	Han17g3953
Vvi6g627	Vvi8g244	Lsa8g2076	Lsa4g2496	Han12g2072	Han7g2397	Lsa4g1493	Lsa8g4066	Han2g1031	Han16g1154	Han16g3983	Han17g3955
Vvi6g630	Vvi8g897	Lsa4g0795	Lsa7g3039	Han17g0081	Han6g0750	Lsa4g1516	Lsa8g4025	Han2g1155	Han16g0428	Han16g2880	Han17g3314
Vvi6g631	Vvi8g245	Lsa9g3313	Lsa7g2738	Han17g0210	Han6g0784	Lsa4g1913	Lsa8g3961	Han2g1192	Han16g0434	Han16g2878	Han17g3313
Vvi6g638	Vvi8g256	Lsa4g1685	Lsa7g3206	Han4g4574	Han5g2647	Lsa9g3331	Lsa8g3950	Han2g1194	Han16g0436	Han16g2860	Han17g3286
Vvi6g652	Vvi8g269	Lsa2g3563	Lsa9g1137	Han4g4584	Han5g2468	Lsa4g1564	Lsa8g3938	Han2g1203	Han16g0447	Han16g2655	Han17g3062
Vvi6g653	Vvi8g270	Lsa2g3569	Lsa9g1135	Han7g0557	Han10g3997	Lsa9g3313	Lsa7g2738	Han2g1240	Han16g0448	Han13g0407	Han3g2156
Vvi6g655	Vvi8g275	Lsa2g3589	Lsa9g1099	Han13g1856	Han10g3496	Lsa4g1753	Lsa7g2758	Han11g0915	Han10g2672	Han13g0384	Han3g2176
Vvi6g661	Vvi8g290	Lsa2g3592	Lsa9g1109	Han13g1881	Han10g3578	Lsa9g3296	Lsa7g2768	Han11g0922	Han10g2670	Han13g0383	Han3g2199
Vvi6g665	Vvi8g299	Lsa2g3674	Lsa9g1253	Han13g1950	Han10g2574	Lsa9g3295	Lsa7g2770	Han11g0925	Han10g2668	Han13g0382	Han3g2200
Vvi6g667	Vvi8g300	Lsa2g3681	Lsa9g1264	Han11g3111	Han6g1029	Lsa4g1754	Lsa8g3938	Han11g0932	Han10g2656	Han13g0381	Han3g2201
Vvi6g672	Vvi8g306	Lsa2g3374	Lsa9g0750	Han11g3098	Han6g1025	Lsa9g3285	Lsa7g2780	Han11g0934	Han10g2655	Han13g0378	Han3g2204
Vvi6g677	Vvi8g309	Lsa2g3483	Lsa9g0825	Han13g2147	Han1g2686	Lsa4g1968	Lsa8g3869	Han11g0976	Han5g2784	Han13g0377	Han3g2205
Vvi6g681	Vvi8g312	Lsa2g3129	Lsa6g0926	Han13g2137	Han1g2680	Lsa4g1670	Lsa8g3871	Han11g0988	Han5g2769	Han13g0371	Han3g2212
Vvi6g682	Vvi8g315	Lsa2g3303	Lsa6g0921	Han13g2018	Han1g2594	Lsa4g1969	Lsa8g3888	Han11g0997	Han5g2765	Han9g1287	Han3g2008
Vvi6g700	Vvi8g316	Lsa2g3126	Lsa6g0919	Han13g2072	Han1g0937	Lsa9g3257	Lsa7g2826	Han11g1008	Han5g2730	Han9g1241	Han3g1340
Vvi6g712	Vvi8g335	Lsa2g3247	Lsa6g0896	Han13g1204	Han1g3427	Lsa9g3254	Lsa7g2835	Han11g1598	Han5g3391	Han9g1236	Han3g1345
Vvi6g714	Vvi8g336	Lsa2g3096	Lsa6g0887	Han13g1332	Han1g3140	Lsa9g3248	Lsa7g2842	Han11g1585	Han5g3394	Han9g1235	Han3g1351
Vvi6g716	Vvi8g339	Lsa2g3232	Lsa9g0997	Han15g0459	Han3g4076	Lsa9g3235	Lsa7g2846	Han11g1574	Han5g3399	Han9g1173	Han3g1452
Vvi6g725	Vvi8g360	Lsa2g2906	Lsa6g1309	Han15g0546	Han15g2875	Lsa9g3215	Lsa7g2867	Han16g0967	Han5g3412	Han9g1170	Han3g1471
Vvi6g729	Vvi8g363	Lsa1g3306	Lsa9g0921	Han12g2838	Han5g2226	Lsa9g3212	Lsa7g2880	Han11g1359	Han5g3457	Han9g1162	Han3g1239
Vvi6g750	Vvi8g377	Lsa1g3324	Lsa6g1189	Han15g0093	Han10g1462	Lsa9g3209	Lsa7g2883	Han8g0359	Han17g1611	Han7g2860	Han14g4040
Vvi6g752	Vvi8g380	Lsa1g3382	Lsa9g0894	Han13g1284	Han7g2312	Lsa9g3207	Lsa7g2895	Han8g0662	Han17g2167	Han7g2864	Han14g4036
Vvi6g757	Vvi8g386	Lsa4g4750	Lsa4g3155	Han13g1273	Han7g2294	Lsa9g3206	Lsa7g2896	Han8g0659	Han17g2169	Han7g2878	Han14g4025
Vvi6g764	Vvi8g387	Lsa4g5052	Lsa4g2193	Han13g1300	Han7g2205	Lsa9g3205	Lsa7g2897	Han8g0620	Han16g4388	Han7g2880	Han14g4018
Vvi6g767	Vvi8g235	Lsa4g5025	Lsa4g2180	Han9g4806	Han3g3120	Lsa9g3201	Lsa7g2898	Han8g0603	Han16g4375	Han7g2881	Han14g4014
Vvi6g816	Vvi8g234	Lsa4g5022	Lsa4g2177	Han9g4761	Han10g3181	Lsa9g3200	Lsa7g2899	Han8g0597	Han17g2226	Han7g2894	Han14g4010
Vvi6g841	Vvi8g217	Lsa4g5014	Lsa4g2173	Han9g4747	Han3g2853	Lsa9g3197	Lsa7g2900	Han8g0583	Han17g2235	Han7g2897	Han14g4001
Vvi6g842	Vvi8g215	Lsa4g4997	Lsa4g2165	Han4g4037	Han17g2784	Lsa9g3183	Lsa7g2931	Han8g0546	Han16g4334	Han7g2904	Han14g3982
Vvi6g845	Vvi8g168	Lsa4g4889	Lsa4g3088	Han4g3105	Han17g2800	Lsa9g3666	Lsa7g2307	Han8g0095	Han17g0816	Han7g2907	Han14g3980
Vvi6g847	Vvi8g163	Lsa4g4710	Lsa4g3134	Han4g2453	Han3g2761	Lsa9g3668	Lsa7g2309	Han8g0111	Han17g0806	Han7g2912	Han14g3979
Vvi6g851	Vvi8g118	Lsa4g0937	Lsa9g1598	Han17g3997	Han16g3010	Lsa9g3673	Lsa7g2317	Han8g0118	Han17g0804	Han7g2914	Han14g3975
Vvi6g856	Vvi8g111	Lsa4g1019	Lsa9g1917	Han17g3359	Han16g2996	Lsa9g3674	Lsa7g2318	Han8g0015	Han17g1477	Han7g2926	Han14g3955
Vvi6g858	Vvi8g105	Lsa9g1849	Lsa4g1054	Han17g3354	Han16g2976	Lsa9g3610	Lsa7g2358	Han8g0320	Han17g1594	Han7g2929	Han14g4104
Vvi6g866	Vvi8g416	Lsa9g1917	Lsa4g1019	Han17g3353	Han16g2975	Lsa9g3690	Lsa7g2278	Han8g1907	Han17g0918	Han7g2930	Han14g4111
Vvi6g887	Vvi8g424	Lsa9g1598	Lsa4g0937	Han17g3324	Han16g2895	Lsa9g3706	Lsa7g2264	Han8g1906	Han17g0915	Han7g2931	Han14g4113
Vvi6g915	Vvi8g447	Lsa4g3200	Lsa4g4733	Han17g3321	Han16g2889	Lsa9g3707	Lsa7g2262	Han8g0167	Han17g0839	Han7g2939	Han14g4118
Vvi6g924	Vvi8g38	Lsa4g3155	Lsa4g4750	Han17g3318	Han16g2888	Lsa9g3709	Lsa7g2260	Han8g0205	Han17g0846	Han7g2960	Han14g4121
Vvi6g925	Vvi8g492	Lsa4g3088	Lsa4g4889	Han17g3314	Han16g2880	Lsa9g3710	Lsa7g2254	Han8g0215	Han17g0851	Han7g2970	Han14g4123
Vvi6g961	Vvi8g508	Lsa4g3134	Lsa4g4710	Han17g3313	Han16g2874	Lsa9g3735	Lsa7g2225	Han8g0233	Han17g0858	Han7g2973	Han14g4128
Vvi6g967	Vvi8g510	Lsa4g2165	Lsa4g4997	Han14g3307	Han7g2259	Lsa9g3761	Lsa7g2200	Han8g0257	Han17g2161	Han7g2992	Han14g4148
Vvi6g972	Vvi8g522	Lsa4g2173	Lsa4g5014	Han14g3626	Han7g2270	Lsa9g3763	Lsa7g2199	Han6g0262	Han13g0992	Han7g2650	Han14g3773
Vvi6g1047	Vvi8g1150	Lsa4g2177	Lsa4g5022	Han11g2704	Han7g2205	Lsa9g3764	Lsa7g2198	Han6g0317	Han7g0401	Han7g2653	Han14g3774
Vvi6g1083	Vvi8g1141	Lsa4g2180	Lsa4g5025	Han9g3191	Han16g4319	Lsa2g3564	Lsa8g0467	Han6g0375	Han7g0588	Han7g2668	Han14g3792
Vvi6g1103	Vvi8g1123	Lsa4g2193	Lsa4g5052	Han17g3710	Han3g3425	Lsa2g3569	Lsa8g0466	Han6g0376	Han13g1030	Han7g2728	Han14g3869
Vvi6g1108	Vvi8g1121	Lsa1g0632	Lsa2g2360	Han17g3694	Han3g3513	Lsa2g3582	Lsa8g0458	Han6g0250	Han13g0959	Han7g2730	Han14g3871
Vvi6g1116	Vvi8g1095	Lsa1g0623	Lsa2g2366	Han9g3999	Han16g4421	Lsa2g3583	Lsa8g0457	Han6g0246	Han13g0955	Han7g2735	Han14g3872
Vvi6g1131	Vvi8g1086	Lsa1g0609	Lsa2g2087	Han14g0092	Han10g2873	Lsa2g3585	Lsa8g0455	Han6g0178	Han7g0250	Han7g2899	Han14g3998
Vvi6g1132	Vvi8g1083	Lsa1g0556	Lsa2g2053	Han4g1148	Han10g2413	Lsa2g3586	Lsa8g0453	Han6g0176	Han7g0252	Han7g2854	Han14g4044
Vvi6g1133	Vvi8g1069	Lsa2g0208	Lsa2g2031	Han4g1157	Han10g2425	Lsa2g3587	Lsa8g0452	Han6g0175	Han7g0253	Han7g2847	Han14g4046
Vvi6g1149	Vvi8g1049	Lsa7g3039	Lsa4g0795	Han12g1027	Han14g2762	Lsa2g3590	Lsa8g0450	Han6g0145	Han7g0315	Han7g2846	Han14g4047
Vvi6g1150	Vvi8g1044	Lsa7g3206	Lsa4g1685	Han12g1212	Han14g1790	Lsa2g3591	Lsa8g0447	Han6g0083	Han13g1026	Han7g2844	Han14g4049
Vvi6g1153	Vvi8g1041	Lsa7g2738	Lsa9g3313	Han17g0081	Han4g3732	Lsa2g3592	Lsa8g0445	Han6g0082	Han13g1038	Han7g2838	Han14g4050
Vvi6g1159	Vvi8g1033	Lsa7g2867	Lsa9g3215	Han17g0210	Han4g3681	Lsa2g3600	Lsa8g0437	Han6g0073	Han13g1053	Han7g2834	Han14g4052
Vvi6g1163	Vvi8g1030	Lsa7g2883	Lsa9g3209	Han13g1856	Han12g0763	Lsa2g3617	Lsa8g0435	Han6g0072	Han13g1055	Han7g2832	Han14g4054
Vvi6g1164	Vvi8g1028	Lsa7g2895	Lsa9g3207	Han7g0501	Han12g0785	Lsa2g3626	Lsa8g0431	Han6g0064	Han13g1064	Han7g2645	Han14g3765
Vvi6g1167	Vvi8g1026	Lsa7g3420	Lsa9g3206	Han12g2863	Han4g2789	Lsa2g3628	Lsa8g0425	Han6g0447	Han13g1105	Han7g2633	Han14g3743
Vvi6g1181	Vvi8g1014	Lsa8g1212	Lsa5g0673	Han11g3111	Han4g2602	Lsa2g3629	Lsa8g0421	Han6g0449	Han13g1102	Han7g2021	Han14g3290
Vvi6g1212	Vvi8g1000	Lsa8g4547	Lsa5g0437	Han11g3098	Han4g2588	Lsa2g3630	Lsa8g0420	Han6g1064	Han13g1090	Han7g2629	Han14g3740
Vvi6g1216	Vvi8g999	Lsa8g4652	Lsa5g0489	Han13g2017	Han11g3587	Lsa2g3639	Lsa8g0412	Han6g1065	Han13g1089	Han7g2627	Han14g3737
Vvi6g1218	Vvi8g998	Lsa8g1649	Lsa5g0518	Han13g2018	Han11g3586	Lsa2g3654	Lsa8g0404	Han6g1139	Han7g0669	Han7g2625	Han14g3736
Vvi6g1221	Vvi8g997	Lsa8g1630	Lsa5g0531	Han13g1204	Han11g4165	Lsa2g3675	Lsa8g0597	Han17g2534	Han10g1568	Han7g1661	Han14g3725
Vvi6g1225	Vvi8g991	Lsa8g4373	Lsa5g0344	Han13g1332	Han11g3791	Lsa2g3334	Lsa8g0595	Han17g2530	Han9g4144	Han7g1662	Han14g3724
Vvi6g1232	Vvi8g981	Lsa8g4290	Lsa5g0310	Han15g0459	Han13g3877	Lsa2g3355	Lsa8g0567	Han17g2425	Han10g1743	Han7g1667	Han14g3722
Vvi6g1240	Vvi8g974	Lsa3g0268	Lsa2g3861	Han15g0522	Han14g1136	Lsa2g3362	Lsa8g0562	Han16g1391	Han3g1971	Han7g1668	Han14g3721
Vvi6g1250	Vvi8g962	Lsa3g0405	Lsa2g3990	Han15g0542	Han14g1144	Lsa2g3368	Lsa8g0544	Han16g1396	Han3g1951	Han7g2010	Han14g3304
Vvi6g1257	Vvi8g949	Lsa3g0421	Lsa2g3996	Han15g0546	Han14g1188	Lsa2g3372	Lsa8g0539	Han16g0887	Han3g1891	Han7g2003	Han14g3305
Vvi6g1258	Vvi8g948	Lsa3g0422	Lsa2g3997	Han15g0021	Han4g1875	Lsa2g3373	Lsa8g0538	Han16g1324	Han3g1620	Han7g1976	Han14g3307
Vvi6g1260	Vvi8g947	Lsa3g0100	Lsa2g3793	Han15g0036	Han8g2411	Lsa2g3376	Lsa8g0535	Han16g1272	Han3g1593	Han7g1696	Han14g3626
Vvi6g1261	Vvi8g945	Lsa3g0055	Lsa2g3770	Han15g0061	Han4g1824	Lsa2g3377	Lsa8g0533	Han16g1269	Han3g1687	Han7g1697	Han14g3624
Vvi6g1266	Vvi8g939	Lsa6g0410	Lsa7g1223	Han15g0091	Han4g1812	Lsa2g3416	Lsa8g0506	Han16g1248	Han3g1747	Han7g1698	Han14g3622
Vvi6g1271	Vvi8g928	Lsa6g0676	Lsa7g1373	Han13g1613	Han14g3120	Lsa2g3420	Lsa8g0505	Han11g1675	Han3g1264	Han7g1701	Han14g3618
Vvi6g1275	Vvi8g921	Lsa6g0671	Lsa7g1375	Han13g1612	Han14g3125	Lsa2g3472	Lsa8g0698	Han7g1288	Han9g2229	Han7g1948	Han14g3333
Vvi6g1278	Vvi8g917	Lsa6g0648	Lsa7g1404	Han4g1961	Han4g1961	Lsa2g3473	Lsa8g0484	Han7g1291	Han9g2231	Han7g1709	Han14g3608
Vvi6g1282	Vvi8g912	Lsa2g2046	Lsa3g1383	Han4g1969	Han4g1969	Lsa2g3476	Lsa8g0483	Han7g1292	Han9g2239	Han7g1715	Han14g3603
Vvi6g1284	Vvi8g904	Lsa6g1453	Lsa4g1355	Han8g3623	Han8g3623	Lsa2g3483	Lsa8g0482	Han5g2078	Han13g1158	Han7g1733	Han14g3585
Vvi7g2	Vvi5g590	Lsa6g1419	Lsa4g0914	Han8g3635	Han8g3635	Lsa2g3486	Lsa8g0481	Han5g2075	Han13g1160	Han7g1734	Han14g3582
Vvi7g51	Vvi5g552	Lsa6g1414	Lsa4g0911	Han4g1972	Han4g1972	Lsa2g3488	Lsa8g0479	Han10g3254	Han9g1433	Han7g1736	Han14g3581
Vvi7g57	Vvi5g551	Lsa6g1371	Lsa8g0644	Han8g3658	Han8g3658	Lsa2g3489	Lsa8g0478	Han2g3130	Han11g3763	Han7g1747	Han14g3557
Vvi7g58	Vvi5g550	Lsa5g4489	Lsa8g0543	Han4g1973	Han4g1973	Lsa2g3490	Lsa8g0476	Han2g3025	Han5g0229	Han7g1770	Han14g3525
Vvi7g62	Vvi5g546	Lsa5g4505	Lsa8g0564	Han8g3679	Han8g3679	Lsa2g3552	Lsa8g0471	Han1g1274	Han5g0431	Han7g1773	Han14g3506
Vvi7g64	Vvi5g545	Lsa5g4520	Lsa8g0554	Han8g3717	Han8g3717	Lsa2g3126	Lsa8g0690	Han1g1290	Han5g0470	Han7g1774	Han14g3504
Vvi7g65	Vvi5g541	Lsa5g4568	Lsa8g0514	Han4g2000	Han4g2000	Lsa2g3288	Lsa8g0682	Han1g1311	Han5g0491	Han7g1786	Han14g3488
Vvi7g68	Vvi5g537	Lsa5g4575	Lsa8g0507	Han13g1273	Han14g3064	Lsa2g3286	Lsa8g0680	Han1g1326	Han5g0507	Han7g1825	Han14g3467
Vvi7g71	Vvi5g531	Lsa5g4537	Lsa8g0482	Han13g1204	Han14g3082	Lsa2g3109	Lsa8g0657	Han1g1404	Han5g0570	Han1g0437	Han11g2982
Vvi7g78	Vvi5g529	Lsa6g1243	Lsa8g0767	Han13g1300	Han14g3165	Lsa2g3247	Lsa8g0649	Han1g1411	Han5g0576	Han1g0443	Han11g2986
Vvi7g81	Vvi5g528	Lsa6g1200	Lsa8g0773	Han9g4806	Han13g2903	Lsa2g3092	Lsa8g0635	Han1g1417	Han5g0581	Han1g2205	Han11g2713
Vvi7g82	Vvi5g527	Lsa4g4529	Lsa5g2965	Han9g4761	Han12g0559	Lsa2g3232	Lsa8g0633	Han1g1431	Han5g0585	Han11g0353	Han9g2811
Vvi7g88	Vvi5g507	Lsa4g4551	Lsa5g2978	Han9g4546	Han8g3596	Lsa2g2907	Lsa8g0608	Han2g2975	Han11g3661	Han11g0368	Han9g2783
Vvi7g89	Vvi5g499	Lsa4g4561	Lsa5g2992	Han17g3359	Han17g3359	Lsa2g2908	Lsa8g0711	Han2g2883	Han11g3728	Han11g0370	Han9g2782
Vvi7g92	Vvi5g488	Lsa4g4598	Lsa5g3011	Han17g3354	Han17g3354	Lsa2g2909	Lsa8g0712	Han2g2856	Han11g3734	Han11g0387	Han9g2767
Vvi7g96	Vvi5g477	Lsa9g1109	Lsa8g0445	Han17g3353	Han17g3353	Lsa2g2910	Lsa8g0715	Han10g0472	Han11g2499	Han11g0412	Han9g2744
Vvi7g103	Vvi5g474	Lsa9g1110	Lsa8g0444	Han17g3324	Han17g3324	Lsa2g2911	Lsa8g0720	Han10g0485	Han11g2511	Han11g0414	Han9g2743
Vvi7g105	Vvi5g472	Lsa9g1261	Lsa8g0397	Han17g3321	Han17g3321	Lsa2g2932	Lsa8g0745	Han10g0513	Han11g2518	Han11g0415	Han9g2741
Vvi7g107	Vvi5g464	Lsa6g0891	Lsa8g0641	Han17g3318	Han17g3318	Lsa2g2959	Lsa8g0768	Han10g0557	Han11g2673	Han11g0416	Han9g2738
Vvi7g117	Vvi5g435	Lsa6g0896	Lsa8g0649	Han17g3314	Han17g3314	Lsa2g2966	Lsa8g0779	Han10g0565	Han11g2656	Han15g3574	Han9g3191
Vvi7g124	Vvi5g430	Lsa6g0901	Lsa8g0554	Han17g3313	Han17g3308	Lsa2g3021	Lsa8g0801	Han10g0569	Han11g2653	Han15g3440	Han9g3204
Vvi7g125	Vvi5g427	Lsa6g0919	Lsa8g0690	Han14g3307	Han14g3136	Lsa1g3294	Lsa4g0909	Han10g0386	Han11g2452	Han15g3567	Han9g3227
Vvi7g127	Vvi5g425	Lsa9g0771	Lsa8g0516	Han14g3632	Han14g3125	Lsa1g3315	Lsa4g0916	Han10g0318	Han11g2433	Han15g3526	Han9g3267
Vvi7g135	Vvi5g421	Lsa9g0777	Lsa8g0512	Han14g3626	Han14g3116	Lsa1g3362	Lsa4g1360	Han10g0790	Han16g1762	Han15g3307	Han9g2206
Vvi7g138	Vvi5g419	Lsa9g0825	Lsa8g0482	Han14g3585	Han14g3082	Lsa1g3382	Lsa4g1355	Han2g2699	Han14g1553	Han15g3308	Han9g2201
Vvi7g140	Vvi5g418	Lsa9g1135	Lsa8g0466	Han11g2704	Han14g3165	Lsa4g4327	Lsa2g2179	Han2g2701	Han14g1555	Han15g3311	Han9g2190
Vvi7g152	Vvi5g416	Lsa6g0834	Lsa8g0721	Han9g2835	Han17g4141	Lsa4g4320	Lsa2g2171	Han2g2705	Han14g1557	Han15g3312	Han9g2184
Vvi7g156	Vvi5g412	Lsa9g0997	Lsa8g0633	Han9g2819	Han17g4169	Lsa4g4304	Lsa2g2162	Han10g0938	Han16g1681	Han15g3328	Han9g2141
Vvi7g160	Vvi5g407	Lsa9g0894	Lsa4g1355	Han9g2804	Han17g4176	Lsa4g4301	Lsa2g2161	Han10g0926	Han16g1700	Han15g3336	Han9g2139
Vvi7g161	Vvi5g403	Lsa4g2672	Lsa7g1874	Han9g3191	Han17g4245	Lsa4g4290	Lsa2g2160	Han10g0911	Han16g1712	Han15g3339	Han9g2137
Vvi7g170	Vvi5g395	Lsa4g2738	Lsa7g1219	Han9g3513	Han17g4430	Lsa4g4276	Lsa2g2152	Han10g0895	Han16g1738	Han15g3341	Han9g2127
Vvi7g179	Vvi5g388	Lsa4g2880	Lsa7g1312	Han17g3710	Han13g3202	Lsa4g4275	Lsa2g2151	Han10g0840	Han16g1753	Han15g3345	Han9g2106
Vvi7g214	Vvi5g367	Lsa4g2531	Lsa7g1408	Han17g3566	Han13g3361	Lsa4g4273	Lsa2g2150	Han10g1402	Han4g4231	Han15g3350	Han9g2096
Vvi7g215	Vvi5g364	Lsa4g2493	Lsa7g1470	Han9g4393	Han17g4304	Lsa4g4267	Lsa2g2148	Han10g1481	Han4g4230	Han15g3360	Han9g2063
Vvi7g219	Vvi5g354	Lsa7g0761	Lsa9g3079	Han9g4362	Han17g4315	Lsa4g4265	Lsa2g2147	Han10g1482	Han4g4143	Han15g3361	Han9g2057
Vvi7g221	Vvi5g352	Lsa7g0763	Lsa9g3081	Han9g4015	Han17g4466	Lsa4g4835	Lsa2g2372	Han2g2715	Han14g1583	Han15g3362	Han9g2048
Vvi7g228	Vvi5g338	Lsa8g2626	Lsa5g3654	Han4g1148	Han16g2487	Lsa4g4834	Lsa2g2374	Han2g2799	Han14g1628	Han15g3378	Han9g3486
Vvi7g235	Vvi5g337	Lsa8g2631	Lsa5g3677	Han4g1203	Han12g2357	Lsa4g4833	Lsa2g2376	Han10g1313	Han5g0243	Han15g3384	Han9g3476
Vvi7g239	Vvi5g330	Lsa8g2632	Lsa5g3679	Han14g0393	Han17g1364	Lsa4g4826	Lsa2g2387	Han10g1371	Han5g0213	Han15g3414	Han9g3427
Vvi7g242	Vvi5g311	Lsa8g2638	Lsa5g3688	Han15g3928	Han17g3934	Lsa4g4824	Lsa2g2388	Han16g0364	Han4g0222	Han15g3417	Han9g3421
Vvi7g243	Vvi5g310	Lsa8g2649	Lsa5g3724	Han12g1299	Han15g1112	Lsa4g4814	Lsa2g2393	Han16g0305	Han4g0271	Han15g3423	Han9g3416
Vvi7g273	Vvi5g179	Lsa8g2697	Lsa5g3828	Han4g4567	Han16g1042	Lsa4g4811	Lsa2g2396	Han15g2199	Han11g3316	Han15g3437	Han9g3378
Vvi7g276	Vvi5g305	Lsa8g2708	Lsa5g3835	Han4g4584	Han11g0568	Lsa4g4807	Lsa2g2399	Han15g2186	Han11g3317	Han15g3468	Han9g3340
Vvi7g287	Vvi5g294	Lsa8g2712	Lsa5g3842	Han13g1893	Han2g0170	Lsa4g4783	Lsa2g2414	Han6g2393	Han12g0366	Han15g3469	Han9g3339
Vvi7g322	Vvi5g163	Lsa8g2884	Lsa5g3457	Han14g2692	Han16g1148	Lsa4g5156	Lsa2g2520	Han6g2085	Han12g0478	Han15g3470	Han9g3338
Vvi7g323	Vvi5g157	Lsa8g2076	Lsa5g0216	Han13g2719	Han1g0192	Lsa4g5141	Lsa2g2622	Han6g2126	Han12g0442	Han15g3471	Han9g3334
Vvi7g328	Vvi5g151	Lsa8g2116	Lsa5g3626	Han13g2018	Han7g2017	Lsa4g5131	Lsa2g2615	Han16g2776	Han17g1169	Han16g3302	Han17g3478
Vvi7g330	Vvi5g261	Lsa4g0795	Lsa9g3082	Han11g2231	Han6g2000	Lsa4g5123	Lsa2g2605	Han13g0384	Han12g2244	Han16g3128	Han17g3419
Vvi7g335	Vvi5g146	Lsa4g0822	Lsa9g3081	Han11g2270	Han6g2042	Lsa4g5121	Lsa2g2604	Han7g2923	Han15g4271	Han16g3132	Han17g3425
Vvi7g337	Vvi5g144	Lsa4g1894	Lsa9g3033	Han9g3028	Han16g1042	Lsa4g5119	Lsa2g2601	Han7g2927	Han15g4268	Han16g3591	Han17g3556
Vvi7g342	Vvi5g137	Lsa4g1910	Lsa9g3011	Han9g3038	Han16g1061	Lsa4g5110	Lsa2g2598	Han7g2957	Han15g4258	Han16g3580	Han17g3559
Vvi7g346	Vvi5g129	Lsa4g1969	Lsa9g2918	Han9g3068	Han16g1084	Lsa4g5100	Lsa2g2594	Han7g2679	Han15g4350	Han16g3576	Han17g3562
Vvi7g349	Vvi5g115	Lsa2g3641	Lsa5g3987	Han4g1961	Han6g1596	Lsa4g5098	Lsa2g2592	Han7g2785	Han15g4305	Han16g3772	Han17g3771
Vvi7g354	Vvi5g113	Lsa2g3422	Lsa5g4169	Han8g3717	Han6g2014	Lsa4g5085	Lsa2g2576	Han7g2003	Han15g4382	Han16g3697	Han17g3710
Vvi7g355	Vvi5g112	Lsa2g3129	Lsa1g1775	Han13g1399	Han1g3109	Lsa4g5084	Lsa2g2574	Han15g3574	Han12g3294	Han16g3742	Han17g3733
Vvi7g361	Vvi5g109	Lsa2g3126	Lsa1g1774	Han13g1344	Han1g2680	Lsa4g5060	Lsa2g2567	Han15g3440	Han12g3298	Han16g3726	Han17g3728
Vvi7g363	Vvi5g107	Lsa2g3285	Lsa5g4248	Han9g4728	Han3g0080	Lsa4g5052	Lsa2g2564	Han16g3302	Han11g3290	Han16g3704	Han17g3718
Vvi7g380	Vvi5g91	Lsa2g3109	Lsa1g2140	Han9g4554	Han1g3881	Lsa4g5050	Lsa2g2563	Han16g3383	Han11g3281	Han16g3697	Han17g3710
Vvi7g381	Vvi5g90	Lsa2g3104	Lsa1g2136	Han4g4265	Han3g0014	Lsa4g5040	Lsa2g2558	Han16g3128	Han13g4139	Han16g3668	Han17g3617
Vvi7g389	Vvi5g84	Lsa2g2906	Lsa1g1702	Han16g1437	Han1g3854	Lsa4g5029	Lsa2g2554	Han16g3383	Han13g4071	Han16g3666	Han17g3611
Vvi7g398	Vvi5g81	Lsa4g4236	Lsa5g0686	Han14g3803	Han6g1586	Lsa4g5022	Lsa2g2550	Han16g3387	Han13g4277	Han16g3665	Han17g3607
Vvi7g403	Vvi5g78	Lsa4g5050	Lsa5g0418	Han14g3312	Han1g2560	Lsa4g5020	Lsa2g2547	Han16g3666	Han13g4628	Han16g3620	Han17g3596
Vvi7g411	Vvi5g56	Lsa4g5019	Lsa5g0430	Han9g2835	Han15g1516	Lsa4g4999	Lsa2g2543	Han16g3533	Han13g4602	Han16g3510	Han17g3588
Vvi7g413	Vvi5g48	Lsa4g5014	Lsa5g0438	Han9g2811	Han15g1533	Lsa4g4997	Lsa2g2537	Han16g3543	Han13g4596	Han16g3520	Han17g3580
Vvi7g415	Vvi5g46	Lsa4g4990	Lsa5g0442	Han9g2804	Han15g1540	Lsa4g4985	Lsa2g2529	Han16g3556	Han13g4595	Han16g3541	Han17g3577
Vvi7g417	Vvi5g42	Lsa4g4917	Lsa5g0518	Han9g2093	Han6g1344	Lsa4g4972	Lsa2g2526	Han16g3311	Han13g4590	Han16g3556	Han17g3574
Vvi7g437	Vvi5g214	Lsa4g4911	Lsa5g0524	Han9g3421	Han15g1655	Lsa4g4931	Lsa2g2502	Han16g3315	Han13g4586	Han16g3567	Han17g3566
Vvi7g439	Vvi5g231	Lsa4g1072	Lsa2g3844	Han9g3413	Han15g1625	Lsa4g4926	Lsa2g2492	Han9g1940	Han13g0884	Han9g1969	Han15g3176
Vvi7g464	Vvi5g250	Lsa4g1071	Lsa2g3845	Han9g3336	Han15g1496	Lsa4g4925	Lsa2g2491	Han9g1936	Han13g0877	Han9g1968	Han15g4170
Vvi7g466	Vvi5g254	Lsa4g1062	Lsa2g3856	Han17g3694	Han2g2021	Lsa4g4917	Lsa2g2485	Han16g0108	Han4g0730	Han9g1956	Han15g4177
Vvi7g482	Vvi5g286	Lsa4g1006	Lsa2g3929	Han9g4348	Han6g1401	Lsa4g4889	Lsa2g2473	Han16g0491	Han4g1487	Han9g1954	Han15g4178
Vvi7g540	Vvi5g674	Lsa4g1014	Lsa2g3861	Han9g4347	Han6g1400	Lsa4g4674	Lsa2g2423	Han16g0711	Han4g0894	Han9g1944	Han15g4179
Vvi7g545	Vvi5g675	Lsa9g1937	Lsa7g0139	Han9g4111	Han15g1668	Lsa4g4677	Lsa2g2424	Han16g0734	Han4g0885	Han9g1936	Han15g4193
Vvi7g552	Vvi5g701	Lsa4g2387	Lsa2g2658	Han9g4083	Han15g1660	Lsa4g4685	Lsa2g2427	Han6g3470	Han15g3797	Han16g0145	Han9g4406
Vvi7g554	Vvi5g705	Lsa4g2373	Lsa2g2654	Han9g4063	Han15g1622	Lsa4g4687	Lsa2g2430	Han2g0683	Han9g3582	Han16g0141	Han9g4400
Vvi7g555	Vvi5g707	Lsa4g3088	Lsa2g2473	Han4g4408	Han1g0624	Lsa4g4692	Lsa2g2432	Han2g0807	Han9g3655	Han16g0140	Han9g4397
Vvi7g577	Vvi5g719	Lsa4g3134	Lsa2g2453	Han12g1299	Han12g3294	Lsa4g4693	Lsa2g2433	Han2g0831	Han9g3662	Han16g0137	Han9g4387
Vvi7g583	Vvi5g724	Lsa4g2165	Lsa2g2537	Han12g1181	Han12g2626	Lsa4g4696	Lsa2g2436	Han2g0833	Han9g3667	Han16g0136	Han9g4386
Vvi7g589	Vvi5g740	Lsa4g2168	Lsa2g2539	Han12g1143	Han12g2643	Lsa4g4709	Lsa2g2450	Han2g0846	Han9g3706	Han16g0125	Han9g4373
Vvi7g594	Vvi5g747	Lsa4g2177	Lsa2g2550	Han4g4560	Han9g3655	Lsa4g4710	Lsa2g2453	Han2g0850	Han9g3709	Han16g0124	Han9g4370
Vvi7g602	Vvi5g751	Lsa4g2193	Lsa2g2564	Han4g4517	Han9g3808	Lsa4g4711	Lsa2g2455	Han2g0901	Han9g3719	Han16g0123	Han9g4368
Vvi7g608	Vvi5g762	Lsa7g3052	Lsa8g4071	Han4g4567	Han9g3637	Lsa4g1124	Lsa7g0374	Han2g0902	Han9g3720	Han16g0122	Han9g4364
Vvi7g609	Vvi5g766	Lsa7g2724	Lsa7g2724	Han4g4584	Han9g3591	Lsa4g1115	Lsa7g0379	Han2g1025	Han9g3800	Han16g0108	Han9g4362
Vvi7g618	Vvi5g773	Lsa7g2738	Lsa7g2738	Han4g4585	Han9g3590	Lsa4g1154	Lsa7g0338	Han2g1031	Han9g3803	Han16g0099	Han9g4361
Vvi7g620	Vvi5g774	Lsa7g2749	Lsa7g2749	Han13g1893	Han4g0271	Lsa4g1156	Lsa7g0389	Han2g1046	Han9g3807	Han16g0079	Han9g4341
Vvi7g622	Vvi5g780	Lsa7g2753	Lsa7g2753	Han14g2692	Han9g3800	Lsa4g1169	Lsa7g0397	Han2g1051	Han9g3808	Han16g0073	Han9g4331
Vvi7g623	Vvi5g781	Lsa7g2757	Lsa7g2757	Han14g1824	Han9g3813	Lsa4g1145	Lsa7g0229	Han2g1137	Han9g3857	Han16g0070	Han9g4319
Vvi7g629	Vvi5g785	Lsa7g2797	Lsa7g2797	Han12g0588	Han11g2673	Lsa4g1071	Lsa7g0175	Han2g1155	Han9g3870	Han16g0460	Han9g3934
Vvi7g633	Vvi5g786	Lsa7g2867	Lsa7g2867	Han13g2018	Han14g3297	Lsa4g1068	Lsa7g0172	Han2g1203	Han9g3912	Han16g0463	Han9g3937
Vvi7g637	Vvi5g788	Lsa7g2877	Lsa7g2879	Han11g2199	Han5g0470	Lsa4g0927	Lsa7g0003	Han2g1240	Han9g3921	Han16g0491	Han9g3956
Vvi7g670	Vvi5g812	Lsa7g2883	Lsa7g2883	Han11g2231	Han5g0508	Lsa4g0950	Lsa7g0023	Han11g0915	Han12g2169	Han16g0540	Han9g3978
Vvi7g706	Vvi5g845	Lsa7g2895	Lsa7g2895	Han11g2270	Han5g0579	Lsa4g0959	Lsa7g0035	Han11g0916	Han12g2168	Han16g0542	Han9g3982
Vvi7g711	Vvi5g853	Lsa7g3420	Lsa7g2896	Han11g2293	Han16g1655	Lsa4g0965	Lsa7g0039	Han11g0920	Han12g2166	Han16g0544	Han9g3988
Vvi7g721	Vvi5g885	Lsa7g2901	Lsa7g2901	Han15g0277	Han7g0656	Lsa4g1000	Lsa7g0071	Han11g0932	Han12g2154	Han16g0658	Han9g4110
Vvi7g754	Vvi5g892	Lsa8g1212	Lsa1g0515	Han9g3028	Han9g3637	Lsa4g1004	Lsa7g0074	Han11g1626	Han8g2936	Han16g0650	Han9g4105
Vvi7g885	Vvi18g438	Lsa8g1229	Lsa1g0527	Han9g3038	Han9g3642	Lsa4g1014	Lsa7g0082	Han11g1610	Han8g2921	Han16g0633	Han9g4094
Vvi7g888	Vvi18g442	Lsa8g1649	Lsa1g0410	Han9g3068	Han9g3664	Lsa4g1033	Lsa7g0112	Han11g1598	Han8g2919	Han16g0631	Han9g4088
Vvi7g895	Vvi18g449	Lsa8g1592	Lsa1g0427	Han4g1961	Han5g0452	Lsa4g1034	Lsa7g0115	Han11g1585	Han8g2916	Han16g0630	Han9g4084
Vvi7g899	Vvi18g459	Lsa8g4290	Lsa1g1006	Han8g3623	Han5g0474	Lsa4g1190	Lsa7g0127	Han16g0967	Han8g2906	Han16g0628	Han9g4081
Vvi7g935	Vvi18g483	Lsa3g0279	Lsa8g0211	Han8g3635	Han5g0477	Lsa4g1037	Lsa7g0130	Han16g1002	Han8g2893	Han16g0612	Han9g4057
Vvi7g948	Vvi18g662	Lsa3g0334	Lsa8g0178	Han4g1973	Han5g0487	Lsa4g1040	Lsa7g0131	Han11g1281	Han8g2888	Han16g0602	Han9g4029
Vvi7g957	Vvi18g669	Lsa3g0149	Lsa8g0272	Han8g3717	Han5g0545	Lsa4g1055	Lsa7g0157	Han11g1359	Han8g2840	Han16g0596	Han9g4023
Vvi7g958	Vvi18g671	Lsa8g3837	Lsa4g4131	Han9g4728	Han9g0057	Lsa9g1743	Lsa2g3760	Han12g1060	Han16g4421	Han16g0593	Han9g4022
Vvi7g966	Vvi18g675	Lsa8g3836	Lsa4g4132	Han9g4531	Han11g4594	Lsa9g1747	Lsa2g3764	Han12g1299	Han16g4319	Han16g0562	Han9g4004
Vvi7g969	Vvi18g679	Lsa8g3720	Lsa4g4034	Han5g1023	Han11g4546	Lsa9g1749	Lsa2g3765	Han12g1287	Han16g4328	Han16g0560	Han9g4002
Vvi7g971	Vvi18g681	Lsa8g3718	Lsa4g4026	Han9g2093	Han17g0804	Lsa9g1751	Lsa2g3771	Han12g1342	Han16g4109	Han16g0555	Han9g3999
Vvi7g973	Vvi18g682	Lsa8g3699	Lsa4g4009	Han9g3513	Han17g1423	Lsa9g1752	Lsa2g3772	Han12g1367	Han16g4158	Han16g0547	Han9g3996
Vvi7g975	Vvi18g684	Lsa6g0676	Lsa5g2511	Han9g3435	Han17g1508	Lsa9g1757	Lsa2g3773	Han12g1414	Han16g4027	Han16g0545	Han9g3995
Vvi7g976	Vvi18g688	Lsa6g0671	Lsa5g2508	Han9g3421	Han17g1530	Lsa9g1761	Lsa2g3792	Han12g1396	Han16g4005	Han16g0670	Han9g4138
Vvi7g981	Vvi18g695	Lsa6g0667	Lsa5g2500	Han9g3413	Han17g1557	Lsa9g1764	Lsa2g3796	Han17g0067	Han3g3585	Han16g0671	Han9g4140
Vvi7g1004	Vvi18g701	Lsa6g0648	Lsa5g2474	Han9g3411	Han17g1561	Lsa9g1772	Lsa2g3809	Han17g0233	Han3g3532	Han16g0673	Han9g4142
Vvi7g1011	Vvi18g719	Lsa6g0630	Lsa5g2414	Han9g3336	Han17g1611	Lsa9g1791	Lsa2g3812	Han17g0230	Han3g3529	Han16g0698	Han9g4167
Vvi7g1018	Vvi18g726	Lsa2g2046	Lsa4g1948	Han17g3729	Han7g0444	Lsa9g1799	Lsa2g3824	Han17g0223	Han3g3525	Han16g0705	Han9g4169
Vvi7g1021	Vvi18g727	Lsa2g2023	Lsa4g2113	Han9g4348	Han17g0865	Lsa9g1815	Lsa2g3838	Han17g0205	Han3g3517	Han16g0709	Han9g4171
Vvi7g1027	Vvi18g732	Lsa5g4505	Lsa9g2148	Han9g4347	Han17g0863	Lsa9g1816	Lsa2g3843	Han17g0202	Han3g3507	Han16g0711	Han9g4172
Vvi7g1031	Vvi18g736	Lsa5g4568	Lsa9g2130	Han9g4111	Han17g1492	Lsa9g1822	Lsa2g3855	Han17g0190	Han3g3496	Han16g0713	Han9g4176
Vvi7g1039	Vvi18g737	Lsa5g4575	Lsa9g2114	Han9g4083	Han17g1527	Lsa9g1837	Lsa2g3908	Han17g0111	Han3g3420	Han16g0719	Han9g4189
Vvi7g1048	Vvi18g369	Lsa6g1309	Lsa9g2292	Han9g4139	Han17g1485	Lsa9g1940	Lsa2g3905	Han17g0052	Han3g3590	Han16g0720	Han9g4190
Vvi7g1054	Vvi18g743	Lsa6g1245	Lsa9g1568	Han14g0092	Han10g1640	Lsa9g1859	Lsa2g3896	Han17g0043	Han3g3591	Han16g0734	Han9g4199
Vvi7g1055	Vvi18g744	Lsa4g4477	Lsa9g3471	Han12g1063	Han16g0547	Lsa9g1922	Lsa2g3869	Han17g0042	Han3g3602	Han16g0737	Han9g4201
Vvi7g1063	Vvi18g754	Lsa4g4544	Lsa9g3437	Han12g1060	Han16g0555	Lsa9g1918	Lsa2g3865	Han17g0033	Han3g3614	Han16g0742	Han9g4204
Vvi7g1065	Vvi18g755	Lsa4g4551	Lsa9g3436	Han17g2979	Han7g1296	Lsa9g1910	Lsa2g3860	Han17g0002	Han3g3338	Han16g0744	Han9g4207
Vvi7g1069	Vvi18g756	Lsa9g1229	Lsa9g1980	Han4g4567	Han15g3731	Lsa9g1909	Lsa2g3927	Han17g2085	Han3g3845	Han16g0746	Han9g4218
Vvi7g1082	Vvi18g781	Lsa9g1264	Lsa9g1953	Han4g4580	Han11g0240	Lsa9g1906	Lsa2g3928	Han17g0252	Han3g3720	Han16g0747	Han9g4225
Vvi7g1091	Vvi18g811	Lsa6g0887	Lsa9g2237	Han17g0696	Han6g2248	Lsa9g1899	Lsa2g3939	Han17g0284	Han3g3351	Han16g0751	Han9g4232
Vvi7g1094	Vvi18g368	Lsa6g0896	Lsa9g2232	Han7g0541	Han6g0982	Lsa9g1891	Lsa2g3952	Han17g0299	Han3g3373	Han16g0754	Han9g4234
Vvi7g1096	Vvi18g366	Lsa6g0919	Lsa9g2193	Han13g2627	Han6g0988	Lsa9g1885	Lsa2g3958	Han17g0300	Han3g3630	Han16g0755	Han9g4237
Vvi7g1111	Vvi18g364	Lsa9g0750	Lsa9g2141	Han13g1204	Han7g1733	Lsa9g1883	Lsa2g3961	Han17g0301	Han3g3375	Han16g0013	Han9g4263
Vvi7g1113	Vvi18g363	Lsa6g1245	Lsa9g1568	Han9g3028	Han16g1323	Lsa9g1631	Lsa2g4025	Han17g0302	Han3g3376	Han16g0017	Han9g4271
Vvi7g1114	Vvi18g362	Lsa6g1309	Lsa9g2292	Han9g3061	Han16g1345	Lsa9g1630	Lsa2g4019	Han17g0580	Han3g3396	Han16g0020	Han9g4275
Vvi7g1118	Vvi18g361	Lsa4g2911	Lsa5g2597	Han13g1620	Han7g1952	Lsa9g1626	Lsa2g4014	Han17g0475	Han3g3211	Han6g3440	Han14g0222
Vvi7g1119	Vvi18g359	Lsa4g2536	Lsa5g2479	Han13g1586	Han7g2019	Lsa9g1622	Lsa2g4010	Han17g0466	Han3g3248	Han6g3397	Han14g0084
Vvi7g1127	Vvi18g346	Lsa7g0721	Lsa5g3353	Han13g1580	Han7g2021	Lsa9g1586	Lsa2g3989	Han17g2975	Han15g1782	Han6g3412	Han14g0131
Vvi7g1159	Vvi18g1286	Lsa7g0761	Lsa5g3324	Han13g1204	Han7g1733	Lsa9g1595	Lsa2g3988	Han4g4562	Han10g2416	Han6g3429	Han14g0172
Vvi7g1175	Vvi18g1331	Lsa7g0763	Lsa5g3315	Han9g4802	Han6g1924	Lsa9g1613	Lsa2g3975	Han4g4560	Han10g2425	Han6g3357	Han14g0190
Vvi7g1182	Vvi18g1339	Lsa8g2631	Lsa1g1283	Han9g4502	Han6g2095	Lsa4g2404	Lsa5g0276	Han4g4559	Han10g2428	Han2g1511	Han4g1621
Vvi7g1189	Vvi18g1340	Lsa8g2978	Lsa1g1216	Han4g3083	Han11g0932	Lsa4g2387	Lsa5g0286	Han4g4548	Han10g2454	Han2g1515	Han4g1622
Vvi7g1191	Vvi18g1350	Lsa8g2884	Lsa1g1152	Han17g3934	Han11g0926	Lsa4g2383	Lsa5g0287	Han4g4541	Han10g2463	Han2g1687	Han4g1751
Vvi7g1193	Vvi18g1351	Lsa4g0822	Lsa5g3315	Han14g4134	Han10g0833	Lsa4g2382	Lsa5g0288	Han4g4534	Han10g2479	Han2g1739	Han4g1763
Vvi7g1197	Vvi18g1355	Lsa4g1516	Lsa5g3353	Han14g3632	Han2g2584	Lsa4g2381	Lsa5g0297	Han4g4498	Han10g2898	Han2g1741	Han4g1766
Vvi7g1198	Vvi18g1357	Lsa4g1894	Lsa5g3365	Han14g3608	Han10g1421	Lsa4g2370	Lsa5g0298	Han4g4567	Han10g2385	Han2g1744	Han4g1768
Vvi7g1199	Vvi18g1358	Lsa4g1969	Lsa5g0130	Han14g3585	Han2g2966	Lsa4g2368	Lsa5g0304	Han4g4585	Han10g2317	Han2g1777	Han4g1794
Vvi7g1202	Vvi18g1366	Lsa2g3582	Lsa8g2183	Han11g2704	Han2g2881	Lsa4g2367	Lsa5g0310	Han4g4608	Han10g2189	Han2g1783	Han4g1795
Vvi7g1212	Vvi18g69	Lsa2g3616	Lsa8g3133	Han9g3312	Han16g0544	Lsa4g2364	Lsa5g0313	Han7g0541	Han3g2761	Han2g1790	Han4g1798
Vvi7g1213	Vvi18g69	Lsa2g3374	Lsa8g2309	Han9g2055	Han16g0720	Lsa4g2350	Lsa5g0319	Han7g0548	Han3g2793	Han2g1801	Han4g1801
Vvi7g1217	Vvi18g67	Lsa2g3489	Lsa8g2490	Han9g3510	Han16g0714	Lsa4g2340	Lsa5g0327	Han11g3098	Han15g2875	Han2g1810	Han4g1803
Vvi7g1218	Vvi18g66	Lsa2g3129	Lsa2g3129	Han9g3955	Han15g3508	Lsa4g2330	Lsa5g0331	Han13g2051	Han7g2205	Han2g1840	Han4g1814
Vvi7g1219	Vvi18g64	Lsa2g3126	Lsa2g3126	Han9g4168	Han15g3378	Lsa4g3263	Lsa5g0688	Han13g1246	Han7g2269	Han2g0683	Han4g1070
Vvi7g1222	Vvi18g59	Lsa2g3111	Lsa2g3111	Han15g4038	Han16g2597	Lsa4g3201	Lsa5g0664	Han13g2018	Han7g2248	Han2g0803	Han4g1151
Vvi7g1232	Vvi18g224	Lsa2g3109	Lsa2g3110	Han12g1063	Han9g3996	Lsa4g3199	Lsa5g0653	Han13g2074	Han7g2280	Han2g0805	Han4g1153
Vvi7g1234	Vvi18g237	Lsa2g3104	Lsa2g3104	Han12g1060	Han9g3999	Lsa4g3162	Lsa5g0629	Han13g1221	Han7g2284	Han2g0807	Han4g1157
Vvi7g1245	Vvi18g238	Lsa2g3096	Lsa2g3095	Han12g1971	Han9g4109	Lsa4g3159	Lsa5g0623	Han13g1273	Han7g2294	Han2g0831	Han4g1159
Vvi7g1258	Vvi18g246	Lsa4g4838	Lsa1g0527	Han12g0941	Han9g4060	Lsa4g2999	Lsa5g0489	Han13g1284	Han7g2312	Han2g0833	Han4g1167
Vvi7g1259	Vvi18g247	Lsa4g5123	Lsa1g0935	Han12g0943	Han9g4058	Lsa4g3061	Lsa5g0531	Han13g1286	Han7g2313	Han2g0861	Han4g1171
Vvi7g1262	Vvi18g249	Lsa4g5053	Lsa1g0898	Han17g0013	Han15g3204	Lsa4g3064	Lsa5g0536	Han13g1287	Han7g2314	Han2g0882	Han4g1184
Vvi7g1263	Vvi18g250	Lsa4g5050	Lsa1g0895	Han17g2979	Han14g1940	Lsa4g3101	Lsa5g0571	Han13g1293	Han7g2324	Han2g0901	Han4g1203
Vvi7g1269	Vvi18g263	Lsa4g5019	Lsa1g0887	Han4g4567	Han9g3028	Lsa4g3109	Lsa5g0578	Han15g0459	Han6g1054	Han2g0904	Han4g1204
Vvi7g1273	Vvi18g265	Lsa4g4998	Lsa1g0876	Han4g4580	Han9g2967	Lsa4g3112	Lsa5g0582	Han15g0511	Han6g1043	Han2g1019	Han4g1325
Vvi7g1284	Vvi18g279	Lsa4g4917	Lsa1g0410	Han17g0696	Han16g1439	Lsa4g3121	Lsa5g0495	Han15g0522	Han6g1037	Han2g1022	Han4g1332
Vvi7g1289	Vvi18g320	Lsa4g4889	Lsa1g0427	Han7g0541	Han4g2453	Lsa4g2143	Lsa5g0486	Han15g0525	Han6g1035	Han2g1031	Han4g1347
Vvi7g1299	Vvi18g335	Lsa4g4682	Lsa1g0440	Han13g2627	Han4g2466	Lsa4g2144	Lsa5g0485	Han15g0526	Han6g1033	Han2g1051	Han4g1357
Vvi8g16	Vvi6g925	Lsa4g4710	Lsa1g0460	Han14g1940	Han17g2979	Lsa4g2145	Lsa5g0483	Han15g0542	Han6g1029	Han2g1084	Han4g1366
Vvi8g38	Vvi6g924	Lsa4g1071	Lsa8g0259	Han13g2051	Han11g2704	Lsa4g2160	Lsa5g0445	Han15g0546	Han6g1025	Han2g1138	Han4g1397
Vvi8g57	Vvi6g887	Lsa9g1903	Lsa3g3822	Han11g2293	Han14g3985	Lsa4g2173	Lsa5g0438	Han15g0128	Han1g0056	Han2g1171	Han4g1404
Vvi8g105	Vvi6g858	Lsa4g3155	Lsa3g2797	Han13g1204	Han14g3585	Lsa4g2175	Lsa5g0433	Han15g0132	Han1g0049	Han6g3181	Han14g0454
Vvi8g111	Vvi6g856	Lsa7g2867	Lsa5g3178	Han13g1273	Han14g3546	Lsa4g2187	Lsa5g0421	Han13g1503	Han1g3279	Han2g1189	Han4g1410
Vvi8g118	Vvi6g851	Lsa4g0522	Lsa4g4838	Han9g2967	Han4g4580	Lsa4g2191	Lsa5g0420	Han13g1453	Han1g3177	Han2g1192	Han4g1413
Vvi8g163	Vvi6g847	Lsa4g0417	Lsa4g4290	Han9g3028	Han4g4567	Lsa4g2218	Lsa5g0394	Han15g0093	Han1g0015	Han2g1194	Han4g1415
Vvi8g168	Vvi6g845	Lsa4g0405	Lsa4g4313	Han13g1612	Han14g3632	Lsa4g2255	Lsa5g0357	Han13g1738	Han1g0957	Han2g1203	Han4g1422
Vvi8g215	Vvi6g842	Lsa4g0715	Lsa4g4327	Han13g1601	Han14g3719	Lsa4g2263	Lsa5g0353	Han13g1744	Han1g3413	Han2g1208	Han4g1427
Vvi8g217	Vvi6g841	Lsa4g0377	Lsa4g4336	Han13g1580	Han14g3290	Lsa2g0059	Lsa8g0866	Han13g1627	Han1g3397	Han2g1240	Han4g1457
Vvi8g240	Vvi6g823	Lsa4g0152	Lsa4g5052	Han13g1204	Han14g3585	Lsa2g0085	Lsa8g0897	Han13g1609	Han1g2568	Han6g3191	Han14g0417
Vvi8g244	Vvi6g627	Lsa4g0166	Lsa4g5025	Han13g1300	Han11g2704	Lsa2g0163	Lsa8g1086	Han13g1579	Han1g3351	Han2g1573	Han4g1657
Vvi8g245	Vvi6g631	Lsa4g0244	Lsa4g4931	Han9g4802	Han4g4276	Lsa2g0170	Lsa8g0951	Han13g1424	Han1g3158	Han2g1579	Han4g1663
Vvi8g256	Vvi6g638	Lsa4g0292	Lsa4g4881	Han9g4502	Han5g0750	Lsa2g0173	Lsa8g0963	Han13g1419	Han1g3154	Han2g1336	Han4g1512
Vvi8g269	Vvi6g652	Lsa4g0041	Lsa4g5146	Han4g3083	Han15g3974	Lsa2g0183	Lsa6g3092	Han8g2457	Han1g1192	Han2g1601	Han4g1672
Vvi8g270	Vvi6g653	Lsa6g2406	Lsa4g0959	Han4g4276	Han9g4802	Lsa2g0198	Lsa8g0979	Han13g1693	Han1g3443	Han2g1597	Han4g1668
Vvi8g275	Vvi6g655	Lsa6g2351	Lsa4g0953	Han5g0750	Han9g4502	Lsa2g0201	Lsa8g0982	Han13g1699	Han1g3438	Han2g0572	Han4g0944
Vvi8g290	Vvi6g661	Lsa6g2488	Lsa4g1055	Han17g3934	Han15g3967	Lsa1g0275	Lsa6g3114	Han13g1204	Han1g3427	Han2g0567	Han4g0913
Vvi8g299	Vvi6g665	Lsa6g2509	Lsa4g1071	Han14g3290	Han13g1580	Lsa1g0260	Lsa6g3099	Han13g1727	Han1g3424	Han2g0565	Han4g0912
Vvi8g300	Vvi6g667	Lsa3g1385	Lsa1g0542	Han14g3632	Han13g1612	Lsa1g0258	Lsa6g3103	Han13g1728	Han1g3423	Han2g0660	Han4g1056
Vvi8g306	Vvi6g672	Lsa3g1457	Lsa2g0350	Han14g3585	Han13g1204	Lsa1g0135	Lsa6g2928	Han13g1733	Han1g3420	Han2g0636	Han4g1038
Vvi8g309	Vvi6g677	Lsa3g1487	Lsa2g0170	Han11g2704	Han13g1300	Lsa1g0131	Lsa6g2931	Han13g1341	Han1g1162	Han2g0635	Han4g1037
Vvi8g312	Vvi6g681	Lsa5g3118	Lsa2g0103	Han9g3312	Han9g3988	Lsa1g0126	Lsa6g2936	Han4g2020	Han1g1174	Han11g0795	Han15g3935
Vvi8g315	Vvi6g682	Lsa5g3105	Lsa1g0567	Han9g2055	Han9g4190	Lsa1g0125	Lsa6g2937	Han4g2017	Han1g1177	Han11g0801	Han15g3939
Vvi8g316	Vvi6g700	Lsa5g2976	Lsa1g0720	Han9g3513	Han9g4179	Lsa1g0124	Lsa6g2938	Han13g1399	Han1g3107	Han11g0825	Han15g3941
Vvi8g335	Vvi6g712	Lsa5g2990	Lsa1g0716	Han9g3486	Han9g4168	Lsa1g0101	Lsa6g2978	Han13g1344	Han1g2680	Han11g0875	Han15g3951
Vvi8g336	Vvi6g714	Lsa5g3019	Lsa1g0668	Han9g3158	Han9g4047	Lsa1g0098	Lsa6g2982	Han13g1340	Han1g3055	Han11g0913	Han15g3958
Vvi8g339	Vvi6g716	Lsa5g3052	Lsa1g0627	Han9g3988	Han9g3312	Lsa1g0065	Lsa6g3002	Han13g1334	Han1g3053	Han11g0914	Han15g3959
Vvi8g360	Vvi6g725	Lsa5g2957	Lsa1g0741	Han9g4047	Han9g3158	Lsa1g0053	Lsa6g3008	Han9g4806	Han10g3404	Han11g0916	Han15g3961
Vvi8g363	Vvi6g729	Lsa5g2908	Lsa1g0781	Han9g4168	Han9g3486	Lsa1g0048	Lsa6g3031	Han9g4773	Han10g4056	Han11g0924	Han15g3965
Vvi8g377	Vvi6g750	Lsa5g2905	Lsa1g0793	Han9g4179	Han9g3513	Lsa1g0038	Lsa6g3298	Han9g4765	Han10g3440	Han11g0925	Han15g3966
Vvi8g380	Vvi6g752	Lsa5g2896	Lsa1g0003	Han9g4190	Han9g2055	Lsa1g0029	Lsa6g3038	Han9g4761	Han10g4054	Han11g0926	Han15g3967
Vvi8g386	Vvi6g757	Lsa5g1184	Lsa4g2703	Han4g1323	Han14g2684	Lsa1g0014	Lsa6g3188	Han9g4732	Han10g4011	Han11g0932	Han15g3974
Vvi8g387	Vvi6g764	Lsa5g2028	Lsa4g2683	Han15g3967	Han17g3934	Lsa1g0793	Lsa6g3218	Han9g4625	Han10g3510	Han11g0967	Han15g4014
Vvi8g394	Vvi6g767	Lsa5g1591	Lsa4g2635	Han4g4344	Han3g2190	Lsa1g0772	Lsa6g3212	Han9g4621	Han10g3516	Han11g0981	Han15g4018
Vvi8g416	Vvi6g866	Lsa5g0857	Lsa4g2976	Han4g4337	Han3g2195	Lsa1g0767	Lsa6g3208	Han9g4569	Han10g2493	Han11g1026	Han15g4028
Vvi8g424	Vvi6g887	Lsa5g0854	Lsa4g2981	Han12g2013	Han5g3076	Lsa1g0718	Lsa6g3185	Han9g4528	Han10g2548	Han11g1137	Han15g4031
Vvi8g447	Vvi6g915	Lsa5g0808	Lsa4g2510	Han17g2078	Han7g3177	Lsa1g0717	Lsa6g3184	Han9g4526	Han10g2569	Han11g1657	Han15g4038
Vvi8g492	Vvi6g925	Lsa3g3413	Lsa9g0312	Han13g1893	Han3g0259	Lsa1g0677	Lsa6g3228	Han9g4509	Han10g2573	Han11g1647	Han15g4040
Vvi8g508	Vvi6g961	Lsa3g3324	Lsa9g0336	Han13g2039	Han16g3097	Lsa1g0632	Lsa6g3250	Han9g4507	Han10g2575	Han11g1623	Han15g4050
Vvi8g510	Vvi6g967	Lsa2g1053	Lsa9g0353	Han11g2192	Han8g1334	Lsa1g0630	Lsa6g3251	Han9g4497	Han5g2796	Han11g1620	Han15g4051
Vvi8g522	Vvi6g972	Lsa2g1025	Lsa9g0369	Han11g2231	Han8g1379	Lsa1g0619	Lsa5g0800	Han9g4496	Han5g2797	Han11g1619	Han15g4052
Vvi8g543	Vvi6g232	Lsa2g1068	Lsa9g0394	Han9g3028	Han10g2385	Lsa1g0566	Lsa5g0736	Han4g4037	Han16g2874	Han11g1615	Han15g4054
Vvi8g547	Vvi6g236	Lsa2g1099	Lsa9g0402	Han9g3061	Han10g2429	Lsa1g0565	Lsa5g0732	Han4g3100	Han16g2885	Han16g0929	Han4g4456
Vvi8g553	Vvi6g244	Lsa2g2857	Lsa9g0851	Han9g3115	Han10g2458	Lsa1g0563	Lsa5g0724	Han4g3096	Han16g2888	Han16g0934	Han4g4454
Vvi8g560	Vvi6g250	Lsa2g2838	Lsa9g0894	Han13g1616	Han8g1117	Lsa1g0560	Lsa5g0720	Han4g3095	Han16g2889	Han16g0946	Han4g4408
Vvi8g561	Vvi6g251	Lsa2g2830	Lsa6g1189	Han13g1612	Han8g1124	Lsa1g0544	Lsa5g0709	Han4g3090	Han16g2900	Han16g0947	Han4g4407
Vvi8g564	Vvi6g258	Lsa2g2767	Lsa6g0894	Han13g1609	Han8g1334	Lsa1g0543	Lsa5g0708	Han4g3059	Han16g2944	Han16g0982	Han4g4386
Vvi8g565	Vvi6g261	Lsa2g2778	Lsa6g0896	Han13g1586	Han8g1191	Lsa1g0535	Lsa5g0695	Han4g3025	Han16g2980	Han11g1311	Han6g2854
Vvi8g569	Vvi6g266	Lsa9g0686	Lsa9g0686	Han8g3658	Han8g1372	Lsa1g0289	Lsa6g2779	Han4g3012	Han16g2996	Han16g0997	Han4g4379
Vvi8g570	Vvi6g267	Lsa9g0750	Lsa9g0750	Han13g1679	Han8g1048	Lsa1g0217	Lsa6g2799	Han4g3007	Han16g3002	Han11g0633	Han4g4364
Vvi8g576	Vvi6g402	Lsa9g0752	Lsa9g0752	Han9g4773	Han3g1027	Lsa1g0199	Lsa6g2826	Han4g2998	Han16g3010	Han11g1424	Han6g2832
Vvi8g578	Vvi6g285	Lsa9g0756	Lsa9g0756	Han9g4728	Han3g0080	Lsa1g0198	Lsa6g2927	Han4g2993	Han16g3015	Han11g0638	Han4g4361
Vvi8g580	Vvi6g286	Lsa9g0758	Lsa9g0758	Han9g4623	Han3g0167	Lsa1g0136	Lsa6g2925	Han4g2968	Han16g3062	Han11g0672	Han4g4344
Vvi8g588	Vvi6g287	Lsa9g0761	Lsa9g0761	Han9g4528	Han3g0345	Lsa1g0164	Lsa6g2882	Han4g2953	Han16g3934	Han11g0680	Han4g4337
Vvi8g590	Vvi6g289	Lsa9g0764	Lsa9g0764	Han9g4497	Han3g0410	Lsa1g0162	Lsa6g2883	Han4g3579	Han16g3932	Han11g1406	Han6g2847
Vvi8g621	Vvi6g395	Lsa9g0771	Lsa9g0771	Han4g3083	Han13g0280	Lsa1g0467	Lsa6g2901	Han4g3565	Han16g3892	Han11g1404	Han6g2848
Vvi8g629	Vvi6g385	Lsa9g0772	Lsa9g0772	Han5g0778	Han10g3319	Lsa1g0142	Lsa6g2909	Han4g2891	Han16g3911	Han11g1403	Han6g2849
Vvi8g636	Vvi6g379	Lsa9g0778	Lsa9g0777	Han14g3869	Han1g0881	Lsa1g0188	Lsa6g2863	Han4g4265	Han3g0014	Han11g0774	Han15g3926
Vvi8g639	Vvi6g377	Lsa9g0794	Lsa9g0794	Han14g3719	Han1g1010	Lsa1g0806	Lsa6g3133	Han4g4284	Han3g0018	Han11g0768	Han15g3913
Vvi8g665	Vvi6g350	Lsa9g0810	Lsa9g0810	Han14g3307	Han1g2569	Lsa7g2997	Lsa9g3143	Han4g4291	Han3g0034	Han11g0740	Han15g3897
Vvi8g671	Vvi6g350	Lsa9g0821	Lsa9g0821	Han14g3312	Han1g2560	Lsa7g2998	Lsa9g3142	Han4g2446	Han3g0094	Han11g0735	Han15g3894
Vvi8g673	Vvi6g346	Lsa9g0825	Lsa9g0825	Han14g3585	Han1g3427	Lsa7g3001	Lsa9g3138	Han16g1405	Han3g0166	Han11g0728	Han15g3888
Vvi8g677	Vvi6g339	Lsa9g0834	Lsa9g0834	Han9g2741	Han5g2578	Lsa7g3008	Lsa9g3130	Han5g1219	Han3g0265	Han11g0725	Han15g3887
Vvi8g685	Vvi6g332	Lsa9g0618	Lsa9g1125	Han9g2051	Han5g3054	Lsa7g3012	Lsa9g3122	Han5g0647	Han3g0594	Han11g1540	Han6g2888
Vvi8g694	Vvi6g395	Lsa9g0613	Lsa9g1169	Han9g3506	Han5g3073	Lsa7g3028	Lsa9g3105	Han5g0797	Han3g0919	Han11g1554	Han6g2881
Vvi8g695	Vvi6g403	Lsa9g0585	Lsa9g1195	Han9g3411	Han5g3140	Lsa7g3029	Lsa9g3103	Han5g0780	Han3g0899	Han16g4298	Han17g4257
Vvi8g702	Vvi6g412	Lsa9g0559	Lsa9g1238	Han9g3409	Han5g3146	Lsa7g3030	Lsa9g3099	Han5g0779	Han3g0898	Han16g4301	Han17g4256
Vvi8g708	Vvi6g415	Lsa9g1019	Lsa9g1240	Han9g4384	Han7g2344	Lsa7g3035	Lsa9g3088	Han5g0768	Han3g0879	Han16g4312	Han17g4250
Vvi8g710	Vvi6g419	Lsa9g0554	Lsa6g1047	Han9g4047	Han7g2508	Lsa7g3039	Lsa9g3082	Han5g0763	Han3g0849	Han16g4319	Han17g4245
Vvi8g711	Vvi6g426	Lsa9g0534	Lsa6g1012	Han9g4190	Han7g2406	Lsa7g3044	Lsa9g3080	Han5g0723	Han3g0814	Han16g4322	Han17g4243
Vvi8g716	Vvi6g325	Lsa2g2736	Lsa6g1309	Han4g4456	Han16g0929	Lsa7g3049	Lsa9g3079	Han5g0694	Han3g0787	Han16g4326	Han17g4238
Vvi8g718	Vvi6g430	Lsa2g2729	Lsa6g1285	Han4g4407	Han16g0947	Lsa7g3052	Lsa9g3078	Han5g0681	Han3g0780	Han16g4328	Han17g4236
Vvi8g719	Vvi6g431	Lsa2g2716	Lsa6g1267	Han4g4344	Han11g0672	Lsa7g3059	Lsa9g3071	Han5g0680	Han3g0779	Han16g4332	Han17g4231
Vvi8g726	Vvi6g436	Lsa2g2700	Lsa6g1245	Han4g4337	Han11g0680	Lsa7g3088	Lsa9g3047	Han17g3353	Han17g2867	Han16g4399	Han17g4182
Vvi8g727	Vvi6g438	Lsa8g2883	Lsa5g1755	Han12g2013	Han8g3235	Lsa7g3090	Lsa9g3037	Han17g3324	Han17g2824	Han16g4419	Han17g4144
Vvi8g730	Vvi6g448	Lsa8g1735	Lsa5g1962	Han12g0943	Han8g3306	Lsa7g3109	Lsa9g2996	Han17g3313	Han17g2784	Han16g4298	Han17g4257
Vvi8g738	Vvi6g460	Lsa8g4750	Lsa6g3337	Han17g0112	Han14g4395	Lsa7g3112	Lsa9g2992	Han3g1825	Han17g2711	Han16g4238	Han17g4285
Vvi8g740	Vvi6g462	Lsa8g2794	Lsa1g2422	Han17g2078	Han14g4236	Lsa7g3115	Lsa9g2988	Han17g3062	Han16g0968	Han16g4234	Han17g4286
Vvi8g741	Vvi6g466	Lsa8g2772	Lsa1g2399	Han13g1934	Han9g0480	Lsa7g3135	Lsa9g2976	Han3g2053	Han16g0978	Han16g4223	Han17g4290
Vvi8g743	Vvi6g467	Lsa8g2766	Lsa1g2391	Han13g2039	Han17g3399	Lsa7g3148	Lsa9g2973	Han3g2084	Han16g0991	Han16g4027	Han17g3977
Vvi8g744	Vvi6g471	Lsa1g1745	Lsa6g1365	Han11g2231	Han12g1916	Lsa7g3171	Lsa9g2958	Han10g1588	Han17g2561	Han16g4022	Han17g3976
Vvi8g747	Vvi6g475	Lsa1g2154	Lsa6g1394	Han13g1285	Han12g1702	Lsa7g3177	Lsa9g2949	Han3g2165	Han11g0633	Han16g4005	Han17g3967
Vvi8g761	Vvi6g482	Lsa1g2155	Lsa6g1395	Han9g3115	Han16g2508	Lsa7g3182	Lsa9g2944	Han3g2190	Han11g0672	Han16g3997	Han17g3962
Vvi8g771	Vvi6g491	Lsa5g4188	Lsa5g4465	Han8g3658	Han12g1914	Lsa7g3236	Lsa9g3338	Han3g2195	Han11g0680	Han3g3586	Han13g3336
Vvi8g772	Vvi6g492	Lsa1g1932	Lsa6g1154	Han9g4728	Han9g0057	Lsa7g3245	Lsa9g2888	Han3g2197	Han11g0685	Han3g3542	Han13g3327
Vvi8g775	Vvi6g499	Lsa1g1686	Lsa6g1285	Han9g4623	Han9g0172	Lsa7g2721	Lsa9g3331	Han3g2198	Han11g0686	Han3g3536	Han13g3326
Vvi8g776	Vvi6g511	Lsa1g1702	Lsa6g1309	Han9g4497	Han9g0582	Lsa7g2724	Lsa9g2871	Han3g2199	Han11g0687	Han3g3532	Han13g3325
Vvi8g777	Vvi6g516	Lsa5g4405	Lsa6g1506	Han17g3934	Han3g2334	Lsa7g2737	Lsa9g3312	Han3g2204	Han11g0688	Han3g3525	Han13g3315
Vvi8g779	Vvi6g518	Lsa1g2244	Lsa6g1580	Han10g1544	Han3g2419	Lsa7g2783	Lsa9g2839	Han3g2212	Han11g0696	Han3g3523	Han13g3313
Vvi8g784	Vvi6g524	Lsa1g2247	Lsa6g1598	Han10g1589	Han3g2497	Lsa7g3391	Lsa9g3279	Han3g1403	Han11g1809	Han3g3522	Han13g3311
Vvi8g814	Vvi6g538	Lsa1g2249	Lsa6g1603	Han14g3307	Han11g3593	Lsa7g3390	Lsa9g2837	Han3g1408	Han11g1816	Han3g3517	Han13g3293
Vvi8g820	Vvi6g542	Lsa5g3812	Lsa6g0408	Han14g3585	Han11g4165	Lsa7g3389	Lsa9g2836	Han3g1409	Han11g1825	Han3g3516	Han13g3292
Vvi8g821	Vvi6g543	Lsa5g3504	Lsa6g0698	Han9g2051	Han8g3215	Lsa7g2792	Lsa9g2829	Han14g4040	Han8g1448	Han3g3507	Han13g3269
Vvi8g824	Vvi6g549	Lsa5g3470	Lsa6g0340	Han9g3411	Han8g3294	Lsa7g3388	Lsa9g2818	Han14g4027	Han8g1464	Han3g3501	Han13g3265
Vvi8g826	Vvi6g550	Lsa5g3414	Lsa6g0677	Han9g3409	Han8g3301	Lsa7g3379	Lsa9g2809	Han14g4024	Han8g1467	Han3g3499	Han13g3264
Vvi8g828	Vvi6g555	Lsa5g3375	Lsa6g0637	Han17g3556	Han14g4279	Lsa7g3376	Lsa9g2807	Han14g4018	Han8g1477	Han3g3497	Han13g3262
Vvi8g843	Vvi6g559	Lsa4g1517	Lsa4g1516	Han17g3562	Han14g4293	Lsa7g2842	Lsa9g3248	Han14g4014	Han8g1479	Han3g3495	Han13g3253
Vvi8g844	Vvi6g561	Lsa4g1515	Lsa4g1515	Han9g4384	Han14g3012	Lsa7g3339	Lsa9g2800	Han14g3979	Han8g1514	Han3g3492	Han13g3242
Vvi8g845	Vvi6g564	Lsa4g1508	Lsa4g1508	Han9g4372	Han14g3008	Lsa7g3383	Lsa9g2774	Han14g3975	Han8g1520	Han3g3489	Han13g3241
Vvi8g855	Vvi6g1286	Lsa4g1504	Lsa4g1504	Han9g4169	Han14g2880	Lsa7g2868	Lsa9g3215	Han14g3966	Han8g1530	Han3g3483	Han13g3236
Vvi8g863	Vvi6g579	Lsa4g1500	Lsa4g1500	Han4g4456	Han4g4456	Lsa7g3387	Lsa9g2752	Han14g3963	Han8g1534	Han3g3469	Han13g3215
Vvi8g890	Vvi6g619	Lsa4g1493	Lsa4g1493	Han4g4407	Han4g4407	Lsa7g2883	Lsa9g3209	Han14g3955	Han8g1545	Han3g3425	Han13g3202
Vvi8g893	Vvi6g623	Lsa4g1451	Lsa4g1451	Han4g4394	Han4g4394	Lsa7g3417	Lsa9g2745	Han14g4113	Han8g1553	Han3g3423	Han13g3196
Vvi8g897	Vvi6g630	Lsa4g1450	Lsa4g1450	Han4g4344	Han4g4344	Lsa7g2895	Lsa9g3207	Han14g4121	Han8g1268	Han3g3422	Han13g3195
Vvi8g904	Vvi6g1284	Lsa4g1441	Lsa4g1441	Han4g4337	Han4g4337	Lsa7g3420	Lsa9g3206	Han14g3774	Han8g1269	Han3g3421	Han13g3194
Vvi8g913	Vvi6g1282	Lsa4g1435	Lsa4g1435	Han13g1896	Han10g3798	Lsa7g3423	Lsa9g2742	Han14g3792	Han8g1302	Han3g3420	Han13g3193
Vvi8g917	Vvi6g1278	Lsa4g1433	Lsa4g1433	Han13g1934	Han10g3756	Lsa7g3363	Lsa9g2721	Han14g3800	Han8g1318	Han3g3418	Han13g3191
Vvi8g921	Vvi6g1275	Lsa4g1424	Lsa4g1424	Han11g2231	Han9g1635	Lsa7g3369	Lsa9g3157	Han14g3813	Han8g1342	Han3g3415	Han13g3187
Vvi8g932	Vvi6g1271	Lsa4g1411	Lsa4g1859	Han13g1284	Han5g1988	Lsa8g1455	Lsa3g1677	Han14g3815	Han8g1353	Han3g3407	Han13g3178
Vvi8g939	Vvi6g1266	Lsa4g1398	Lsa4g0740	Han13g1620	Han9g1486	Lsa8g1461	Lsa3g1675	Han14g4118	Han8g1388	Han3g3398	Han13g3177
Vvi8g945	Vvi6g1261	Lsa4g0846	Lsa4g1874	Han13g1612	Han9g1500	Lsa8g1462	Lsa3g1674	Han14g4050	Han8g1443	Han3g3588	Han13g3343
Vvi8g947	Vvi6g1260	Lsa7g1223	Lsa6g0410	Han13g1284	Han5g1988	Lsa8g1512	Lsa3g1657	Han14g3721	Han8g1178	Han3g3589	Han13g3344
Vvi8g948	Vvi6g1258	Lsa7g1335	Lsa6g0669	Han4g4037	Han10g2606	Lsa8g1208	Lsa3g1945	Han14g3632	Han8g1124	Han3g3590	Han13g3345
Vvi8g949	Vvi6g1257	Lsa7g1373	Lsa6g0676	Han4g3083	Han10g2656	Lsa8g1209	Lsa3g1935	Han14g3333	Han8g1102	Han3g3602	Han13g3352
Vvi8g962	Vvi6g1250	Lsa7g1375	Lsa6g0671	Han17g3897	Han10g2663	Lsa8g1212	Lsa3g1929	Han14g3608	Han8g1099	Han3g3614	Han13g3356
Vvi8g974	Vvi6g1240	Lsa7g1404	Lsa6g0648	Han17g3313	Han10g2606	Lsa8g1226	Lsa3g1896	Han14g3584	Han8g1061	Han3g3626	Han13g3358
Vvi8g981	Vvi6g1232	Lsa8g4041	Lsa7g0731	Han10g1589	Han5g3358	Lsa8g1242	Lsa3g1867	Han14g3582	Han8g1056	Han3g3629	Han13g3359
Vvi8g991	Vvi6g1225	Lsa8g4025	Lsa7g0721	Han14g4027	Han6g2047	Lsa8g1254	Lsa3g1864	Han14g3581	Han8g1055	Han3g3681	Han13g3393
Vvi8g997	Vvi6g1221	Lsa8g0564	Lsa5g4505	Han14g3290	Han7g2021	Lsa8g1263	Lsa3g1858	Han14g3580	Han8g1050	Han3g3877	Han13g3590
Vvi8g998	Vvi6g1218	Lsa8g0554	Lsa5g4520	Han14g3305	Han7g2003	Lsa8g1270	Lsa3g1848	Han14g3550	Han8g1026	Han3g3688	Han13g3395
Vvi8g999	Vvi6g1215	Lsa8g0514	Lsa5g4568	Han14g3307	Han7g1991	Lsa8g1277	Lsa3g1845	Han14g3525	Han8g1004	Han3g3340	Han13g3139
Vvi8g1000	Vvi6g1212	Lsa8g0507	Lsa5g4575	Han9g3411	Han2g1399	Lsa8g1291	Lsa3g1840	Han14g3502	Han8g0990	Han3g3338	Han13g3136
Vvi8g1014	Vvi6g1181	Lsa8g0482	Lsa5g4537	Han9g3329	Han2g1349	Lsa8g1300	Lsa3g1833	Han9g2823	Han7g1467	Han3g3337	Han13g3128
Vvi8g1026	Vvi6g1167	Lsa8g0644	Lsa6g1371	Han12g1299	Han4g1432	Lsa8g1302	Lsa3g1825	Han9g2785	Han7g1457	Han3g3737	Han13g3415
Vvi8g1028	Vvi6g1164	Lsa8g0767	Lsa6g1243	Han17g0085	Han13g0824	Lsa8g1304	Lsa3g1801	Han9g2782	Han7g1455	Han3g3845	Han13g3544
Vvi8g1030	Vvi6g1163	Lsa8g0773	Lsa6g1200	Han17g2975	Han9g2244	Lsa8g1306	Lsa3g1795	Han9g2767	Han7g1431	Han3g3697	Han13g3402
Vvi8g1033	Vvi6g1159	Lsa4g0911	Lsa6g1414	Han12g2426	Han9g2258	Lsa8g1318	Lsa3g1776	Han9g2103	Han7g2386	Han3g3696	Han13g3398
Vvi8g1041	Vvi6g1153	Lsa4g0914	Lsa6g1419	Han13g1896	Han12g0263	Lsa8g1332	Lsa3g1763	Han9g2093	Han7g2397	Han3g3351	Han13g3156
Vvi8g1044	Vvi6g1150	Lsa4g1355	Lsa6g1453	Han13g1957	Han12g0319	Lsa8g1348	Lsa3g1752	Han9g2067	Han7g2403	Han3g3363	Han13g3160
Vvi8g1049	Vvi6g1149	Lsa2g2179	Lsa8g1173	Han14g1933	Han10g1747	Lsa8g1356	Lsa3g1751	Han9g2055	Han7g2406	Han3g3373	Han13g3164
Vvi8g1069	Vvi6g1133	Lsa2g2164	Lsa8g1361	Han9g2941	Han3g1681	Lsa8g1369	Lsa3g1741	Han9g2051	Han7g2408	Han3g3381	Han13g3166
Vvi8g1083	Vvi6g1132	Lsa2g2160	Lsa8g1348	Han9g3046	Han3g1610	Lsa8g1378	Lsa3g1732	Han9g3520	Han7g2420	Han3g3396	Han13g3175
Vvi8g1086	Vvi6g1131	Lsa2g2153	Lsa8g1323	Han9g3049	Han3g1605	Lsa8g1390	Lsa3g1723	Han9g3510	Han7g2426	Han3g3188	Han13g2970
Vvi8g1102	Vvi6g1120	Lsa2g2137	Lsa8g1279	Han13g1612	Han15g4387	Lsa8g1395	Lsa3g1707	Han9g3421	Han7g2480	Han3g3187	Han13g2969
Vvi8g1121	Vvi6g1108	Lsa2g2372	Lsa8g1222	Han9g4531	Han12g0277	Lsa8g1396	Lsa3g1706	Han9g3418	Han7g2490	Han3g3186	Han13g2967
Vvi8g1123	Vvi6g1103	Lsa2g2591	Lsa8g4499	Han4g3083	Han12g2154	Lsa8g1404	Lsa3g1705	Han9g3411	Han7g2495	Han3g3183	Han13g2965
Vvi8g1141	Vvi6g1083	Lsa2g2576	Lsa8g4448	Han17g3897	Han12g2161	Lsa8g1405	Lsa3g1704	Han9g3158	Han7g2508	Han3g3224	Han13g2992
Vvi8g1193	Vvi6g164	Lsa2g2485	Lsa8g1649	Han14g3985	Han16g1655	Lsa8g1406	Lsa3g1701	Han17g3720	Han6g0800	Han15g1838	Han17g1337
Vvi8g1241	Vvi6g147	Lsa2g2473	Lsa8g1592	Han14g3290	Han14g3290	Lsa8g1443	Lsa3g1697	Han17g3694	Han6g0793	Han15g1832	Han17g1345
Vvi8g1254	Vvi6g131	Lsa2g2436	Lsa8g1512	Han14g3305	Han14g3305	Lsa8g1137	Lsa3g0911	Han17g3596	Han6g0750	Han15g1826	Han17g2387
Vvi8g1257	Vvi6g128	Lsa2g2451	Lsa8g1490	Han14g3307	Han14g3306	Lsa8g1078	Lsa3g0902	Han15g3167	Han7g3180	Han15g1804	Han17g1355
Vvi8g1258	Vvi6g127	Lsa7g0018	Lsa3g0494	Han14g3312	Han14g3312	Lsa8g4467	Lsa3g0900	Han15g3176	Han7g3198	Han15g1795	Han17g2408
Vvi8g1259	Vvi6g125	Lsa7g0035	Lsa3g0319	Han9g3191	Han4g1432	Lsa8g4466	Lsa3g0898	Han15g3200	Han7g3210	Han15g1794	Han17g2410
Vvi8g1264	Vvi6g122	Lsa7g0042	Lsa3g0312	Han9g2056	Han4g0886	Lsa8g4462	Lsa3g0896	Han15g4193	Han7g3224	Han15g1739	Han17g1420
Vvi8g1287	Vvi6g108	Lsa7g0082	Lsa3g0268	Han9g3329	Han4g1517	Lsa8g4452	Lsa3g0892	Han15g4394	Han7g3277	Han10g2876	Han12g2271
Vvi8g1289	Vvi6g106	Lsa7g0130	Lsa3g0222	Han16g4319	Han15g3574	Lsa8g4448	Lsa3g0888	Han15g4390	Han7g3276	Han10g2878	Han12g2272
Vvi8g1294	Vvi6g103	Lsa2g3861	Lsa3g0268	Han3g3425	Han16g3697	Lsa8g4483	Lsa3g0883	Han9g4384	Han5g2890	Han10g2884	Han12g2278
Vvi8g1304	Vvi6g100	Lsa2g3997	Lsa3g0422	Han3g3681	Han16g3587	Lsa8g4485	Lsa3g0881	Han9g4377	Han5g2896	Han10g2885	Han12g2281
Vvi8g1306	Vvi6g98	Lsa2g3996	Lsa3g0421	Han10g2885	Han2g1137	Lsa8g4500	Lsa3g0870	Han9g4368	Han5g2897	Han10g2890	Han12g2289
Vvi8g1325	Vvi6g68	Lsa2g3990	Lsa3g0405	Han10g2425	Han2g0807	Lsa8g4540	Lsa3g1519	Han9g4364	Han5g2905	Han10g2395	Han12g2359
Vvi8g1331	Vvi6g48	Lsa5g0310	Lsa8g4290	Han10g2934	Han2g1021	Lsa8g4625	Lsa3g1541	Han9g4361	Han5g2907	Han10g2413	Han16g2487
Vvi8g1332	Vvi6g47	Lsa5g0344	Lsa8g4373	Han15g2875	Han10g0246	Lsa8g4642	Lsa3g1553	Han9g4348	Han5g2920	Han10g2419	Han16g2492
Vvi8g1333	Vvi6g46	Lsa5g0673	Lsa8g1212	Han7g2205	Han2g2881	Lsa8g4644	Lsa3g1556	Han9g4341	Han5g2924	Han10g2428	Han16g2493
Vvi8g1334	Vvi6g45	Lsa5g0489	Lsa8g4652	Han7g2312	Han2g2898	Lsa8g4652	Lsa3g1558	Han9g4331	Han5g2934	Han10g2946	Han16g2494
Vvi8g1338	Vvi6g41	Lsa5g0518	Lsa8g1649	Han6g1029	Han1g2830	Lsa8g4658	Lsa3g1562	Han9g3934	Han5g2580	Han10g2436	Han16g2500
Vvi8g1347	Vvi6g24	Lsa5g0531	Lsa8g1630	Han1g2594	Han2g3028	Lsa8g1672	Lsa3g1580	Han9g3956	Han5g3284	Han10g2458	Han16g2508
Vvi8g1348	Vvi6g19	Lsa5g0736	Lsa7g2522	Han1g0899	Han1g1225	Lsa8g1656	Lsa3g1603	Han9g3978	Han5g3256	Han10g2460	Han12g2356
Vvi8g1362	Vvi6g15	Lsa5g0698	Lsa8g3822	Han1g3427	Han2g2966	Lsa8g1654	Lsa3g1604	Han9g4057	Han5g3157	Han10g2463	Han12g2352
Vvi8g1364	Vvi6g13	Lsa9g3142	Lsa7g0873	Han1g2680	Han2g3113	Lsa8g1651	Lsa3g1607	Han9g4030	Han5g3195	Han10g2472	Han12g2349
Vvi8g1384	Vvi6g164	Lsa9g3081	Lsa7g0763	Han1g2686	Han2g3126	Lsa8g1649	Lsa3g1608	Han9g4023	Han5g3205	Han10g2480	Han12g2337
Vvi8g1396	Vvi6g172	Lsa9g3079	Lsa7g0761	Han1g2691	Han2g3130	Lsa8g1645	Lsa3g1613	Han9g4138	Han5g3111	Han10g2389	Han16g2486
Vvi8g1404	Vvi6g176	Lsa4g0491	Lsa2g2131	Han10g3496	Han2g2465	Lsa8g1644	Lsa3g1616	Han9g4139	Han5g3110	Han10g2926	Han12g2324
Vvi8g1415	Vvi6g205	Lsa4g0417	Lsa2g2160	Han16g2874	Han16g2878	Lsa8g1642	Lsa3g1619	Han9g4140	Han5g3104	Han10g2899	Han12g2304
Vvi8g1416	Vvi6g207	Lsa4g0715	Lsa2g2179	Han16g2880	Han16g2880	Lsa8g1586	Lsa3g1642	Han9g4171	Han5g3077	Han10g2383	Han16g2482
Vvi8g1419	Vvi6g216	Lsa4g0116	Lsa2g2587	Han16g2888	Han16g2888	Lsa8g1059	Lsa3g1072	Han9g4188	Han5g3056	Han10g2371	Han16g2479
Vvi8g1427	Vvi6g251	Lsa4g0152	Lsa2g2564	Han16g2889	Han16g2889	Lsa8g1060	Lsa3g1066	Han9g4266	Han5g2990	Han10g2367	Han16g2478
Vvi9g20	Vvi4g202	Lsa4g0168	Lsa2g2544	Han16g2895	Han16g2895	Lsa8g1091	Lsa3g1022	Han9g4275	Han5g2976	Han10g2316	Han16g2444
Vvi9g67	Vvi4g196	Lsa4g0244	Lsa2g2502	Han16g2951	Han16g2951	Lsa8g1092	Lsa3g1021	Han14g0076	Han8g0877	Han10g2286	Han16g2441
Vvi9g76	Vvi4g175	Lsa4g0020	Lsa2g2652	Han16g2970	Han16g2970	Lsa8g4418	Lsa3g0911	Han14g0192	Han8g1913	Han10g2229	Han16g2421
Vvi9g90	Vvi4g172	Lsa6g2406	Lsa7g0035	Han16g2975	Han16g2975	Lsa8g4391	Lsa3g0921	Han4g1740	Han5g3668	Han10g2158	Han16g2388
Vvi9g110	Vvi4g147	Lsa6g2397	Lsa7g0029	Han16g2976	Han16g2976	Lsa8g4373	Lsa3g0928	Han4g1747	Han5g3674	Han10g3194	Han12g0570
Vvi9g122	Vvi4g139	Lsa6g2369	Lsa7g0020	Han16g2996	Han16g2996	Lsa8g4366	Lsa3g0930	Han4g1751	Han5g3676	Han10g3185	Han12g0560
Vvi9g147	Vvi4g119	Lsa6g2488	Lsa7g0157	Han16g3010	Han16g4062	Lsa8g4346	Lsa3g0934	Han4g1763	Han5g3712	Han10g3181	Han12g0559
Vvi9g182	Vvi4g93	Lsa6g2509	Lsa7g0175	Han16g3891	Han16g2535	Lsa8g4331	Lsa3g0940	Han4g1766	Han5g3719	Han10g3175	Han12g0552
Vvi9g184	Vvi4g92	Lsa6g2607	Lsa7g0298	Han3g0259	Han2g2449	Lsa8g4323	Lsa3g0950	Han4g1801	Han5g3745	Han10g3159	Han12g0545
Vvi9g197	Vvi4g67	Lsa3g1378	Lsa5g0698	Han17g2800	Han15g2339	Lsa8g4322	Lsa3g0954	Han4g1070	Han5g2472	Han3g3120	Han13g2903
Vvi9g198	Vvi4g64	Lsa3g1487	Lsa8g0951	Han17g2784	Han15g2355	Lsa8g4313	Lsa3g0956	Han4g1151	Han5g2411	Han3g3072	Han13g2836
Vvi9g199	Vvi4g61	Lsa5g2972	Lsa6g3195	Han8g1334	Han1g1274	Lsa8g4309	Lsa3g0961	Han4g1153	Han5g2408	Han3g3162	Han13g2937
Vvi9g208	Vvi4g59	Lsa5g2905	Lsa6g3218	Han8g1374	Han1g1311	Lsa8g4287	Lsa3g0970	Han4g1397	Han5g2647	Han3g3141	Han13g2910
Vvi9g215	Vvi4g51	Lsa5g2894	Lsa6g3235	Han8g1122	Han2g3007	Lsa3g0247	Lsa6g0110	Han4g1410	Han5g2616	Han3g4194	Han13g4200
Vvi9g217	Vvi4g48	Lsa5g2028	Lsa5g3740	Han16g3097	Han2g3068	Lsa3g0251	Lsa6g0112	Han4g1663	Han5g3589	Han3g4188	Han13g4218
Vvi9g218	Vvi4g47	Lsa5g1591	Lsa5g3585	Han7g2397	Han8g0118	Lsa3g0253	Lsa6g0118	Han15g3936	Han13g0358	Han3g4178	Han13g4223
Vvi9g222	Vvi4g45	Lsa5g0854	Lsa5g3407	Han7g2508	Han8g0307	Lsa3g0261	Lsa6g0126	Han15g3958	Han13g0302	Han3g4176	Han13g4224
Vvi9g255	Vvi4g247	Lsa3g3413	Lsa8g2836	Han6g0784	Han6g0316	Lsa3g0297	Lsa6g0282	Han15g3959	Han13g0301	Han3g4173	Han13g4041
Vvi9g263	Vvi4g34	Lsa3g3371	Lsa8g2832	Han6g0750	Han6g0268	Lsa3g0311	Lsa6g0298	Han15g3974	Han13g0280	Han3g4171	Han13g4036
Vvi9g273	Vvi4g11	Lsa3g3324	Lsa8g2810	Han6g0723	Han6g0249	Lsa3g0314	Lsa6g0300	Han15g3989	Han13g0272	Han3g4092	Han13g3970
Vvi9g283	Vvi4g10	Lsa2g1053	Lsa8g2796	Han7g3270	Han6g0367	Lsa3g0316	Lsa6g0301	Han15g4024	Han13g2368	Han3g4086	Han13g3960
Vvi9g291	Vvi4g7	Lsa2g1025	Lsa8g2783	Han13g0280	Han15g2295	Lsa3g0319	Lsa6g0304	Han6g2854	Han13g2443	Han3g4081	Han13g3923
Vvi9g295	Vvi4g6	Lsa2g1068	Lsa8g2772	Han16g4319	Han9g3191	Lsa3g0331	Lsa6g0311	Han6g2832	Han13g2460	Han3g4078	Han13g3881
Vvi9g297	Vvi4g5	Lsa2g1099	Lsa8g2766	Han3g3513	Han17g3694	Lsa3g0337	Lsa6g0315	Han6g2847	Han13g2518	Han3g4076	Han13g3877
Vvi9g299	Vvi4g275	Lsa2g2857	Lsa5g4435	Han3g3425	Han17g3710	Lsa3g0385	Lsa6g0228	Han12g1299	Han17g4245	Han15g2875	Han14g1188
Vvi9g302	Vvi4g277	Lsa2g2849	Lsa5g4405	Han10g2873	Han14g0092	Lsa3g0422	Lsa6g0426	Han12g1287	Han17g4236	Han15g2896	Han14g1250
Vvi9g303	Vvi4g279	Lsa2g2848	Lsa5g4398	Han10g2413	Han4g1148	Lsa3g0423	Lsa6g0095	Han12g1285	Han17g4233	Han15g2893	Han14g1242
Vvi9g327	Vvi4g302	Lsa2g2811	Lsa5g4334	Han10g2425	Han4g1157	Lsa3g0236	Lsa6g0138	Han12g1265	Han17g4217	Han15g2889	Han14g1228
Vvi9g342	Vvi4g330	Lsa2g2786	Lsa1g2140	Han3g2853	Han9g4747	Lsa3g0225	Lsa6g0142	Han12g1225	Han17g4197	Han15g2886	Han14g1227
Vvi9g360	Vvi4g338	Lsa2g2796	Lsa1g2154	Han10g3181	Han9g4761	Lsa3g0223	Lsa6g0144	Han12g1206	Han17g4179	Han15g2883	Han14g1217
Vvi9g374	Vvi4g362	Lsa2g2797	Lsa1g2155	Han3g3120	Han9g4806	Lsa3g0219	Lsa6g0146	Han12g1194	Han17g4176	Han15g2910	Han14g1263
Vvi9g412	Vvi4g371	Lsa9g0585	Lsa5g3981	Han3g4076	Han15g0459	Lsa3g0217	Lsa6g0153	Han12g1184	Han17g4169	Han15g2915	Han14g1270
Vvi9g454	Vvi4g387	Lsa9g0564	Lsa5g4008	Han15g2875	Han15g0546	Lsa3g0214	Lsa6g0154	Han12g1180	Han17g4162	Han15g2916	Han14g1273
Vvi9g460	Vvi4g414	Lsa9g1019	Lsa5g4017	Han7g2205	Han13g1300	Lsa3g0168	Lsa6g0198	Han12g1162	Han17g4152	Han7g2117	Han14g3227
Vvi9g469	Vvi4g435	Lsa9g0554	Lsa1g1888	Han10g1462	Han15g0093	Lsa3g0157	Lsa6g0209	Han12g1143	Han17g4141	Han7g2166	Han14g3586
Vvi9g476	Vvi4g438	Lsa2g2736	Lsa1g1702	Han7g2294	Han13g1273	Lsa3g0154	Lsa6g0211	Han12g1142	Han17g4139	Han7g2176	Han14g3203
Vvi9g477	Vvi4g439	Lsa2g2729	Lsa1g1686	Han7g2312	Han13g1284	Lsa3g0152	Lsa6g0212	Han12g1138	Han17g4137	Han7g2203	Han14g3169
Vvi9g481	Vvi4g448	Lsa8g2836	Lsa3g3413	Han6g1029	Han11g3111	Lsa3g0145	Lsa6g0213	Han12g1121	Han17g4133	Han7g2204	Han14g3168
Vvi9g482	Vvi4g450	Lsa8g2832	Lsa3g3371	Han6g1025	Han11g3098	Lsa3g0140	Lsa6g0217	Han12g1414	Han17g3977	Han7g2205	Han14g3165
Vvi9g483	Vvi4g451	Lsa8g2810	Lsa3g3324	Han1g2594	Han13g2018	Lsa3g0113	Lsa6g0257	Han12g1398	Han17g3975	Han7g2231	Han14g3158
Vvi9g492	Vvi4g452	Lsa8g2796	Lsa2g1053	Han1g3140	Han13g1332	Lsa3g0110	Lsa6g0259	Han12g1396	Han17g3967	Han7g2235	Han14g3156
Vvi9g502	Vvi4g455	Lsa8g2783	Lsa2g1025	Han1g3427	Han13g1204	Lsa3g0107	Lsa6g0261	Han12g2088	Han17g3915	Han7g2274	Han14g3110
Vvi9g513	Vvi4g460	Lsa8g2772	Lsa2g1068	Han1g2680	Han13g2137	Lsa3g0090	Lsa6g0267	Han12g2089	Han17g4363	Han7g2270	Han14g3116
Vvi9g520	Vvi4g463	Lsa8g2766	Lsa2g1099	Han1g2686	Han13g2147	Lsa3g0084	Lsa6g0271	Han17g0061	Han13g3342	Han7g2269	Han14g3122
Vvi9g534	Vvi4g476	Lsa5g3981	Lsa9g0585	Han10g3997	Han7g0557	Lsa3g0057	Lsa6g0096	Han17g0082	Han13g3331	Han7g2268	Han14g3123
Vvi9g536	Vvi4g478	Lsa5g4008	Lsa9g0564	Han10g3496	Han13g1856	Lsa3g0056	Lsa6g0093	Han17g0233	Han13g3325	Han7g2264	Han14g3124
Vvi9g538	Vvi4g479	Lsa5g4017	Lsa9g1019	Han10g3578	Han13g1881	Lsa3g0052	Lsa6g0087	Han17g0223	Han13g3315	Han7g2259	Han14g3136
Vvi9g540	Vvi4g481	Lsa1g2140	Lsa2g2786	Han10g2574	Han13g1950	Lsa3g0039	Lsa6g0080	Han17g0218	Han13g3310	Han7g2257	Han14g3140
Vvi9g564	Vvi4g495	Lsa1g2154	Lsa2g2796	Han16g2874	Han17g3313	Lsa3g0038	Lsa6g0079	Han17g0205	Han13g3293	Han7g2251	Han14g3143
Vvi9g565	Vvi4g497	Lsa1g2155	Lsa2g2797	Han16g2880	Han17g3314	Lsa3g0032	Lsa6g0072	Han17g0202	Han13g3269	Han7g2249	Han14g3144
Vvi9g573	Vvi4g498	Lsa1g1686	Lsa2g2729	Han16g2888	Han17g3318	Lsa3g0030	Lsa6g0069	Han17g0184	Han13g3251	Han7g2248	Han14g3151
Vvi9g578	Vvi4g500	Lsa1g1702	Lsa2g2736	Han16g2889	Han17g3321	Lsa3g0534	Lsa6g0035	Han17g0181	Han13g3247	Han7g2243	Han14g3153
Vvi9g654	Vvi4g556	Lsa5g4398	Lsa2g2848	Han16g2895	Han17g3324	Lsa3g0536	Lsa6g0036	Han17g0111	Han13g3193	Han7g2240	Han14g3154
Vvi9g671	Vvi4g548	Lsa5g4405	Lsa2g2849	Han16g2975	Han17g3353	Lsa3g0557	Lsa6g0053	Han17g0052	Han13g3345	Han7g2237	Han14g3155
Vvi9g677	Vvi4g545	Lsa5g4435	Lsa2g2857	Han16g2976	Han17g3354	Lsa3g0562	Lsa6g0055	Han17g0042	Han13g3352	Han10g1096	Han8g3727
Vvi9g698	Vvi4g527	Lsa5g4334	Lsa2g2811	Han16g2996	Han17g3359	Lsa3g0592	Lsa6g0541	Han17g0033	Han13g3356	Han3g4025	Han13g3814
Vvi9g702	Vvi4g526	Lsa5g3585	Lsa5g1591	Han16g3010	Han17g3997	Lsa3g0619	Lsa6g0513	Han17g0010	Han13g3394	Han7g2278	Han14g3106
Vvi10g54	Vvi12g312	Lsa5g3740	Lsa5g2028	Han3g0259	Han13g1893	Lsa3g0623	Lsa6g0512	Han17g0002	Han13g3136	Han7g2280	Han14g3103
Vvi10g103	Vvi12g291	Lsa5g3407	Lsa5g0854	Han17g2800	Han4g3105	Lsa8g3862	Lsa4g1954	Han17g2085	Han13g3544	Han7g2284	Han14g3101
Vvi10g121	Vvi12g273	Lsa5g3393	Lsa5g0826	Han17g2784	Han4g4037	Lsa8g3839	Lsa4g1949	Han17g0284	Han13g3156	Han7g2288	Han14g3083
Vvi10g124	Vvi12g272	Lsa4g1517	Lsa8g4025	Han8g1334	Han11g2192	Lsa8g3836	Lsa4g2149	Han17g0299	Han13g3164	Han7g2290	Han14g3076
Vvi10g129	Vvi12g268	Lsa4g1493	Lsa8g4066	Han8g1379	Han11g2231	Lsa8g3828	Lsa4g1940	Han17g0583	Han13g3174	Han7g2291	Han14g3075
Vvi10g134	Vvi12g258	Lsa4g1435	Lsa8g4157	Han16g3097	Han13g2039	Lsa8g3813	Lsa4g1933	Han17g0580	Han13g3175	Han7g2294	Han14g3064
Vvi10g135	Vvi12g257	Lsa7g1373	Lsa5g0861	Han7g1425	Han12g1237	Lsa8g3799	Lsa4g1924	Han17g2974	Han17g2423	Han7g2310	Han14g3057
Vvi10g141	Vvi12g250	Lsa7g1375	Lsa5g0857	Han7g2397	Han12g2072	Lsa8g3724	Lsa4g2109	Han4g4561	Han16g2490	Han7g2313	Han14g3051
Vvi10g144	Vvi12g249	Lsa8g4157	Lsa4g1435	Han6g0784	Han17g0210	Lsa8g3719	Lsa4g2096	Han4g4559	Han16g2493	Han7g2314	Han14g3050
Vvi10g147	Vvi12g247	Lsa8g4066	Lsa4g1493	Han6g0750	Han17g0081	Lsa8g3699	Lsa4g2091	Han4g4541	Han12g2352	Han7g2324	Han14g3034
Vvi10g152	Vvi12g240	Lsa8g4025	Lsa4g1517	Han5g2647	Han4g4574	Lsa8g3689	Lsa4g2090	Han13g1893	Han8g3596	Han7g2327	Han14g3029
Vvi10g157	Vvi12g233	Lsa8g0460	Lsa9g0637	Han13g0280	Han4g3083	Lsa8g3687	Lsa4g2087	Han13g1948	Han12g2917	Han6g2273	Han4g2750
Vvi10g158	Vvi12g219	Lsa8g0447	Lsa9g0627	Han3g3513	Han6g0793	Lsa8g3625	Lsa4g2034	Han11g3111	Han14g1144	Han6g1067	Han4g2687
Vvi10g159	Vvi12g218	Lsa8g0564	Lsa9g0715	Han3g3497	Han6g0795	Lsa8g3614	Lsa4g2023	Han11g3104	Han14g1151	Han6g1054	Han4g2681
Vvi10g164	Vvi12g216	Lsa8g0516	Lsa9g0771	Han3g3681	Han6g0678	Lsa7g2548	Lsa9g3431	Han11g3098	Han14g1188	Han6g1049	Han4g2667
Vvi10g166	Vvi12g214	Lsa8g0512	Lsa9g0778	Han15g1754	Han8g0763	Lsa7g2563	Lsa9g3421	Han13g2039	Han14g3173	Han6g1045	Han4g2660
Vvi10g181	Vvi12g207	Lsa8g0507	Lsa9g0794	Han10g2397	Han5g2443	Lsa7g2582	Lsa9g3408	Han13g2051	Han14g3165	Han6g1041	Han4g2647
Vvi10g184	Vvi12g203	Lsa8g0482	Lsa9g0825	Han10g3181	Han10g4054	Lsa7g2585	Lsa9g3403	Han13g1245	Han14g3112	Han6g1039	Han4g2641
Vvi10g195	Vvi12g198	Lsa8g0657	Lsa2g2786	Han3g3120	Han10g3404	Lsa7g2595	Lsa9g3398	Han13g1246	Han14g3122	Han6g1037	Han4g2635
Vvi10g200	Vvi12g180	Lsa8g0649	Lsa2g2778	Han3g4076	Han6g1054	Lsa7g2600	Lsa9g3394	Han13g1248	Han14g3129	Han6g1035	Han4g2633
Vvi10g201	Vvi12g179	Lsa8g0644	Lsa2g2774	Han15g2875	Han6g1025	Lsa7g2636	Lsa9g3382	Han13g2008	Han14g3147	Han6g1033	Han4g2630
Vvi10g209	Vvi12g173	Lsa8g0637	Lsa2g2758	Han7g2167	Han1g1175	Lsa7g2545	Lsa9g3379	Han13g2017	Han14g3150	Han6g1032	Han4g2619
Vvi10g210	Vvi12g169	Lsa4g0911	Lsa2g2809	Han7g2259	Han1g2569	Lsa7g2663	Lsa9g3369	Han13g2018	Han14g3151	Han6g1030	Han4g2616
Vvi10g216	Vvi12g166	Lsa4g1355	Lsa2g2838	Han7g2248	Han1g2594	Lsa7g2544	Lsa9g3443	Han11g2199	Han4g1965	Han6g1029	Han4g2602
Vvi10g223	Vvi12g162	Lsa4g1351	Lsa2g2843	Han10g1462	Han1g0015	Lsa7g2511	Lsa9g3470	Han11g2231	Han8g3679	Han6g1026	Han4g2591
Vvi10g224	Vvi12g160	Lsa2g2179	Lsa4g0715	Han7g2290	Han1g3462	Lsa7g2509	Lsa9g3479	Han11g2268	Han8g2453	Han6g1025	Han4g2588
Vvi10g225	Vvi12g159	Lsa2g2160	Lsa4g0417	Han6g1054	Han3g4076	Lsa7g2503	Lsa9g3483	Han11g2283	Han8g2416	Han6g1023	Han4g2584
Vvi10g239	Vvi12g140	Lsa2g2151	Lsa4g0430	Han6g1025	Han15g2875	Lsa7g2502	Lsa9g3484	Han11g2319	Han4g1832	Han6g1015	Han4g2574
Vvi10g244	Vvi12g134	Lsa2g2131	Lsa4g0491	Han1g0015	Han10g1462	Lsa7g2500	Lsa9g3485	Han11g2325	Han4g1814	Han6g1009	Han4g2570
Vvi10g245	Vvi12g133	Lsa2g2381	Lsa4g0588	Han1g2569	Han7g2259	Lsa7g2487	Lsa9g3505	Han11g2336	Han8g2535	Han1g2404	Han11g3202
Vvi10g251	Vvi12g130	Lsa2g2398	Lsa4g0588	Han1g2594	Han7g2248	Lsa7g2481	Lsa9g3509	Han11g2337	Han8g2542	Han1g3279	Han11g3981
Vvi10g260	Vvi12g111	Lsa2g2652	Lsa4g0020	Han1g3462	Han7g2290	Lsa7g2477	Lsa9g3511	Han13g2074	Han14g3103	Han1g3274	Han11g3956
Vvi10g342	Vvi12g5	Lsa2g2587	Lsa4g0116	Han1g1175	Han7g2167	Lsa7g2462	Lsa9g3518	Han13g1221	Han14g3101	Han1g3246	Han11g3858
Vvi10g356	Vvi12g41	Lsa2g2564	Lsa4g0152	Han10g3404	Han3g3120	Lsa7g2375	Lsa9g3591	Han13g1204	Han14g3082	Han1g3244	Han11g3857
Vvi10g357	Vvi12g44	Lsa2g2544	Lsa4g0168	Han10g4054	Han10g3181	Lsa6g0408	Lsa7g1226	Han13g1265	Han14g3073	Han1g3242	Han11g3853
Vvi10g366	Vvi12g46	Lsa2g2502	Lsa4g0244	Han16g2874	Han17g2784	Lsa6g0410	Lsa7g1223	Han13g1269	Han14g3066	Han1g3177	Han11g3832
Vvi10g385	Vvi12g57	Lsa7g0020	Lsa6g2369	Han16g2895	Han17g2824	Lsa6g0714	Lsa1g1653	Han13g1273	Han14g3064	Han1g3059	Han11g3751
Vvi11g3	Vvi4g200	Lsa7g0029	Lsa6g2397	Han16g2975	Han17g2867	Lsa6g0335	Lsa1g1599	Han13g1286	Han14g3051	Han1g0899	Han13g2314
Vvi11g35	Vvi4g187	Lsa7g0035	Lsa6g2406	Han3g0246	Han7g0705	Lsa6g0340	Lsa1g1598	Han13g1287	Han14g3050	Han1g0963	Han13g0223
Vvi11g42	Vvi4g185	Lsa7g0157	Lsa6g2488	Han17g2867	Han16g2975	Lsa2g2083	Lsa4g4210	Han13g1293	Han14g3034	Han1g0970	Han13g0218
Vvi11g67	Vvi4g175	Lsa2g3845	Lsa6g2509	Han17g2824	Han16g2895	Lsa2g2082	Lsa4g4206	Han15g0387	Han5g1230	Han1g0973	Han13g0216
Vvi11g85	Vvi4g163	Lsa2g3996	Lsa6g2345	Han17g2784	Han16g2874	Lsa2g2110	Lsa4g4177	Han15g0389	Han4g2784	Han1g0915	Han13g2322
Vvi11g103	Vvi4g147	Lsa2g3987	Lsa6g2362	Han8g1122	Han7g2266	Lsa2g2104	Lsa4g4170	Han15g0397	Han4g2772	Han1g0916	Han13g2323
Vvi11g105	Vvi4g144	Lsa2g3981	Lsa6g2372	Han16g3101	Han7g2184	Lsa2g2055	Lsa4g4116	Han15g0365	Han4g3379	Han1g2529	Han11g3613
Vvi11g114	Vvi4g139	Lsa5g0279	Lsa4g0007	Han6g0795	Han3g3497	Lsa2g2027	Lsa4g4052	Han15g0360	Han4g3372	Han1g3387	Han11g4131
Vvi11g124	Vvi4g137	Lsa5g0310	Lsa4g0028	Han6g0793	Han3g3513	Lsa2g2024	Lsa4g4047	Han15g0358	Han4g3371	Han1g3386	Han11g4130
Vvi11g129	Vvi4g136	Lsa5g0341	Lsa4g0077	Han7g3213	Han3g3681	Lsa2g2023	Lsa4g4041	Han15g0340	Han4g3351	Han1g3371	Han11g4116
Vvi11g131	Vvi4g122	Lsa5g0501	Lsa4g0236	Han7g3266	Han3g3472	Lsa2g2016	Lsa4g4028	Han15g0192	Han4g3329	Han1g3368	Han11g4113
Vvi11g164	Vvi4g88	Lsa5g0566	Lsa4g0294	Han8g0763	Han15g1754	Lsa2g2013	Lsa4g4026	Han15g0309	Han4g3327	Han1g3363	Han11g4110
Vvi11g200	Vvi4g70	Lsa5g0495	Lsa4g0220	Han5g2443	Han10g2397	Lsa6g3309	Lsa6g0572	Han15g0404	Han4g2766	Han1g2568	Han11g3596
Vvi11g207	Vvi4g67	Lsa5g0494	Lsa4g0217	Han16g4085	Han14g2512	Lsa6g3305	Lsa6g0573	Han15g0414	Han4g2723	Han1g2569	Han11g3593
Vvi11g208	Vvi4g66	Lsa5g0412	Lsa4g0148	Han3g3513	Han4g3673	Lsa6g3298	Lsa6g0580	Han15g0421	Han4g2709	Han1g2576	Han11g3590
Vvi11g210	Vvi4g65	Lsa8g0951	Lsa3g1487	Han3g3497	Han4g3661	Lsa6g3295	Lsa6g0584	Han15g0428	Han4g2692	Han1g2591	Han11g3588
Vvi11g214	Vvi4g64	Lsa6g3195	Lsa5g2972	Han3g3681	Han4g3832	Lsa6g3294	Lsa6g0586	Han15g0459	Han4g2681	Han1g2594	Han11g3586
Vvi11g231	Vvi4g478	Lsa5g0698	Lsa3g1378	Han3g3120	Han12g0709	Lsa6g3290	Lsa6g0588	Han15g0512	Han4g2658	Han1g2596	Han11g3585
Vvi11g238	Vvi4g43	Lsa9g3080	Lsa4g1477	Han3g4093	Han4g2711	Lsa6g3288	Lsa6g0590	Han15g0522	Han4g2635	Han1g0899	Han13g2314
Vvi11g242	Vvi4g36	Lsa4g0333	Lsa3g2792	Han3g4076	Han4g2681	Lsa6g3371	Lsa6g0505	Han15g0525	Han4g2633	Han1g0898	Han13g2313
Vvi11g251	Vvi4g34	Lsa4g0522	Lsa3g2744	Han15g2875	Han4g2588	Lsa5g1257	Lsa6g0430	Han15g0526	Han4g2630	Han1g0889	Han13g2309
Vvi11g255	Vvi4g31	Lsa4g0377	Lsa3g2482	Han7g2167	Han13g0465	Lsa5g1960	Lsa7g2015	Han15g0527	Han4g2629	Han1g0884	Han13g2296
Vvi11g275	Vvi4g10	Lsa4g0292	Lsa3g2869	Han7g2259	Han11g3593	Lsa5g1941	Lsa7g2001	Han15g0542	Han4g2602	Han1g3158	Han11g3805
Vvi11g279	Vvi4g7	Lsa6g2441	Lsa3g3822	Han7g2248	Han11g3586	Lsa1g2436	Lsa6g1928	Han15g0546	Han4g2588	Han1g3145	Han11g3799
Vvi11g280	Vvi4g477	Lsa6g2351	Lsa3g3892	Han6g1054	Han13g3877	Lsa1g2430	Lsa6g1934	Han13g1503	Han11g3981	Han1g3144	Han11g3797
Vvi11g287	Vvi4g288	Lsa6g2607	Lsa3g3612	Han6g1037	Han14g1136	Lsa1g2422	Lsa6g1946	Han13g1501	Han11g3980	Han1g3140	Han11g3791
Vvi11g290	Vvi4g294	Lsa3g1378	Lsa4g3281	Han6g1029	Han14g1144	Lsa1g2404	Lsa6g1831	Han13g1500	Han11g3944	Han1g3483	Han11g4219
Vvi11g297	Vvi4g304	Lsa3g1512	Lsa9g1684	Han6g1025	Han14g1188	Lsa1g2401	Lsa6g1838	Han13g1453	Han11g3832	Han1g0939	Han13g0237
Vvi11g299	Vvi4g5	Lsa5g3105	Lsa4g3320	Han1g0009	Han4g1813	Lsa1g2318	Lsa6g1731	Han13g1609	Han11g3596	Han1g3438	Han11g4169
Vvi11g309	Vvi4g307	Lsa5g2990	Lsa4g3554	Han1g2569	Han14g3136	Lsa1g2281	Lsa6g1624	Han13g1587	Han11g4104	Han1g3427	Han11g4165
Vvi11g318	Vvi4g451	Lsa5g3019	Lsa4g3503	Han1g2594	Han14g3151	Lsa1g2279	Lsa6g1625	Han13g1424	Han11g3805	Han1g3424	Han11g4153
Vvi11g322	Vvi4g325	Lsa5g3079	Lsa4g3364	Han1g3462	Han14g3076	Lsa1g2290	Lsa6g1678	Han13g1699	Han11g4169	Han1g0927	Han13g0246
Vvi11g335	Vvi4g334	Lsa5g2965	Lsa4g3582	Han1g3427	Han14g3082	Lsa1g2293	Lsa6g1688	Han13g1708	Han11g4166	Han1g1024	Han13g0699
Vvi11g343	Vvi4g423	Lsa5g2957	Lsa4g3595	Han1g1161	Han14g3201	Lsa1g2295	Lsa6g1692	Han13g1204	Han11g4165	Han1g1042	Han13g0653
Vvi11g345	Vvi4g350	Lsa5g2908	Lsa4g3651	Han10g3404	Han13g2903	Lsa1g2451	Lsa6g1986	Han13g1206	Han11g4161	Han1g1044	Han13g0647
Vvi11g370	Vvi4g384	Lsa5g2905	Lsa4g3666	Han10g4054	Han12g0559	Lsa1g2454	Lsa6g1922	Han13g1727	Han11g4153	Han1g1046	Han13g0641
Vvi11g373	Vvi4g380	Lsa5g1591	Lsa1g1281	Han3g0259	Han8g3596	Lsa6g1603	Lsa1g1976	Han13g1341	Han13g0495	Han1g1161	Han13g0509
Vvi11g384	Vvi4g377	Lsa5g0922	Lsa1g1180	Han17g2867	Han17g3353	Lsa6g1598	Lsa1g2247	Han4g2017	Han13g0464	Han1g1162	Han13g0495
Vvi11g386	Vvi4g376	Lsa5g0857	Lsa1g1129	Han17g2824	Han17g3324	Lsa6g1580	Lsa1g2244	Han13g1399	Han11g3790	Han1g1164	Han13g0484
Vvi11g392	Vvi4g371	Lsa3g3413	Lsa5g4946	Han17g2784	Han17g3308	Lsa6g1576	Lsa1g1973	Han9g4806	Han12g0709	Han1g1168	Han13g0475
Vvi11g397	Vvi4g369	Lsa3g3324	Lsa5g4926	Han8g1462	Han4g1898	Lsa6g1536	Lsa1g1945	Han9g4765	Han12g0730	Han1g1171	Han13g0474
Vvi11g402	Vvi4g426	Lsa2g2849	Lsa8g2288	Han8g1305	Han4g1947	Lsa6g1508	Lsa1g2219	Han9g4625	Han12g0769	Han1g1175	Han13g0465
Vvi11g419	Vvi4g435	Lsa2g2846	Lsa8g2293	Han8g1372	Han8g3658	Lsa6g1458	Lsa1g2190	Han9g4623	Han12g0770	Han1g1177	Han13g0464
Vvi11g420	Vvi4g436	Lsa2g2786	Lsa2g3110	Han8g1376	Han8g3667	Lsa6g1419	Lsa1g2170	Han9g4528	Han12g0838	Han1g3107	Han11g3790
Vvi11g422	Vvi4g440	Lsa2g2797	Lsa2g3120	Han8g1379	Han8g3679	Lsa6g1394	Lsa8g2465	Han9g4507	Han12g0845	Han1g1178	Han13g0463
Vvi11g426	Vvi4g441	Lsa9g0750	Lsa8g2309	Han8g1124	Han14g3125	Lsa5g4472	Lsa8g2400	Han9g4492	Han8g3051	Han1g2691	Han11g3499
Vvi11g429	Vvi4g450	Lsa9g0752	Lsa8g2286	Han8g1104	Han14g3109	Lsa5g4489	Lsa8g2343	Han4g4037	Han17g3308	Han1g2699	Han11g3486
Vvi11g436	Vvi4g452	Lsa9g0756	Lsa8g2260	Han16g3097	Han14g3173	Lsa5g4490	Lsa8g2341	Han4g3096	Han17g3318	Han1g2741	Han11g3438
Vvi11g451	Vvi4g460	Lsa9g0758	Lsa8g2259	Han6g0795	Han13g3262	Lsa5g4499	Lsa8g2335	Han4g3095	Han17g3321	Han10g3343	Han12g0677
Vvi11g465	Vvi4g471	Lsa9g0761	Lsa8g2255	Han7g3213	Han13g3393	Lsa5g4513	Lsa8g2325	Han4g3012	Han17g3359	Han10g3348	Han12g0680
Vvi11g471	Vvi4g476	Lsa9g0764	Lsa8g2251	Han5g3046	Han17g4423	Lsa5g4520	Lsa8g2317	Han4g3007	Han17g3361	Han10g3382	Han12g0691
Vvi11g472	Vvi4g478	Lsa9g0772	Lsa8g2248	Han16g4319	Han15g1112	Lsa5g4531	Lsa8g2286	Han4g2953	Han17g3927	Han10g4095	Han12g0694
Vvi11g475	Vvi4g479	Lsa9g0778	Lsa8g2247	Han10g2385	Han16g1042	Lsa5g4588	Lsa8g2255	Han4g2938	Han17g3926	Han10g3398	Han12g0698
Vvi11g478	Vvi4g481	Lsa9g0794	Lsa8g2233	Han10g2371	Han11g0603	Lsa5g4568	Lsa8g2246	Han4g3565	Han17g3814	Han10g3404	Han12g0709
Vvi11g479	Vvi4g482	Lsa9g0810	Lsa8g2225	Han3g4076	Han1g1812	Lsa5g4576	Lsa8g2234	Han4g2891	Han17g3901	Han10g3417	Han12g0720
Vvi11g483	Vvi4g483	Lsa9g0821	Lsa8g2218	Han7g2259	Han7g1991	Lsa5g4563	Lsa8g2232	Han4g4291	Han9g0037	Han10g3440	Han12g0730
Vvi11g487	Vvi4g487	Lsa9g0562	Lsa8g3264	Han7g2248	Han7g2017	Lsa5g4558	Lsa8g2229	Han4g2451	Han9g0099	Han10g3496	Han12g0763
Vvi11g498	Vvi4g578	Lsa9g0554	Lsa2g1363	Han1g2560	Han1g2560	Lsa5g4539	Lsa8g2218	Han16g1405	Han9g0171	Han10g3503	Han12g0766
Vvi11g500	Vvi4g491	Lsa9g0534	Lsa8g3120	Han1g3140	Han1g3052	Lsa5g4581	Lsa8g2205	Han5g1084	Han9g0577	Han10g3510	Han12g0769
Vvi11g507	Vvi4g492	Lsa2g2716	Lsa2g0566	Han1g3107	Han1g3109	Lsa5g4639	Lsa8g2193	Han5g1083	Han9g0578	Han10g3569	Han12g0799
Vvi11g521	Vvi4g499	Lsa8g1765	Lsa7g1946	Han1g2680	Han1g2680	Lsa5g4640	Lsa8g2192	Han5g1043	Han9g0673	Han10g2511	Han12g0811
Vvi11g524	Vvi4g501	Lsa8g4712	Lsa6g0630	Han1g2686	Han1g2686	Lsa5g4644	Lsa8g2187	Han5g0797	Han9g0919	Han10g2516	Han12g0815
Vvi11g529	Vvi4g503	Lsa8g2796	Lsa6g1944	Han1g2704	Han1g2704	Lsa5g4645	Lsa8g2184	Han5g0789	Han9g0916	Han10g2521	Han12g0817
Vvi11g532	Vvi4g504	Lsa8g2794	Lsa6g1946	Han1g2707	Han1g2707	Lsa5g4655	Lsa8g2179	Han5g0780	Han9g0910	Han10g2548	Han12g0838
Vvi11g542	Vvi4g505	Lsa8g2783	Lsa6g1766	Han10g3997	Han3g0093	Lsa5g4656	Lsa8g2178	Han5g0779	Han9g0906	Han10g2552	Han12g0839
Vvi11g545	Vvi4g506	Lsa1g2136	Lsa1g2136	Han10g3986	Han3g0130	Lsa5g4660	Lsa8g2176	Han5g0768	Han9g0902	Han10g2575	Han12g0845
Vvi11g546	Vvi4g571	Lsa1g2154	Lsa8g2465	Han10g2540	Han1g3850	Lsa2g0834	Lsa5g1660	Han5g0763	Han9g0899	Han10g2576	Han12g0846
Vvi11g563	Vvi4g565	Lsa1g1932	Lsa1g2001	Han3g0014	Han3g0014	Lsa6g1401	Lsa5g1668	Han5g0723	Han9g0871	Han5g2818	Han8g3065
Vvi11g569	Vvi4g554	Lsa1g1686	Lsa1g2046	Han3g0080	Han3g0080	Lsa2g0848	Lsa5g1706	Han5g0694	Han9g0856	Han5g2821	Han8g3067
Vvi11g573	Vvi4g551	Lsa1g1941	Lsa1g1936	Han3g0086	Han3g0086	Lsa6g1362	Lsa1g2103	Han5g0693	Han9g0852	Han5g2860	Han8g3070
Vvi11g578	Vvi4g548	Lsa1g2207	Lsa1g1939	Han3g0130	Han3g0130	Lsa6g1359	Lsa1g2101	Han3g2051	Han4g4391	Han10g3335	Han12g0675
Vvi11g585	Vvi4g547	Lsa1g2244	Lsa1g2244	Han8g1481	Han6g2048	Lsa6g1357	Lsa1g2092	Han3g2084	Han4g4383	Han10g3330	Han12g0648
Vvi11g587	Vvi4g546	Lsa1g2247	Lsa1g2247	Han8g1341	Han6g1592	Lsa6g1354	Lsa1g2089	Han3g2165	Han4g4364	Han10g3322	Han12g0644
Vvi11g601	Vvi4g540	Lsa1g2249	Lsa1g1976	Han8g1374	Han6g1991	Lsa6g1353	Lsa1g2088	Han3g2190	Han4g4344	Han10g3320	Han12g0643
Vvi11g604	Vvi4g582	Lsa1g2260	Lsa1g1978	Han16g3764	Han1g2602	Lsa6g1346	Lsa1g2083	Han3g2195	Han4g4337	Han16g2874	Han17g3308
Vvi11g610	Vvi4g620	Lsa1g2263	Lsa1g2263	Han7g2397	Han6g1344	Lsa6g1340	Lsa1g2082	Han3g2204	Han4g4335	Han16g2880	Han17g3314
Vvi11g619	Vvi4g533	Lsa1g2267	Lsa1g2267	Han7g2480	Han15g1655	Lsa6g1339	Lsa1g2080	Han3g2212	Han4g4319	Han16g2888	Han17g3318
Vvi11g640	Vvi4g523	Lsa5g3585	Lsa1g1678	Han7g2503	Han15g1620	Lsa6g1338	Lsa1g2079	Han3g1403	Han6g2805	Han16g2889	Han17g3321
Vvi11g660	Vvi4g512	Lsa5g3740	Lsa7g1172	Han6g0793	Han2g2021	Lsa6g1312	Lsa1g2074	Han3g1409	Han6g2803	Han16g2891	Han17g3322
Vvi12g6	Vvi10g342	Lsa5g3812	Lsa7g1226	Han7g3213	Han2g2120	Lsa6g1304	Lsa1g2057	Han3g1242	Han6g2770	Han16g2894	Han17g3323
Vvi12g41	Vvi10g356	Lsa5g3835	Lsa7g1277	Han5g2882	Han6g1438	Lsa6g1302	Lsa1g2054	Han3g1239	Han6g2767	Han16g2895	Han17g3324
Vvi12g44	Vvi10g357	Lsa5g3470	Lsa1g1598	Han5g2920	Han6g1401	Lsa6g1299	Lsa1g2053	Han3g1237	Han6g2763	Han16g2897	Han17g3325
Vvi12g46	Vvi10g366	Lsa5g3393	Lsa1g1429	Han5g2952	Han6g1379	Lsa6g1285	Lsa1g2046	Han14g4040	Han12g1951	Han16g2910	Han17g3335
Vvi12g57	Vvi10g385	Lsa7g1147	Lsa7g1146	Han16g4319	Han12g3294	Lsa6g1244	Lsa1g2027	Han14g4014	Han5g1608	Han16g2911	Han17g3336
Vvi12g61	Vvi10g298	Lsa7g1155	Lsa7g1155	Han10g2885	Han9g3857	Lsa6g1235	Lsa1g2024	Han14g3979	Han5g1596	Han16g2943	Han17g3341
Vvi12g93	Vvi10g553	Lsa7g1161	Lsa7g1161	Han10g2425	Han9g3655	Lsa6g1193	Lsa1g2015	Han14g3975	Han5g1589	Han16g2971	Han17g3345
Vvi12g111	Vvi10g260	Lsa7g1219	Lsa7g1219	Han10g2385	Han9g3637	Lsa6g1181	Lsa1g2007	Han14g3966	Han5g1588	Han16g2972	Han17g3351
Vvi12g130	Vvi10g251	Lsa7g1223	Lsa7g1223	Han10g2371	Han9g3629	Lsa6g1154	Lsa1g2001	Han14g4113	Han5g1581	Han16g2975	Han17g3353
Vvi12g133	Vvi10g245	Lsa7g1277	Lsa7g1277	Han10g2317	Han9g3590	Lsa9g0276	Lsa5g5000	Han14g3815	Han12g1899	Han16g2976	Han17g3354
Vvi12g134	Vvi10g244	Lsa7g1401	Lsa1g1427	Han3g3120	Han4g0061	Lsa9g0267	Lsa5g4991	Han14g3550	Han12g1719	Han16g2981	Han17g3355
Vvi12g137	Vvi10g533	Lsa7g1463	Lsa1g1493	Han7g2259	Han14g3306	Lsa9g0275	Lsa5g4989	Han14g3525	Han12g1701	Han16g2996	Han17g3359
Vvi12g140	Vvi10g239	Lsa8g4020	Lsa1g3766	Han7g2248	Han14g3297	Lsa9g0282	Lsa5g4981	Han9g2785	Han14g1791	Han16g3002	Han17g3361
Vvi12g156	Vvi10g493	Lsa8g0457	Lsa8g2183	Han1g3140	Han11g3750	Lsa9g0094	Lsa5g4980	Han9g2782	Han14g1792	Han16g3003	Han17g3371
Vvi12g159	Vvi10g225	Lsa8g0445	Lsa8g2180	Han1g3462	Han11g3707	Lsa9g0242	Lsa5g5034	Han9g3199	Han14g2708	Han16g3008	Han17g3377
Vvi12g160	Vvi10g224	Lsa8g0566	Lsa8g2333	Han1g2691	Han11g3763	Lsa9g0238	Lsa5g5042	Han9g3202	Han14g2712	Han16g3077	Han17g3383
Vvi12g162	Vvi10g223	Lsa8g0554	Lsa8g2317	Han10g3997	Han9g0063	Lsa9g0234	Lsa5g5048	Han9g2067	Han14g2915	Han16g3934	Han17g3927
Vvi12g166	Vvi10g216	Lsa8g0544	Lsa8g2312	Han10g3986	Han9g0118	Lsa9g0228	Lsa5g5056	Han9g3520	Han14g2899	Han16g3892	Han17g3814
Vvi12g169	Vvi10g210	Lsa8g0541	Lsa8g2310	Han10g2540	Han11g4595	Lsa9g0223	Lsa5g5064	Han9g3510	Han14g2893	Han16g3911	Han17g3901
Vvi12g173	Vvi10g209	Lsa8g0514	Lsa8g2246	Han3g0080	Han9g0057	Lsa9g0086	Lsa5g5069	Han9g3507	Han14g2885	Han3g0024	Han9g0030
Vvi12g177	Vvi10g201	Lsa4g0914	Lsa1g2170	Han3g0086	Han9g0062	Lsa9g0085	Lsa5g5073	Han9g3363	Han14g2750	Han3g0027	Han9g0034
Vvi12g180	Vvi10g200	Lsa2g2160	Lsa3g1752	Han3g0130	Han9g0118	Lsa9g0081	Lsa5g5075	Han9g3353	Han14g2757	Han3g0034	Han9g0037
Vvi12g198	Vvi10g488	Lsa2g2587	Lsa3g0903	Han8g1303	Han5g0416	Lsa9g0078	Lsa5g5082	Han9g3349	Han14g2759	Han3g0046	Han9g0044
Vvi12g203	Vvi10g460	Lsa2g2576	Lsa3g0888	Han8g1334	Han5g0431	Lsa9g0077	Lsa5g5084	Han9g3339	Han14g2760	Han3g0049	Han9g0045
Vvi12g206	Vvi10g181	Lsa2g2502	Lsa3g1590	Han8g1338	Han5g0434	Lsa9g0076	Lsa5g5087	Han9g3336	Han14g2762	Han3g0053	Han9g0047
Vvi12g214	Vvi10g166	Lsa2g2485	Lsa3g1608	Han8g1341	Han5g0438	Lsa9g0195	Lsa5g5123	Han9g3330	Han14g2776	Han3g0067	Han9g0049
Vvi12g216	Vvi10g164	Lsa2g2483	Lsa3g1622	Han8g1374	Han5g0491	Lsa9g0053	Lsa5g5115	Han9g3329	Han14g2779	Han3g0068	Han9g0052
Vvi12g218	Vvi10g159	Lsa2g2436	Lsa3g1657	Han7g2393	Han17g0821	Lsa9g0043	Lsa5g5109	Han17g3720	Han4g3655	Han3g0076	Han9g0056
Vvi12g219	Vvi10g158	Lsa2g2453	Lsa3g1668	Han7g2397	Han17g0804	Lsa9g0038	Lsa5g5104	Han17g3694	Han4g3673	Han3g0080	Han9g0057
Vvi12g232	Vvi10g157	Lsa7g0035	Lsa6g0304	Han7g2480	Han17g1530	Lsa9g0037	Lsa5g5103	Han17g3607	Han4g3720	Han3g0086	Han9g0062
Vvi12g240	Vvi10g152	Lsa2g3824	Lsa6g0206	Han7g2495	Han17g1561	Lsa9g0194	Lsa5g5101	Han17g3596	Han4g3732	Han3g0130	Han9g0118
Vvi12g247	Vvi10g147	Lsa2g3845	Lsa6g0197	Han7g3213	Han7g0237	Lsa9g0028	Lsa5g5126	Han17g3580	Han4g3763	Han3g0131	Han9g0119
Vvi12g249	Vvi10g144	Lsa2g3905	Lsa6g0181	Han5g2882	Han17g0891	Lsa9g0025	Lsa5g5128	Han17g3566	Han4g3814	Han3g0132	Han9g0122
Vvi12g250	Vvi10g141	Lsa2g3997	Lsa6g0426	Han5g2920	Han17g0865	Lsa9g0007	Lsa5g5146	Han15g3158	Han14g4207	Han3g0157	Han9g0144
Vvi12g258	Vvi10g134	Lsa2g3987	Lsa6g0232	Han5g3137	Han17g1548	Lsa9g0006	Lsa5g5148	Han15g3167	Han14g4239	Han3g0161	Han9g0169
Vvi12g268	Vvi10g129	Lsa5g0275	Lsa3g0979	Han5g3140	Han17g1561	Lsa9g0094	Lsa5g5190	Han15g3176	Han14g4251	Han3g0165	Han9g0170
Vvi12g272	Vvi10g124	Lsa5g0319	Lsa3g0959	Han5g3110	Han17g1485	Lsa9g0095	Lsa5g5191	Han15g3186	Han14g4255	Han3g0166	Han9g0171
Vvi12g273	Vvi10g121	Lsa5g0344	Lsa3g0928	Han16g4421	Han16g0555	Lsa9g0096	Lsa5g5200	Han15g3200	Han14g4277	Han3g0167	Han9g0172
Vvi12g312	Vvi10g115	Lsa5g0673	Lsa3g1929	Han10g2385	Han15g3731	Lsa9g0302	Lsa5g4958	Han15g3135	Han14g4388	Han3g0171	Han9g0178
Vvi13g16	Vvi6g598	Lsa5g0489	Lsa3g1558	Han3g2761	Han6g0982	Lsa9g0303	Lsa5g4957	Han9g4362	Han8g3109	Han3g0197	Han9g0222
Vvi13g18	Vvi6g600	Lsa5g0511	Lsa3g1596	Han7g2270	Han7g1696	Lsa9g0309	Lsa5g4952	Han9g4361	Han8g3115	Han3g0199	Han9g0223
Vvi13g23	Vvi6g601	Lsa5g0518	Lsa3g1608	Han7g2259	Han7g1976	Lsa9g0311	Lsa5g4948	Han9g4331	Han8g3132	Han3g0200	Han9g0224
Vvi13g47	Vvi6g626	Lsa5g0583	Lsa3g1655	Han1g2569	Han7g1976	Lsa9g0312	Lsa5g4946	Han9g3978	Han8g3402	Han3g0217	Han9g0323
Vvi13g48	Vvi6g631	Lsa5g0495	Lsa3g1555	Han1g0881	Han7g2728	Lsa9g0313	Lsa5g4943	Han9g4058	Han8g3306	Han3g0218	Han9g0324
Vvi13g49	Vvi6g632	Lsa5g0485	Lsa3g1547	Han1g3427	Han7g1733	Lsa9g0319	Lsa5g4940	Han9g4057	Han8g3312	Han3g0224	Han9g0361
Vvi13g54	Vvi6g635	Lsa9g3142	Lsa1g3434	Han10g4064	Han6g1936	Lsa9g0324	Lsa5g4936	Han9g4030	Han8g3326	Han3g0260	Han9g0412
Vvi13g57	Vvi6g636	Lsa9g3133	Lsa1g3413	Han10g3992	Han6g0977	Lsa9g0328	Lsa5g4935	Han9g4022	Han8g3349	Han3g0276	Han9g0454
Vvi13g59	Vvi6g638	Lsa9g3080	Lsa1g3608	Han16g2903	Han11g0930	Lsa9g0333	Lsa5g4929	Han9g4015	Han8g3269	Han3g0285	Han9g0460
Vvi13g69	Vvi6g651	Lsa9g3312	Lsa1g3847	Han16g3007	Han11g0871	Lsa9g0336	Lsa5g4926	Han9g4138	Han8g3255	Han3g0297	Han9g0465
Vvi13g73	Vvi6g659	Lsa4g0331	Lsa4g3138	Han3g0167	Han16g0367	Lsa9g0343	Lsa5g4915	Han9g4140	Han8g3253	Han3g0406	Han9g0581
Vvi13g80	Vvi6g665	Lsa4g0140	Lsa4g2204	Han3g0410	Han16g0266	Lsa9g0346	Lsa5g4913	Han9g4188	Han8g3216	Han3g0410	Han9g0582
Vvi13g92	Vvi6g676	Lsa4g0154	Lsa4g2192	Han3g0822	Han16g0198	Lsa9g0350	Lsa5g4911	Han14g0247	Han12g1551	Han3g0411	Han9g0585
Vvi13g98	Vvi6g681	Lsa4g0166	Lsa4g2180	Han16g0929	Han16g0929	Lsa9g0351	Lsa5g4907	Han15g3936	Han3g2266	Han3g0467	Han9g0621
Vvi13g99	Vvi6g682	Lsa4g0265	Lsa4g3054	Han16g0947	Han16g0947	Lsa9g0354	Lsa5g4904	Han15g3958	Han3g2321	Han3g0506	Han9g0674
Vvi13g110	Vvi6g708	Lsa4g0272	Lsa4g3060	Han16g0967	Han16g0967	Lsa9g0362	Lsa5g4890	Han15g3959	Han3g2323	Han3g0585	Han9g0780
Vvi13g128	Vvi6g729	Lsa4g0290	Lsa4g3093	Han16g1002	Han16g1002	Lsa9g0364	Lsa5g4889	Han15g3967	Han3g2334	Han3g0596	Han9g0783
Vvi13g148	Vvi6g752	Lsa4g0028	Lsa4g2367	Han8g1449	Han10g1040	Lsa9g0367	Lsa5g4888	Han15g3989	Han3g2350	Han3g0599	Han9g0787
Vvi13g150	Vvi6g753	Lsa4g0011	Lsa4g2399	Han8g1481	Han10g1076	Lsa9g0396	Lsa5g4877	Han15g4013	Han3g2390	Han3g0627	Han9g0792
Vvi13g154	Vvi6g330	Lsa4g0005	Lsa4g2403	Han8g1484	Han10g1075	Lsa9g0410	Lsa5g4852	Han15g4018	Han3g2449	Han3g0638	Han9g0796
Vvi13g162	Vvi6g765	Lsa6g2441	Lsa9g1903	Han8g1564	Han10g0838	Lsa5g1778	Lsa2g0965	Han15g4024	Han3g2470	Han3g0919	Han9g0919
Vvi13g197	Vvi6g346	Lsa6g2468	Lsa9g1931	Han8g1124	Han2g2584	Lsa9g1281	Lsa8g3315	Han15g4054	Han3g2548	Han3g0899	Han9g0910
Vvi13g202	Vvi6g350	Lsa3g1383	Lsa2g1242	Han8g1099	Han10g1421	Lsa9g1282	Lsa8g3316	Han4g4461	Han3g1825	Han3g0898	Han9g0906
Vvi13g209	Vvi6g366	Lsa5g2978	Lsa4g4551	Han8g1048	Han2g2558	Lsa9g1291	Lsa8g3318	Han4g4456	Han3g2557	Han3g0886	Han9g0903
Vvi13g244	Vvi6g388	Lsa5g2992	Lsa4g4561	Han16g3097	Han10g1267	Lsa9g1292	Lsa8g3326	Han6g2854	Han3g2572	Han3g0879	Han9g0902
Vvi13g253	Vvi6g392	Lsa5g3011	Lsa4g4598	Han7g2406	Han16g0720	Lsa9g1294	Lsa2g2900	Han4g4379	Han3g2576	Han3g0849	Han9g0899
Vvi13g254	Vvi6g393	Lsa5g3076	Lsa4g4542	Han7g2426	Han16g0714	Lsa6g0991	Lsa2g2899	Han4g4364	Han3g2165	Han3g0841	Han9g0890
Vvi13g255	Vvi6g395	Lsa5g2965	Lsa4g4529	Han7g3213	Han16g3587	Lsa6g0992	Lsa2g2898	Han6g2832	Han3g2595	Han3g0823	Han9g0879
Vvi13g261	Vvi6g403	Lsa5g1272	Lsa8g2698	Han5g2578	Han11g0415	Lsa6g1004	Lsa2g2887	Han4g4343	Han3g2190	Han3g0822	Han9g0874
Vvi13g265	Vvi6g409	Lsa5g0871	Lsa8g1771	Han5g2603	Han7g1355	Lsa6g1011	Lsa2g2868	Han4g4337	Han3g2195	Han3g0814	Han9g0871
Vvi13g271	Vvi6g411	Lsa5g0857	Lsa8g1789	Han16g4421	Han9g3999	Lsa6g1012	Lsa8g3120	Han12g1061	Han15g1499	Han3g0810	Han9g0866
Vvi13g273	Vvi6g412	Lsa5g0855	Lsa8g1791	Han10g2429	Han9g3061	Lsa6g1047	Lsa2g1363	Han12g1027	Han15g1496	Han3g0787	Han9g0856
Vvi13g276	Vvi6g414	Lsa5g0819	Lsa8g1824	Han10g2458	Han9g3115	Lsa6g1049	Lsa2g1365	Han12g1311	Han15g1436	Han17g2864	Han17g3115
Vvi13g279	Vvi6g419	Lsa5g0814	Lsa8g1831	Han10g2919	Han9g3044	Lsa6g1052	Lsa2g1371	Han12g1219	Han15g1579	Han16g0929	Han4g4456
Vvi13g281	Vvi6g426	Lsa5g0811	Lsa8g1834	Han10g2385	Han9g3028	Lsa9g1098	Lsa8g3118	Han12g1194	Han15g1540	Han16g0934	Han4g4454
Vvi13g295	Vvi6g432	Lsa2g2838	Lsa1g3382	Han3g2761	Han4g2453	Lsa9g1103	Lsa8g3120	Han12g1171	Han15g1528	Han16g0947	Han4g4407
Vvi13g309	Vvi6g459	Lsa2g2830	Lsa1g3324	Han7g2205	Han11g2704	Lsa9g1107	Lsa8g3114	Han12g1143	Han15g1516	Han16g0959	Han4g4401
Vvi13g310	Vvi6g460	Lsa2g2763	Lsa2g3243	Han7g2270	Han14g3626	Lsa9g1122	Lsa8g3099	Han12g2070	Han6g1346	Han16g0962	Han4g4397
Vvi13g311	Vvi6g467	Lsa2g2778	Lsa2g3247	Han7g2259	Han14g3307	Lsa9g1178	Lsa8g3142	Han12g2072	Han6g1344	Han16g0963	Han4g4396
Vvi13g312	Vvi6g471	Lsa2g2786	Lsa2g3109	Han7g2294	Han14g3546	Lsa9g1183	Lsa8g3166	Han12g1987	Han15g1684	Han16g0981	Han4g4387
Vvi13g314	Vvi6g472	Lsa9g0686	Lsa2g3136	Han1g2560	Han14g3312	Lsa9g1184	Lsa8g3167	Han12g1414	Han6g1477	Han16g0991	Han4g4383
Vvi13g322	Vvi6g481	Lsa9g0750	Lsa2g3374	Han1g2569	Han14g3307	Lsa9g1192	Lsa8g3193	Han12g0891	Han6g1392	Han16g0997	Han4g4379
Vvi13g323	Vvi6g482	Lsa9g0820	Lsa2g3469	Han1g0881	Han14g3869	Lsa9g1197	Lsa8g3201	Han17g0209	Han2g2027	Han11g0614	Han4g4371
Vvi13g325	Vvi6g484	Lsa9g0825	Lsa2g3483	Han1g3427	Han14g3585	Lsa9g1220	Lsa8g3213	Han17g0205	Han2g2023	Han11g0625	Han4g4369
Vvi13g331	Vvi6g492	Lsa9g0627	Lsa2g3591	Han16g2665	Han15g4013	Lsa9g1225	Lsa8g3341	Han17g0192	Han2g2014	Han11g0631	Han4g4366
Vvi13g337	Vvi6g499	Lsa2g2736	Lsa2g2906	Han3g1027	Han9g4773	Lsa9g1259	Lsa8g3337	Han17g0043	Han2g2170	Han11g0633	Han4g4364
Vvi13g338	Vvi6g501	Lsa2g2716	Lsa2g2936	Han3g0080	Han9g4728	Lsa9g1045	Lsa8g3288	Han17g0042	Han2g2167	Han11g0638	Han4g4361
Vvi13g339	Vvi6g511	Lsa5g3987	Lsa2g3641	Han3g0167	Han9g4623	Lsa9g1018	Lsa8g2597	Han17g0037	Han2g2140	Han11g0646	Han4g4356
Vvi13g340	Vvi6g518	Lsa1g2136	Lsa2g3104	Han3g0345	Han9g4528	Lsa9g0982	Lsa8g2596	Han17g0010	Han2g2118	Han11g0672	Han4g4344
Vvi13g346	Vvi6g523	Lsa1g2140	Lsa2g3109	Han3g0410	Han9g4497	Lsa9g1040	Lsa8g2594	Han17g2065	Han2g2066	Han11g0678	Han4g4339
Vvi13g356	Vvi6g524	Lsa1g1774	Lsa2g3126	Han3g0822	Han9g4443	Lsa6g0788	Lsa2g3085	Han17g2018	Han2g2221	Han11g0680	Han4g4337
Vvi13g364	Vvi6g528	Lsa1g1775	Lsa2g3129	Han16g0929	Han4g4456	Lsa6g0875	Lsa2g3092	Han17g1980	Han2g2243	Han11g0688	Han4g4335
Vvi13g386	Vvi6g538	Lsa5g4169	Lsa2g3422	Han16g0947	Han4g4407	Lsa6g0887	Lsa2g3095	Han17g0299	Han2g2279	Han11g0696	Han4g4319
Vvi13g390	Vvi6g543	Lsa1g1702	Lsa2g2906	Han8g1372	Han8g3658	Lsa6g0892	Lsa2g3099	Han17g0587	Han2g2267	Han11g1797	Han6g2815
Vvi13g395	Vvi6g366	Lsa5g3654	Lsa8g2626	Han8g1191	Han13g1586	Lsa6g0904	Lsa2g3115	Han4g4561	Han9g1321	Han11g1809	Han6g2805
Vvi13g418	Vvi6g555	Lsa5g3677	Lsa8g2631	Han8g1124	Han13g1612	Lsa6g0919	Lsa2g3126	Han4g4601	Han9g1374	Han11g1815	Han6g2804
Vvi13g425	Vvi6g561	Lsa5g3679	Lsa8g2632	Han8g1117	Han13g1616	Lsa6g0925	Lsa2g3128	Han7g0557	Han3g0093	Han11g1825	Han6g2803
Vvi13g434	Vvi6g579	Lsa5g3688	Lsa8g2638	Han8g1048	Han13g1679	Lsa6g0926	Lsa2g3129	Han11g3464	Han2g3233	Han11g1830	Han6g2799
Vvi13g442	Vvi6g358	Lsa5g3724	Lsa8g2649	Han7g2344	Han9g4384	Lsa6g0927	Lsa2g3131	Han13g2147	Han1g2686	Han11g1929	Han6g2759
Vvi13g444	Vvi6g344	Lsa5g3828	Lsa8g2697	Han7g2406	Han9g4190	Lsa9g0670	Lsa8g2397	Han13g2137	Han1g2680	Han8g1441	Han12g1947
Vvi13g447	Vvi6g340	Lsa5g3835	Lsa8g2708	Han7g2508	Han9g4047	Lsa9g0684	Lsa8g2382	Han13g2017	Han6g1684	Han8g1448	Han12g1951
Vvi13g452	Vvi6g332	Lsa5g3842	Lsa8g2712	Han5g2578	Han9g2741	Lsa6g0975	Lsa2g3189	Han11g2172	Han6g1562	Han8g1449	Han12g1952
Vvi13g456	Vvi6g324	Lsa5g3457	Lsa8g2884	Han5g3140	Han9g3411	Lsa9g0718	Lsa2g3195	Han11g2188	Han6g1570	Han8g1455	Han12g1955
Vvi13g476	Vvi6g303	Lsa5g0216	Lsa8g2076	Han5g3146	Han9g3409	Lsa6g0980	Lsa2g3199	Han11g2270	Han6g2042	Han8g1479	Han5g1608
Vvi13g481	Vvi6g600	Lsa4g1767	Lsa7g3090	Han5g3225	Han9g3413	Lsa9g0750	Lsa8g2309	Han11g2280	Han6g2050	Han8g1481	Han5g1603
Vvi13g490	Vvi6g292	Lsa4g1477	Lsa7g3044	Han5g3073	Han9g3506	Lsa9g0752	Lsa8g2286	Han13g1233	Han1g2526	Han8g1514	Han5g1596
Vvi13g491	Vvi6g290	Lsa4g1404	Lsa7g3010	Han5g3054	Han9g2051	Lsa9g0756	Lsa8g2260	Han13g1230	Han1g2520	Han8g1520	Han5g1589
Vvi13g500	Vvi6g601	Lsa7g1874	Lsa4g2672	Han3g3472	Han7g3266	Lsa9g0758	Lsa8g2259	Han13g1229	Han1g2511	Han8g1530	Han5g1588
Vvi13g502	Vvi6g277	Lsa7g1219	Lsa4g2738	Han3g3681	Han7g3213	Lsa9g0761	Lsa8g2255	Han13g1225	Han1g2507	Han8g1536	Han5g1587
Vvi13g507	Vvi6g270	Lsa7g1312	Lsa4g2880	Han7g0705	Han3g0246	Lsa9g0764	Lsa8g2251	Han13g2074	Han1g2504	Han8g1548	Han5g1584
Vvi13g510	Vvi6g267	Lsa7g1408	Lsa4g2531	Han7g2184	Han16g3101	Lsa9g0770	Lsa8g2640	Han13g1220	Han1g2502	Han8g1550	Han5g1583
Vvi13g514	Vvi6g262	Lsa7g1470	Lsa4g2493	Han7g2266	Han8g1122	Lsa9g0772	Lsa8g2248	Han13g1211	Han1g2500	Han8g1553	Han5g1581
Vvi13g515	Vvi6g261	Lsa7g1711	Lsa4g2440	Han1g2568	Han8g1334	Lsa9g0777	Lsa8g2247	Han13g1208	Han1g2495	Han8g1343	Han12g1894
Vvi13g519	Vvi6g258	Lsa8g4071	Lsa7g3052	Han10g4095	Han3g0007	Lsa9g0792	Lsa8g2236	Han13g1332	Han1g3052	Han8g1353	Han12g1899
Vvi13g521	Vvi6g255	Lsa7g2724	Lsa7g2724	Han10g4056	Han3g1027	Lsa9g0794	Lsa8g2233	Han15g0389	Han1g0358	Han8g1354	Han12g1910
Vvi13g525	Vvi6g245	Lsa7g2738	Lsa7g2738	Han10g3986	Han3g0131	Lsa9g0810	Lsa8g2225	Han15g0399	Han1g0371	Han8g1372	Han12g1914
Vvi13g527	Vvi6g244	Lsa7g2749	Lsa7g2749	Han10g2548	Han3g0345	Lsa9g1041	Lsa8g2570	Han15g0358	Han1g0286	Han8g1374	Han12g1915
Vvi13g537	Vvi6g234	Lsa7g2753	Lsa7g2753	Han5g2796	Han3g0410	Lsa9g0821	Lsa8g2218	Han15g0353	Han1g0282	Han8g1379	Han12g1916
Vvi13g540	Vvi6g232	Lsa7g2757	Lsa7g2757	Han3g0007	Han10g4095	Lsa9g0823	Lsa8g2215	Han15g0340	Han1g0231	Han8g1380	Han12g1917
Vvi13g543	Vvi6g1090	Lsa7g2797	Lsa7g2797	Han3g1027	Han10g4056	Lsa9g1151	Lsa8g3066	Han15g0233	Han1g0254	Han8g1396	Han12g1918
Vvi13g557	Vvi6g1094	Lsa8g0466	Lsa9g1135	Han3g0131	Han10g3986	Lsa9g0844	Lsa8g3067	Han15g0192	Han1g0257	Han8g1410	Han12g1926
Vvi13g578	Vvi6g1108	Lsa8g0445	Lsa9g1109	Han3g0345	Han10g2548	Lsa9g1148	Lsa8g2200	Han15g0297	Han1g0212	Han8g1433	Han12g1933
Vvi13g593	Vvi6g1118	Lsa8g0444	Lsa9g1110	Han3g0410	Han5g2796	Lsa9g1130	Lsa8g3079	Han15g0289	Han1g0188	Han8g1434	Han12g1939
Vvi13g630	Vvi6g1153	Lsa8g0397	Lsa9g1261	Han7g2344	Han5g2890	Lsa6g1057	Lsa2g1379	Han15g0222	Han1g0116	Han8g1435	Han12g1940
Vvi13g644	Vvi6g1166	Lsa8g0516	Lsa9g0771	Han7g2408	Han5g3054	Lsa6g1065	Lsa2g1384	Han15g0406	Han1g1773	Han8g1054	Han12g1767
Vvi13g647	Vvi6g1167	Lsa8g0512	Lsa9g0777	Han7g2495	Han5g3140	Lsa6g1067	Lsa2g1385	Han15g0410	Han1g1775	Han8g1028	Han5g2014
Vvi13g648	Vvi6g1168	Lsa8g0482	Lsa9g0825	Han6g0678	Han7g3213	Lsa6g1184	Lsa8g2380	Han15g0418	Han1g1788	Han8g1026	Han12g1719
Vvi13g655	Vvi6g1175	Lsa8g0697	Lsa6g0927	Han7g3213	Han6g0678	Lsa6g0720	Lsa2g0633	Han15g0419	Han1g1791	Han8g1006	Han12g1703
Vvi13g659	Vvi6g1181	Lsa8g0690	Lsa6g0919	Han5g2890	Han7g2344	Lsa6g0719	Lsa2g0630	Han15g0428	Han1g1798	Han8g1004	Han12g1701
Vvi13g662	Vvi6g1190	Lsa8g0649	Lsa6g0896	Han5g3140	Han7g2495	Lsa6g0862	Lsa2g0604	Han15g0432	Han1g1805	Han8g1003	Han12g1700
Vvi13g663	Vvi6g1191	Lsa8g0641	Lsa6g0891	Han5g3054	Han7g2408	Lsa6g0860	Lsa2g0551	Han15g0459	Han1g1812	Han8g0962	Han5g1961
Vvi13g712	Vvi6g1211	Lsa8g0633	Lsa9g0997	Han3g3681	Han14g4280	Lsa6g1267	Lsa2g0566	Han15g0486	Han1g1822	Han8g0958	Han5g1914
Vvi13g713	Vvi6g1215	Lsa8g0721	Lsa6g0834	Han3g3775	Han14g4206	Lsa6g0857	Lsa2g1337	Han15g0509	Han1g1826	Han8g0953	Han12g1682
Vvi13g734	Vvi6g1219	Lsa4g1355	Lsa9g0894	Han3g3777	Han14g4204	Lsa6g0852	Lsa2g0580	Han15g0510	Han1g1827	Han16g3801	Han17g3784
Vvi13g755	Vvi6g1256	Lsa2g1788	Lsa9g0286	Han7g2235	Han17g3763	Lsa6g0850	Lsa2g0576	Han15g0038	Han6g2481	Han16g3774	Han17g3773
Vvi13g787	Vvi6g827	Lsa2g2658	Lsa4g2387	Han10g3986	Han9g0119	Lsa6g0848	Lsa2g0588	Han13g1744	Han7g1936	Han16g3770	Han17g3765
Vvi13g797	Vvi6g835	Lsa2g2654	Lsa4g2373	Han5g2796	Han9g0582	Lsa6g1278	Lsa2g0598	Han13g1627	Han7g1948	Han16g3089	Han17g3398
Vvi13g798	Vvi6g1286	Lsa2g2564	Lsa4g2193	Han16g2665	Han3g2390	Lsa6g0813	Lsa2g0520	Han13g1620	Han7g1950	Han16g3097	Han17g3399
Vvi13g801	Vvi6g845	Lsa2g2550	Lsa4g2177	Han16g2903	Han3g2336	Lsa6g1139	Lsa2g1467	Han13g1605	Han7g2013	Han16g3742	Han17g3733
Vvi13g825	Vvi6g866	Lsa2g2539	Lsa4g2168	Han3g0007	Han12g0694	Lsa6g1133	Lsa2g1466	Han13g1586	Han7g2019	Han16g3102	Han17g3404
Vvi13g857	Vvi6g888	Lsa2g2537	Lsa4g2165	Han3g0167	Han12g0770	Lsa6g1130	Lsa2g1460	Han13g1584	Han7g2020	Han16g3103	Han17g3405
Vvi13g902	Vvi6g926	Lsa2g2473	Lsa4g3088	Han3g0345	Han12g0838	Lsa6g1128	Lsa2g1459	Han13g1580	Han7g2021	Han15g2804	Han14g2431
Vvi13g930	Vvi6g931	Lsa2g2453	Lsa4g3134	Han16g0929	Han3g2557	Lsa6g1105	Lsa2g1443	Han13g1516	Han7g2076	Han15g2800	Han14g2427
Vvi13g971	Vvi6g980	Lsa7g0139	Lsa9g1937	Han7g2408	Han8g3215	Lsa6g1104	Lsa2g1442	Han13g1510	Han7g2085	Han15g0941	Han14g2364
Vvi13g993	Vvi6g1005	Lsa2g3844	Lsa4g1072	Han7g2495	Han8g3294	Lsa9g0887	Lsa8g2424	Han8g3679	Han6g2000	Han7g0917	Han14g2344
Vvi13g1119	Vvi6g253	Lsa2g3845	Lsa4g1071	Han6g0678	Han14g4280	Lsa9g0892	Lsa8g2422	Han8g3717	Han6g2014	Han7g1863	Han14g3428
Vvi13g1131	Vvi6g251	Lsa2g3856	Lsa4g1062	Han7g3213	Han4g3832	Lsa9g0906	Lsa8g2428	Han13g1437	Han15g4069	Han7g1872	Han14g3423
Vvi13g1144	Vvi6g216	Lsa2g3861	Lsa4g1014	Han7g3215	Han4g3828	Lsa9g0916	Lsa8g2434	Han13g1833	Han6g3040	Han7g1876	Han14g3419
Vvi13g1148	Vvi6g211	Lsa2g3929	Lsa4g1006	Han5g2890	Han14g3012	Lsa9g0923	Lsa8g2444	Han13g1653	Han6g3054	Han7g1882	Han14g3414
Vvi13g1150	Vvi6g207	Lsa5g0686	Lsa4g4236	Han3g3472	Han8g1937	Lsa9g0927	Lsa8g2452	Han4g2037	Han6g1657	Han7g1893	Han14g3409
Vvi13g1151	Vvi6g205	Lsa5g0518	Lsa4g4917	Han7g2270	Han9g1496	Lsa9g0936	Lsa8g2459	Han9g4693	Han2g0101	Han7g1895	Han14g3401
Vvi13g1159	Vvi6g183	Lsa5g0524	Lsa4g4911	Han7g2312	Han5g1988	Lsa9g0961	Lsa8g2471	Han9g4692	Han2g0100	Han7g1969	Han14g3325
Vvi13g1163	Vvi6g176	Lsa5g0611	Lsa4g4918	Han10g1886	Han10g1896	Lsa9g0968	Lsa8g2473	Han9g4621	Han2g0125	Han7g1073	Han14g2048
Vvi13g1171	Vvi6g172	Lsa5g0442	Lsa4g4990	Han16g2874	Han10g2606	Lsa9g0970	Lsa8g2474	Han9g4560	Han2g0163	Han7g1469	Han14g1775
Vvi13g1179	Vvi6g164	Lsa5g0438	Lsa4g5014	Han17g2784	Han10g2606	Lsa4g2569	Lsa1g1318	Han9g4546	Han2g0170	Han7g1457	Han14g1791
Vvi13g1184	Vvi6g161	Lsa5g0430	Lsa4g5019	Han16g0967	Han5g3412	Lsa4g2575	Lsa1g1317	Han9g4526	Han2g0189	Han7g1455	Han14g1792
Vvi13g1189	Vvi6g147	Lsa5g0418	Lsa4g5050	Han8g1464	Han6g2047	Lsa4g2576	Lsa1g1316	Han4g4045	Han1g0493	Han7g1433	Han14g1799
Vvi13g1196	Vvi6g142	Lsa6g3250	Lsa2g2360	Han8g1191	Han7g2019	Lsa4g2616	Lsa1g1308	Han4g3572	Han1g1964	Han7g1424	Han14g1808
Vvi13g1197	Vvi6g140	Lsa5g0705	Lsa2g2048	Han8g1028	Han15g4094	Lsa4g2635	Lsa1g1281	Han4g3454	Han1g2014	Han7g2335	Han14g3026
Vvi13g1245	Vvi6g124	Lsa9g3082	Lsa4g0795	Han7g2344	Han2g0318	Lsa4g2636	Lsa1g1279	Han4g3422	Han1g0415	Han7g2337	Han14g3024
Vvi13g1246	Vvi6g118	Lsa9g3081	Lsa4g0822	Han7g2495	Han2g1399	Lsa4g2637	Lsa1g1278	Han5g1166	Han10g3743	Han7g2338	Han14g3022
Vvi14g7	Vvi5g286	Lsa9g3033	Lsa4g1894	Han5g3140	Han15g1217	Lsa4g2672	Lsa1g1257	Han5g1163	Han10g3737	Han7g2339	Han14g3021
Vvi14g17	Vvi5g286	Lsa9g3011	Lsa4g1910	Han5g3225	Han15g1220	Lsa4g2689	Lsa1g1233	Han5g1125	Han10g3714	Han7g2344	Han14g3012
Vvi14g29	Vvi5g272	Lsa9g2918	Lsa4g1969	Han16g4319	Han4g1432	Lsa4g2694	Lsa1g1229	Han5g0748	Han10g3635	Han7g2349	Han14g3004
Vvi14g35	Vvi5g256	Lsa9g3256	Lsa9g3256	Han15g1795	Han9g2237	Lsa4g2730	Lsa1g1190	Han5g1038	Han10g3634	Han7g2352	Han14g3001
Vvi14g68	Vvi5g214	Lsa9g3250	Lsa9g3250	Han15g1782	Han9g2244	Lsa4g2740	Lsa1g1192	Han5g1024	Han10g3630	Han7g2376	Han14g2960
Vvi14g71	Vvi5g24	Lsa9g2750	Lsa9g3210	Han10g1886	Han16g2256	Lsa4g2743	Lsa1g1195	Han5g1023	Han10g3629	Han7g2403	Han14g2915
Vvi14g76	Vvi5g29	Lsa9g3209	Lsa9g3209	Han3g0007	Han4g0039	Lsa4g2744	Lsa1g1196	Han5g1022	Han10g3626	Han7g2411	Han14g2906
Vvi14g87	Vvi5g42	Lsa9g3207	Lsa9g3207	Han3g1027	Han4g0090	Lsa4g2751	Lsa1g1200	Han5g0844	Han10g2948	Han7g2413	Han14g2905
Vvi14g99	Vvi5g78	Lsa9g3206	Lsa9g3206	Han3g0023	Han4g0092	Lsa4g2779	Lsa1g1206	Han5g0711	Han10g3006	Han7g2419	Han14g2900
Vvi14g115	Vvi5g89	Lsa9g3181	Lsa9g3180	Han16g0967	Han8g2906	Lsa4g2780	Lsa1g1207	Han17g3296	Han6g0869	Han7g2420	Han14g2899
Vvi14g116	Vvi5g91	Lsa4g0341	Lsa5g0494	Han16g1002	Han8g2893	Lsa4g2814	Lsa1g1209	Han3g2158	Han10g2795	Han7g2426	Han14g2893
Vvi14g124	Vvi5g105	Lsa4g0148	Lsa5g0412	Han8g1028	Han14g1453	Lsa4g2880	Lsa1g1172	Han3g2194	Han10g2808	Han7g2450	Han14g2872
Vvi14g130	Vvi5g109	Lsa4g0220	Lsa5g0493	Han6g0796	Han13g0781	Lsa4g2887	Lsa1g1170	Han3g2201	Han10g2811	Han7g2484	Han14g2826
Vvi14g134	Vvi5g114	Lsa4g0236	Lsa5g0501	Han17g4245	Han15g3574	Lsa4g2939	Lsa1g1152	Han3g2204	Han10g2813	Han6g0528	Han4g3133
Vvi14g158	Vvi5g163	Lsa4g0294	Lsa5g0566	Han13g3202	Han16g3697	Lsa4g2965	Lsa1g1135	Han3g1277	Han10g2092	Han6g0526	Han4g3150
Vvi14g166	Vvi5g182	Lsa4g0077	Lsa5g0341	Han13g3361	Han16g3567	Lsa4g2967	Lsa1g1132	Han3g1351	Han10g2048	Han6g0523	Han4g3159
Vvi14g171	Vvi5g319	Lsa4g0028	Lsa5g0310	Han13g3393	Han16g3587	Lsa4g2968	Lsa1g1131	Han3g1459	Han10g1965	Han6g0579	Han4g4007
Vvi14g172	Vvi5g322	Lsa4g0007	Lsa5g0279	Han12g2281	Han2g1137	Lsa4g2976	Lsa1g1129	Han3g1467	Han10g1958	Han6g0584	Han4g3999
Vvi14g176	Vvi5g323	Lsa6g2372	Lsa2g3981	Han12g2357	Han2g0901	Lsa4g2527	Lsa1g1115	Han14g3955	Han9g1761	Han6g0585	Han4g3997
Vvi14g201	Vvi5g346	Lsa6g2362	Lsa2g3987	Han8g3596	Han16g0305	Lsa4g2511	Lsa1g1106	Han14g4111	Han9g1785	Han6g0677	Han4g3833
Vvi14g227	Vvi5g367	Lsa6g2345	Lsa2g3996	Han14g1144	Han10g0252	Lsa4g2482	Lsa1g1082	Han14g4134	Han9g1825	Han6g0678	Han4g3832
Vvi14g241	Vvi5g431	Lsa6g2509	Lsa2g3845	Han14g1188	Han10g0246	Lsa7g0459	Lsa1g3705	Han14g3871	Han9g1644	Han6g0680	Han4g3826
Vvi14g242	Vvi5g432	Lsa6g2595	Lsa2g3770	Han14g3173	Han10g1267	Lsa7g0713	Lsa1g3643	Han14g4052	Han9g1684	Han6g0682	Han4g3825
Vvi14g244	Vvi5g438	Lsa6g2597	Lsa2g3769	Han14g3165	Han2g2881	Lsa7g0753	Lsa1g3629	Han14g3305	Han9g1512	Han6g0801	Han4g3648
Vvi14g255	Vvi5g452	Lsa5g0861	Lsa7g1373	Han14g3125	Han2g2584	Lsa7g0838	Lsa1g3404	Han14g3632	Han9g1500	Han6g0800	Han4g3655
Vvi14g259	Vvi5g454	Lsa5g0857	Lsa7g1375	Han4g1875	Han10g1052	Lsa7g0842	Lsa1g3410	Han14g3626	Han9g1496	Han6g0799	Han4g3656
Vvi14g289	Vvi5g469	Lsa2g2843	Lsa4g1351	Han4g1812	Han10g0860	Lsa7g0847	Lsa1g3415	Han14g3504	Han5g1980	Han6g0796	Han4g3660
Vvi14g296	Vvi5g389	Lsa2g2838	Lsa4g1355	Han8g2524	Han2g2699	Lsa7g0848	Lsa1g3416	Han14g3473	Han5g1943	Han6g0795	Han4g3661
Vvi14g342	Vvi5g388	Lsa2g2809	Lsa4g0911	Han14g3082	Han2g2966	Lsa7g0859	Lsa1g3424	Han14g3469	Han5g1920	Han6g0793	Han4g3673
Vvi14g343	Vvi5g387	Lsa2g2758	Lsa8g0637	Han4g3356	Han10g3251	Lsa7g0873	Lsa1g3434	Han9g2793	Han15g0988	Han6g0788	Han4g3679
Vvi14g366	Vvi5g375	Lsa2g2774	Lsa8g0644	Han4g2656	Han1g2859	Lsa7g0942	Lsa1g2969	Han9g3191	Han15g1112	Han6g0787	Han4g3680
Vvi14g367	Vvi5g373	Lsa2g2778	Lsa8g0649	Han4g2602	Han1g2830	Lsa7g1126	Lsa1g2970	Han9g3234	Han15g1122	Han6g0784	Han4g3681
Vvi14g373	Vvi5g367	Lsa2g2786	Lsa8g0657	Han11g3587	Han2g3025	Lsa7g1054	Lsa1g3063	Han9g3418	Han15g1221	Han6g0779	Han4g3683
Vvi14g422	Vvi5g357	Lsa9g0715	Lsa8g0564	Han11g3586	Han2g3028	Lsa7g1044	Lsa1g3072	Han9g3413	Han15g1220	Han6g0750	Han4g3732
Vvi14g433	Vvi5g1090	Lsa9g0778	Lsa8g0512	Han13g2314	Han1g1225	Lsa7g1008	Lsa1g2924	Han9g3411	Han15g1217	Han6g0748	Han4g3737
Vvi14g437	Vvi5g507	Lsa9g0794	Lsa8g0507	Han11g4165	Han2g2966	Lsa8g2926	Lsa5g2599	Han9g3343	Han15g1169	Han6g0744	Han4g3746
Vvi14g467	Vvi5g539	Lsa9g0825	Lsa8g0482	Han11g3499	Han2g3130	Lsa8g2925	Lsa5g2596	Han17g3497	Han1g2319	Han6g0733	Han4g3764
Vvi14g468	Vvi5g542	Lsa9g0637	Lsa8g0460	Han12g0763	Han2g2465	Lsa8g2882	Lsa5g2555	Han15g4388	Han8g1989	Han6g0732	Han4g3766
Vvi14g474	Vvi5g547	Lsa9g0627	Lsa8g0447	Han12g0785	Han2g1926	Lsa8g2878	Lsa5g2550	Han15g3116	Han8g1980	Han6g0729	Han4g3771
Vvi14g475	Vvi5g549	Lsa1g2139	Lsa8g0554	Han17g3308	Han16g2878	Lsa8g1770	Lsa5g2517	Han15g3138	Han8g1926	Han6g0728	Han4g3772
Vvi14g482	Vvi5g1080	Lsa1g2140	Lsa8g0657	Han17g3314	Han16g2880	Lsa8g1771	Lsa5g2516	Han9g4384	Han2g0318	Han6g0721	Han4g3782
Vvi14g483	Vvi5g1079	Lsa1g1774	Lsa8g0690	Han17g3318	Han16g2888	Lsa8g1780	Lsa5g2512	Han9g4362	Han2g0323	Han6g0689	Han4g3816
Vvi14g484	Vvi5g1078	Lsa1g1661	Lsa8g0743	Han17g3321	Han16g2889	Lsa8g1787	Lsa5g2509	Han9g4348	Han2g0330	Han6g0687	Han4g3817
Vvi14g485	Vvi5g1077	Lsa5g3599	Lsa7g1143	Han17g3324	Han16g2895	Lsa8g1789	Lsa5g2508	Han9g4347	Han2g0331	Han7g3059	Han14g4175
Vvi14g489	Vvi5g1074	Lsa5g3654	Lsa7g1149	Han17g3353	Han16g2975	Lsa8g1791	Lsa5g2500	Han9g4323	Han2g0355	Han7g3061	Han14g4176
Vvi14g499	Vvi5g579	Lsa5g3736	Lsa7g1874	Han17g3354	Han16g2976	Lsa8g1800	Lsa5g2491	Han9g3956	Han2g1265	Han7g3132	Han14g4211
Vvi14g502	Vvi5g586	Lsa5g3739	Lsa7g1169	Han17g3359	Han16g2996	Lsa8g1805	Lsa5g2488	Han9g3965	Han2g1274	Han7g3135	Han14g4216
Vvi14g507	Vvi5g598	Lsa5g3835	Lsa7g1278	Han12g1915	Han1g1311	Lsa8g1915	Lsa5g2462	Han9g4057	Han2g1393	Han7g3176	Han14g4230
Vvi14g511	Vvi5g603	Lsa5g3498	Lsa7g1312	Han17g3763	Han2g3037	Lsa8g1829	Lsa5g2434	Han9g4015	Han2g1358	Han7g3177	Han14g4236
Vvi14g512	Vvi5g604	Lsa5g3397	Lsa7g1387	Han17g3399	Han2g3068	Lsa8g1830	Lsa5g2433	Han9g4161	Han2g0550	Han7g3178	Han14g4238
Vvi14g518	Vvi5g608	Lsa5g3384	Lsa7g1408	Han14g1781	Han8g0489	Lsa8g1833	Lsa5g2432	Han9g4167	Han2g0521	Han7g3180	Han14g4239
Vvi14g545	Vvi5g620	Lsa5g0215	Lsa7g1464	Han14g1790	Han8g0540	Lsa8g1845	Lsa5g2421	Han9g4172	Han2g0514	Han7g3183	Han14g4244
Vvi14g557	Vvi5g644	Lsa5g0219	Lsa7g1470	Han14g2762	Han8g0359	Lsa8g1900	Lsa5g2415	Han9g4176	Han2g0499	Han7g3185	Han14g4245
Vvi14g564	Vvi5g672	Lsa4g1767	Lsa9g3037	Han4g3681	Han6g0316	Lsa8g1892	Lsa5g2404	Han9g4199	Han2g0474	Han7g3193	Han14g4249
Vvi14g569	Vvi5g695	Lsa4g1477	Lsa9g3080	Han4g3732	Han6g0268	Lsa8g1891	Lsa5g2403	Han9g4218	Han2g0460	Han7g3198	Han14g4251
Vvi14g594	Vvi5g698	Lsa7g1143	Lsa5g3599	Han14g4395	Han6g0375	Lsa8g1890	Lsa5g2401	Han9g4234	Han2g0454	Han7g3200	Han14g4259
Vvi14g644	Vvi1g489	Lsa7g1149	Lsa5g3654	Han8g3109	Han8g0261	Lsa8g1865	Lsa5g2357	Han14g0131	Han5g1730	Han7g3205	Han14g4268
Vvi14g693	Vvi1g484	Lsa7g1874	Lsa5g3736	Han8g3422	Han17g2518	Lsa8g1928	Lsa5g2356	Han14g0135	Han5g1731	Han7g3206	Han14g4269
Vvi14g738	Vvi1g461	Lsa7g1169	Lsa5g3739	Han17g4245	Han9g3191	Lsa8g2075	Lsa5g2345	Han4g1752	Han5g1671	Han7g3209	Han14g4275
Vvi14g750	Vvi1g453	Lsa7g1278	Lsa5g3835	Han17g4176	Han9g2804	Lsa8g1859	Lsa5g2344	Han4g1759	Han5g1693	Han7g3210	Han14g4277
Vvi14g752	Vvi1g452	Lsa7g1312	Lsa5g3498	Han17g4169	Han9g2819	Lsa8g1857	Lsa5g2341	Han4g1139	Han16g1064	Han7g3213	Han14g4280
Vvi14g777	Vvi1g413	Lsa7g1387	Lsa5g3397	Han17g4141	Han9g2835	Lsa8g1856	Lsa5g2340	Han4g1142	Han16g1065	Han7g3215	Han14g4282
Vvi14g788	Vvi1g406	Lsa7g1408	Lsa5g3384	Han17g4430	Han9g3513	Lsa8g1855	Lsa5g2338	Han4g1159	Han16g1078	Han7g3235	Han14g4349
Vvi14g790	Vvi1g405	Lsa7g1464	Lsa5g0215	Han13g3202	Han17g3710	Lsa8g1928	Lsa5g2322	Han4g1165	Han16g1085	Han7g3236	Han14g4352
Vvi14g805	Vvi1g401	Lsa7g1470	Lsa5g0219	Han13g3361	Han17g3566	Lsa8g1995	Lsa5g2321	Han4g1347	Han16g1154	Han7g3245	Han14g4372
Vvi14g806	Vvi1g397	Lsa7g1750	Lsa5g3626	Han17g1364	Han14g0393	Lsa8g1961	Lsa5g2275	Han4g1356	Han16g1157	Han7g3252	Han14g4383
Vvi14g815	Vvi1g396	Lsa8g4071	Lsa9g3078	Han16g2487	Han4g1148	Lsa8g2127	Lsa5g2133	Han4g1413	Han16g0434	Han5g2882	Han8g3090
Vvi14g827	Vvi1g389	Lsa8g4033	Lsa9g3064	Han12g2357	Han4g1203	Lsa8g2123	Lsa5g2135	Han4g1415	Han16g0436	Han5g2888	Han8g3093
Vvi14g843	Vvi1g371	Lsa7g2724	Lsa9g2871	Han12g0559	Han9g4761	Lsa8g2118	Lsa5g2140	Han4g1422	Han16g0447	Han5g2889	Han8g3097
Vvi14g845	Vvi1g364	Lsa8g3888	Lsa9g2918	Han13g2903	Han9g4806	Lsa8g2113	Lsa5g2143	Han4g1457	Han16g0448	Han5g2904	Han8g3105
Vvi14g857	Vvi1g350	Lsa8g0697	Lsa1g1776	Han8g3596	Han9g4546	Lsa8g2097	Lsa5g2150	Han15g3957	Han10g2676	Han5g2907	Han8g3115
Vvi14g863	Vvi1g343	Lsa8g0690	Lsa1g1774	Han13g3877	Han15g0459	Lsa8g2085	Lsa5g2154	Han15g3966	Han10g2668	Han5g2915	Han8g3119
Vvi14g864	Vvi1g340	Lsa8g0657	Lsa1g2140	Han14g1136	Han15g0522	Lsa8g2052	Lsa5g2197	Han15g3974	Han10g2656	Han5g2934	Han8g3132
Vvi14g867	Vvi1g331	Lsa8g0743	Lsa1g1661	Han14g1144	Han15g0542	Lsa8g2016	Lsa5g2210	Han15g3976	Han10g2636	Han5g2945	Han8g3139
Vvi14g872	Vvi1g329	Lsa2g2658	Lsa5g0286	Han14g1188	Han15g0546	Lsa8g2011	Lsa5g2213	Han15g3989	Han10g2625	Han5g2949	Han8g3143
Vvi14g875	Vvi1g326	Lsa2g2563	Lsa5g0418	Han14g3165	Han13g1300	Lsa4g1529	Lsa3g1179	Han12g1027	Han17g1611	Han5g2581	Han8g3416
Vvi14g880	Vvi1g317	Lsa2g2485	Lsa5g0518	Han14g3120	Han13g1613	Lsa9g3293	Lsa5g3205	Han12g1311	Han17g2167	Han5g3279	Han8g3406
Vvi14g881	Vvi1g313	Lsa2g2442	Lsa5g0589	Han14g3125	Han13g1612	Lsa9g3291	Lsa5g3206	Han12g1265	Han16g4375	Han5g3256	Han8g3402
Vvi14g884	Vvi1g309	Lsa7g0175	Lsa2g3845	Han4g1937	Han4g1937	Lsa9g3289	Lsa5g3211	Han12g1243	Han17g2226	Han5g3239	Han8g3391
Vvi14g887	Vvi1g305	Lsa7g0173	Lsa2g3847	Han4g1961	Han4g1961	Lsa9g3287	Lsa5g3214	Han12g1225	Han16g4342	Han5g3132	Han8g3277
Vvi14g890	Vvi1g298	Lsa7g0028	Lsa2g3969	Han4g1965	Han4g1965	Lsa4g1767	Lsa5g3215	Han12g1208	Han17g2480	Han5g3137	Han8g3293
Vvi14g891	Vvi1g289	Lsa7g0082	Lsa2g3861	Han4g1969	Han4g1969	Lsa4g1772	Lsa5g3220	Han12g2070	Han17g0806	Han5g3140	Han8g3294
Vvi14g898	Vvi1g283	Lsa7g0129	Lsa2g3882	Han8g3623	Han8g3623	Lsa4g1990	Lsa3g1335	Han12g2072	Han17g0804	Han5g3146	Han8g3301
Vvi14g899	Vvi1g282	Lsa2g3845	Lsa7g0175	Han8g3635	Han8g3635	Lsa4g1630	Lsa3g1264	Han12g1987	Han17g1477	Han5g3150	Han8g3305
Vvi14g916	Vvi1g268	Lsa2g3847	Lsa7g0173	Han4g1972	Han4g1972	Lsa4g1608	Lsa3g1263	Han12g0965	Han17g1594	Han5g3157	Han8g3312
Vvi14g918	Vvi1g266	Lsa2g3882	Lsa7g0129	Han8g3658	Han8g3658	Lsa9g3257	Lsa5g3203	Han12g1414	Han17g0918	Han5g3195	Han8g3326
Vvi14g919	Vvi1g254	Lsa2g3861	Lsa7g0082	Han4g1973	Han4g1973	Lsa9g3256	Lsa5g3200	Han12g2105	Han17g0839	Han5g3212	Han8g3371
Vvi14g922	Vvi1g249	Lsa2g3969	Lsa7g0028	Han8g3679	Han8g3679	Lsa9g3254	Lsa5g3199	Han12g0891	Han17g0851	Han5g3220	Han8g3375
Vvi14g924	Vvi1g243	Lsa5g0286	Lsa2g2658	Han8g3717	Han8g3717	Lsa9g3252	Lsa5g3196	Han12g0895	Han17g0858	Han5g3225	Han8g3378
Vvi14g939	Vvi1g1011	Lsa5g0518	Lsa2g2485	Han4g2000	Han4g2000	Lsa9g3250	Lsa5g3195	Han12g0898	Han17g2161	Han5g3111	Han8g3255
Vvi14g965	Vvi1g1011	Lsa5g0589	Lsa2g2442	Han4g1875	Han15g0021	Lsa9g3235	Lsa5g3184	Han17g0212	Han7g0395	Han5g3104	Han8g3253
Vvi14g971	Vvi1g1006	Lsa5g0418	Lsa2g2563	Han8g2411	Han15g0036	Lsa9g3215	Lsa5g3178	Han17g0209	Han7g0401	Han5g3084	Han8g3244
Vvi14g972	Vvi1g1004	Lsa9g3078	Lsa8g4071	Han4g1824	Han15g0061	Lsa9g3210	Lsa5g3175	Han17g0205	Han7g0405	Han5g3082	Han8g3243
Vvi14g981	Vvi1g997	Lsa9g3064	Lsa8g4033	Han4g1812	Han15g0091	Lsa9g3201	Lsa5g3166	Han17g0112	Han7g0588	Han5g3076	Han8g3235
Vvi14g984	Vvi1g991	Lsa9g2918	Lsa8g3888	Han8g2524	Han13g1453	Lsa9g3200	Lsa5g3165	Han17g0111	Han13g1030	Han5g3061	Han8g3221
Vvi14g1022	Vvi1g1388	Lsa9g2871	Lsa7g2724	Han14g3082	Han13g1204	Lsa9g3183	Lsa5g3159	Han17g0052	Han13g0968	Han5g3059	Han8g3220
Vvi14g1054	Vvi1g1384	Lsa9g3209	Lsa7g2883	Han14g3064	Han13g1273	Lsa9g3180	Lsa5g3157	Han17g0042	Han13g0959	Han5g3058	Han8g3219
Vvi14g1059	Vvi1g1375	Lsa9g3207	Lsa7g2895	Han4g2789	Han12g2863	Lsa9g3612	Lsa5g2770	Han17g0034	Han7g0196	Han5g3056	Han8g3216
Vvi14g1072	Vvi1g1371	Lsa9g3206	Lsa7g2896	Han4g3356	Han12g0593	Lsa9g3624	Lsa5g2762	Han17g2073	Han7g0335	Han5g3054	Han8g3215
Vvi14g1073	Vvi1g1370	Lsa4g0522	Lsa1g0527	Han4g2602	Han11g3111	Lsa9g3649	Lsa5g2725	Han17g2026	Han13g1026	Han5g3053	Han8g3214
Vvi14g1087	Vvi1g1355	Lsa4g0140	Lsa1g0907	Han4g2588	Han11g3098	Lsa9g3654	Lsa5g2723	Han17g2025	Han13g1038	Han5g3046	Han8g3212
Vvi14g1088	Vvi1g1351	Lsa4g0276	Lsa1g0423	Han11g3587	Han13g2017	Lsa9g3679	Lsa5g2720	Han17g2018	Han13g1042	Han5g3044	Han8g3208
Vvi14g1090	Vvi1g1350	Lsa4g0077	Lsa1g0970	Han11g3586	Han13g2018	Lsa9g3700	Lsa5g2706	Han17g2004	Han13g1053	Han5g3012	Han8g3175
Vvi14g1091	Vvi1g1346	Lsa4g0028	Lsa1g1006	Han11g3791	Han13g1332	Lsa9g3706	Lsa5g2698	Han17g2003	Han13g1055	Han5g3008	Han8g3174
Vvi14g1112	Vvi1g1334	Lsa6g2441	Lsa8g0211	Han11g4165	Han13g1204	Lsa9g3741	Lsa5g2684	Han17g1980	Han13g1064	Han5g2999	Han8g3155
Vvi14g1114	Vvi1g1330	Lsa6g2414	Lsa8g0197	Han12g0763	Han13g1856	Lsa9g3746	Lsa5g2680	Han17g0299	Han13g1105	Han8g0902	Han12g1628
Vvi14g1116	Vvi1g1326	Lsa6g2372	Lsa8g0163	Han12g0785	Han7g0501	Lsa2g3544	Lsa9g2054	Han17g0587	Han13g1090	Han5g2663	Han8g3433
Vvi14g1125	Vvi1g1323	Lsa6g2369	Lsa8g0162	Han17g3308	Han17g3313	Lsa2g3595	Lsa9g2022	Han17g0583	Han13g1089	Han5g2643	Han8g3430
Vvi14g1140	Vvi1g1305	Lsa6g2509	Lsa8g0259	Han17g3314	Han17g3314	Lsa2g3637	Lsa9g1995	Han17g0458	Han7g0669	Han5g2602	Han8g3425
Vvi14g1142	Vvi1g1301	Lsa6g2597	Lsa8g0313	Han17g3318	Han17g3318	Lsa2g3639	Lsa9g1991	Han12g2426	Han10g1723	Han13g0358	Han3g2266
Vvi14g1144	Vvi1g1277	Lsa3g1382	Lsa4g4132	Han17g3321	Han17g3321	Lsa2g3641	Lsa9g1986	Han12g2410	Han10g1719	Han13g0357	Han3g2267
Vvi14g1147	Vvi1g1275	Lsa3g1454	Lsa4g4043	Han17g3324	Han17g3324	Lsa2g3652	Lsa9g1975	Han4g4542	Han3g1971	Han13g0356	Han3g2272
Vvi14g1148	Vvi1g1273	Lsa3g1460	Lsa4g4034	Han17g3353	Han17g3353	Lsa2g3653	Lsa9g2162	Han4g4541	Han3g1951	Han13g0355	Han3g2273
Vvi14g1199	Vvi1g1143	Lsa5g0871	Lsa5g2516	Han17g3354	Han17g3354	Lsa2g3673	Lsa9g1956	Han4g4584	Han3g1687	Han13g0354	Han3g2274
Vvi14g1226	Vvi1g1139	Lsa5g0861	Lsa5g2511	Han17g3359	Han17g3359	Lsa2g3678	Lsa9g1954	Han4g4599	Han3g1747	Han13g0351	Han3g2276
Vvi14g1228	Vvi1g1136	Lsa5g0857	Lsa5g2508	Han9g0480	Han13g1934	Lsa2g3681	Lsa9g1953	Han4g4601	Han3g1761	Han13g0349	Han3g2291
Vvi14g1233	Vvi1g1133	Lsa5g0855	Lsa5g2500	Han12g1916	Han11g2231	Lsa2g3684	Lsa9g1951	Han7g0557	Han9g0063	Han13g0310	Han3g2319
Vvi14g1234	Vvi1g1123	Lsa2g2763	Lsa9g2235	Han12g1702	Han13g1285	Lsa2g3368	Lsa9g2146	Han14g1827	Han9g2722	Han13g0302	Han3g2321
Vvi14g1239	Vvi1g1120	Lsa2g2778	Lsa9g2232	Han17g3399	Han13g2039	Lsa2g3373	Lsa9g2142	Han14g1932	Han9g2231	Han13g0301	Han3g2323
Vvi14g1252	Vvi1g591	Lsa9g0715	Lsa9g2148	Han14g1790	Han12g1212	Lsa2g3374	Lsa9g2141	Han14g1933	Han9g2239	Han13g0278	Han3g2337
Vvi14g1255	Vvi1g598	Lsa9g0750	Lsa9g2141	Han14g2762	Han12g1027	Lsa2g3423	Lsa9g2105	Han13g2698	Han13g2698	Han13g0276	Han3g2339
Vvi14g1258	Vvi1g603	Lsa9g0794	Lsa9g2114	Han4g3649	Han17g0265	Lsa2g3424	Lsa9g2084	Han12g0595	Han9g1433	Han13g0272	Han3g2350
Vvi14g1261	Vvi1g604	Lsa2g2736	Lsa9g2292	Han4g3681	Han17g0210	Lsa2g3480	Lsa9g2065	Han13g2017	Han5g0229	Han13g0263	Han3g2376
Vvi14g1263	Vvi1g605	Lsa2g2700	Lsa9g1568	Han4g3732	Han17g0081	Lsa2g3488	Lsa9g2063	Han11g2192	Han5g0431	Han13g2340	Han3g2392
Vvi14g1279	Vvi1g611	Lsa5g3987	Lsa9g1986	Han14g4395	Han17g0112	Lsa2g3491	Lsa9g2059	Han11g2199	Han5g0470	Han13g2346	Han3g2417
Vvi14g1280	Vvi1g637	Lsa1g2167	Lsa9g2212	Han8g3306	Han12g0943	Lsa2g3549	Lsa9g2053	Han11g2270	Han5g0579	Han13g2348	Han3g2418
Vvi14g1284	Vvi1g640	Lsa1g1772	Lsa9g2199	Han13g3262	Han6g0795	Lsa2g3133	Lsa9g2173	Han13g1233	Han11g3621	Han13g2362	Han3g2454
Vvi14g1331	Vvi1g668	Lsa1g1774	Lsa9g2193	Han13g3393	Han6g0678	Lsa2g3126	Lsa9g2193	Han13g1230	Han11g3631	Han13g2368	Han3g2470
Vvi14g1341	Vvi1g680	Lsa1g1702	Lsa9g2292	Han13g3455	Han6g0606	Lsa2g3111	Lsa9g2223	Han13g1229	Han11g3650	Han13g2369	Han3g2476
Vvi14g1354	Vvi1g705	Lsa5g3845	Lsa5g2627	Han12g0559	Han10g4054	Lsa2g3247	Lsa9g2232	Han13g1208	Han11g3661	Han13g2370	Han3g2483
Vvi14g1368	Vvi1g714	Lsa5g3388	Lsa5g2483	Han13g2903	Han10g3404	Lsa2g3243	Lsa9g2235	Han13g1287	Han11g3722	Han13g2379	Han3g2487
Vvi14g1372	Vvi1g727	Lsa4g1517	Lsa5g3353	Han13g3877	Han6g1054	Lsa2g3096	Lsa9g2237	Han13g1332	Han11g3750	Han13g2381	Han3g2489
Vvi14g1378	Vvi1g731	Lsa7g1143	Lsa1g1291	Han14g1136	Han6g1037	Lsa2g2906	Lsa9g2292	Han15g0399	Han11g2464	Han13g2384	Han3g2494
Vvi14g1384	Vvi1g738	Lsa7g1874	Lsa1g1257	Han14g1144	Han6g1029	Lsa2g2926	Lsa9g1570	Han15g0365	Han11g2511	Han13g2389	Han3g2495
Vvi14g1387	Vvi1g742	Lsa7g1170	Lsa1g1244	Han14g1188	Han6g1025	Lsa2g2956	Lsa9g1565	Han15g0233	Han11g2682	Han13g2390	Han3g2498
Vvi14g1388	Vvi1g749	Lsa7g1196	Lsa1g1183	Han14g3201	Han1g1161	Lsa2g2964	Lsa9g1560	Han15g0297	Han11g2653	Han13g2394	Han3g2503
Vvi14g1400	Vvi1g754	Lsa7g1312	Lsa1g1172	Han14g3136	Han1g2569	Lsa2g2967	Lsa9g1557	Han15g0406	Han11g2452	Han13g2397	Han3g2507
Vvi14g1406	Vvi1g770	Lsa7g1403	Lsa1g1118	Han14g3151	Han1g2594	Lsa2g2993	Lsa9g1528	Han15g0418	Han11g2446	Han13g2443	Han3g2572
Vvi14g1417	Vvi1g789	Lsa8g4033	Lsa5g3349	Han4g1813	Han1g0009	Lsa2g2994	Lsa9g1526	Han15g0553	Han11g2429	Han13g2444	Han3g2577
Vvi14g1422	Vvi1g791	Lsa8g4025	Lsa5g3353	Han8g2524	Han1g3177	Lsa2g3000	Lsa9g1524	Han15g0136	Han16g1768	Han13g2447	Han3g2579
Vvi14g1443	Vvi1g809	Lsa8g3945	Lsa5g0207	Han14g3082	Han1g3427	Lsa4g4336	Lsa3g2482	Han13g1453	Han14g1553	Han13g2448	Han3g2580
Vvi14g1462	Vvi1g827	Lsa7g2749	Lsa5g0089	Han14g3076	Han1g3462	Lsa4g4279	Lsa3g2433	Han13g1452	Han14g1555	Han13g2449	Han3g2581
Vvi14g1465	Vvi1g835	Lsa7g2757	Lsa5g0088	Han4g2711	Han3g4093	Lsa4g4838	Lsa3g2744	Han13g1441	Han14g1557	Han13g2456	Han3g2582
Vvi14g1471	Vvi1g838	Lsa7g2797	Lsa5g0087	Han4g2681	Han3g4076	Lsa4g4831	Lsa3g2748	Han15g0017	Han16g1624	Han13g2457	Han3g2592
Vvi14g1483	Vvi1g853	Lsa8g3888	Lsa5g0130	Han4g2588	Han15g2875	Lsa4g4826	Lsa3g2754	Han15g0078	Han16g1712	Han13g2460	Han3g2595
Vvi14g1485	Vvi1g856	Lsa8g0458	Lsa8g2183	Han11g3593	Han7g2259	Lsa4g4824	Lsa3g2755	Han15g0081	Han16g1738	Han13g2522	Han3g2681
Vvi14g1487	Vvi1g857	Lsa8g0512	Lsa8g2247	Han11g3586	Han7g2248	Lsa4g4815	Lsa3g2764	Han13g1744	Han14g3342	Han13g2525	Han3g2683
Vvi14g1493	Vvi1g861	Lsa8g0500	Lsa8g2616	Han13g0465	Han7g2167	Lsa4g4799	Lsa3g2773	Han13g1627	Han14g3333	Han15g1496	Han17g1611
Vvi14g1495	Vvi1g865	Lsa8g0499	Lsa8g2565	Han12g0709	Han3g3120	Lsa4g4783	Lsa3g2781	Han13g1620	Han14g3330	Han6g0928	Han17g0972
Vvi14g1496	Vvi1g867	Lsa8g0478	Lsa8g2490	Han17g3308	Han17g2784	Lsa4g4780	Lsa3g2782	Han13g1615	Han14g3326	Han6g0930	Han17g0971
Vvi14g1499	Vvi1g871	Lsa8g0697	Lsa2g3131	Han17g3324	Han17g2824	Lsa4g4750	Lsa3g2797	Han13g1605	Han14g3300	Han6g0931	Han17g0970
Vvi14g1503	Vvi1g872	Lsa8g0690	Lsa2g3126	Han17g3353	Han17g2867	Lsa4g4732	Lsa3g2812	Han13g1584	Han14g3291	Han6g0932	Han17g0962
Vvi14g1511	Vvi1g879	Lsa8g0657	Lsa2g3110	Han17g3763	Han7g2235	Lsa4g4731	Lsa3g2814	Han13g1580	Han14g3290	Han6g0934	Han17g0960
Vvi14g1513	Vvi1g881	Lsa8g0743	Lsa2g1290	Han14g2512	Han16g4085	Lsa4g4730	Lsa3g2819	Han13g1579	Han14g3288	Han15g1436	Han17g2167
Vvi14g1514	Vvi1g883	Lsa2g2658	Lsa1g1013	Han4g3661	Han3g3497	Lsa4g4976	Lsa3g2932	Han8g2458	Han5g0386	Han15g1445	Han17g2169
Vvi14g1517	Vvi1g887	Lsa2g2605	Lsa1g0935	Han4g3673	Han3g3513	Lsa4g4925	Lsa3g2919	Han13g1510	Han14g3241	Han15g1449	Han17g2181
Vvi14g1520	Vvi1g896	Lsa2g2563	Lsa1g0895	Han14g4280	Han3g3681	Lsa4g4919	Lsa3g2918	Han4g1961	Han5g0439	Han15g1452	Han17g2183
Vvi14g1543	Vvi1g914	Lsa2g2485	Lsa1g0410	Han3g2336	Han16g2903	Lsa4g4918	Lsa3g2917	Han4g1965	Han5g0470	Han15g1460	Han17g2186
Vvi14g1547	Vvi1g105	Lsa2g2473	Lsa1g0427	Han17g4310	Han14g3005	Lsa4g4917	Lsa3g2911	Han8g3623	Han5g0474	Han15g1468	Han17g2228
Vvi14g1551	Vvi1g921	Lsa2g2442	Lsa1g0451	Han13g3262	Han4g3661	Lsa4g4915	Lsa3g2909	Han8g3635	Han5g0477	Han15g1610	Han16g4359
Vvi14g1560	Vvi1g924	Lsa2g2453	Lsa1g0460	Han13g3361	Han4g3814	Lsa4g4881	Lsa3g2869	Han8g3656	Han4g4281	Han15g1609	Han17g2235
Vvi14g1564	Vvi1g926	Lsa7g0175	Lsa8g0259	Han13g3393	Han4g3832	Lsa4g4668	Lsa3g2860	Han4g1973	Han5g0487	Han15g1603	Han16g4352
Vvi14g1566	Vvi1g929	Lsa7g0020	Lsa8g0162	Han13g2903	Han12g0709	Lsa4g4680	Lsa3g2853	Han4g1978	Han5g0502	Han15g1601	Han16g4341
Vvi14g1574	Vvi1g962	Lsa7g0028	Lsa8g0177	Han13g3877	Han4g2681	Lsa4g4682	Lsa3g2852	Han8g3679	Han5g0508	Han15g1588	Han17g2253
Vvi14g1575	Vvi1g964	Lsa2g3909	Lsa3g3770	Han14g1136	Han4g2635	Lsa4g4686	Lsa3g2844	Han8g3717	Han5g0545	Han15g1566	Han17g2493
Vvi14g1594	Vvi1g986	Lsa2g3969	Lsa3g3870	Han14g1144	Han4g2602	Lsa4g4689	Lsa3g2840	Han4g1993	Han5g0546	Han15g1564	Han17g2489
Vvi14g1597	Vvi1g80	Lsa5g0339	Lsa3g2787	Han14g1188	Han4g2588	Lsa4g1191	Lsa1g2757	Han8g3743	Han16g1554	Han15g1557	Han17g2482
Vvi14g1617	Vvi1g61	Lsa5g0518	Lsa3g2911	Han14g3201	Han13g0509	Lsa4g1162	Lsa1g2707	Han13g1437	Han14g1570	Han15g1552	Han17g2473
Vvi14g1618	Vvi1g59	Lsa5g0611	Lsa3g2917	Han14g3200	Han13g0514	Lsa4g1125	Lsa1g2705	Han13g1426	Han14g1583	Han6g1362	Han17g0823
Vvi14g1620	Vvi1g58	Lsa9g3256	Lsa5g3200	Han14g3136	Han11g3593	Lsa4g1118	Lsa1g2698	Han13g1424	Han14g1586	Han6g1355	Han17g0819
Vvi15g484	Vvi2g404	Lsa9g3250	Lsa5g3195	Han14g3150	Han11g3587	Lsa4g1117	Lsa1g2697	Han13g1835	Han14g0706	Han6g1353	Han17g0818
Vvi15g485	Vvi2g405	Lsa9g2750	Lsa5g3175	Han14g3151	Han11g3586	Lsa4g1115	Lsa1g2694	Han13g1265	Han14g0661	Han6g1352	Han17g0813
Vvi15g487	Vvi2g410	Lsa9g3181	Lsa5g3157	Han8g2524	Han11g3832	Lsa4g1142	Lsa1g2693	Han13g1341	Han14g1628	Han6g1351	Han17g0812
Vvi15g493	Vvi2g416	Lsa3g1668	Lsa4g4710	Han14g3082	Han11g4165	Lsa4g1154	Lsa1g2671	Han13g1342	Han14g1627	Han6g1350	Han17g0808
Vvi15g494	Vvi2g419	Lsa3g1657	Lsa4g4696	Han4g2681	Han13g3877	Lsa4g1156	Lsa1g2668	Han4g2037	Han4g4206	Han6g1349	Han17g0807
Vvi15g510	Vvi2g431	Lsa3g1776	Lsa4g4275	Han4g2635	Han14g1136	Lsa4g1162	Lsa3g3571	Han9g4837	Han4g0014	Han6g1346	Han17g0806
Vvi15g537	Vvi2g736	Lsa3g1752	Lsa4g4290	Han4g2602	Han14g1144	Lsa4g1335	Lsa3g3591	Han9g4806	Han4g0061	Han6g1344	Han17g0804
Vvi15g540	Vvi2g454	Lsa3g1747	Lsa4g4297	Han4g2588	Han14g1188	Lsa4g1310	Lsa3g3606	Han9g4805	Han4g0063	Han6g1339	Han17g0801
Vvi15g560	Vvi2g294	Lsa3g1707	Lsa4g4336	Han11g3593	Han14g3136	Lsa4g1154	Lsa3g3610	Han9g4804	Han4g0064	Han6g1331	Han17g0775
Vvi15g561	Vvi2g724	Lsa3g0888	Lsa4g5085	Han11g3587	Han14g3150	Lsa4g1145	Lsa3g3706	Han9g4773	Han4g0090	Han6g1322	Han17g0772
Vvi15g596	Vvi2g277	Lsa3g1518	Lsa4g5025	Han11g3586	Han14g3151	Lsa4g0953	Lsa3g3892	Han9g4727	Han4g0168	Han15g1698	Han17g1434
Vvi15g608	Vvi2g680	Lsa3g1578	Lsa4g4948	Han11g4165	Han14g3082	Lsa4g0939	Lsa3g3891	Han9g4621	Han4g0222	Han15g1693	Han17g1446
Vvi15g617	Vvi2g260	Lsa3g1590	Lsa4g4931	Han13g0514	Han14g3200	Lsa4g0941	Lsa3g3890	Han9g4560	Han4g0260	Han15g1688	Han17g1454
Vvi15g618	Vvi2g259	Lsa3g1606	Lsa4g4918	Han13g0509	Han14g3201	Lsa4g0994	Lsa3g3829	Han9g4554	Han4g0269	Han15g1684	Han17g1477
Vvi15g621	Vvi2g253	Lsa3g1608	Lsa4g4917	Han12g0709	Han13g2903	Lsa4g1040	Lsa3g3796	Han9g4546	Han4g0271	Han15g1678	Han17g1487
Vvi15g624	Vvi2g250	Lsa6g0304	Lsa4g0959	Han12g1914	Han8g3658	Lsa4g1046	Lsa3g3792	Han4g2992	Han11g3316	Han15g1677	Han17g1488
Vvi15g637	Vvi2g242	Lsa6g0226	Lsa4g0942	Han12g1916	Han8g3679	Lsa4g1049	Lsa3g3791	Han4g2988	Han11g3317	Han15g1671	Han17g1489
Vvi15g640	Vvi2g240	Lsa6g0230	Lsa4g0939	Han17g3763	Han14g3156	Lsa4g1184	Lsa3g3787	Han5g1225	Han12g0256	Han15g1670	Han17g1490
Vvi15g653	Vvi2g220	Lsa6g0197	Lsa4g1071	Han17g3399	Han14g3173	Lsa4g1183	Lsa3g3782	Han5g1166	Han12g0304	Han15g1668	Han17g1492
Vvi15g658	Vvi2g649	Lsa4g2034	Lsa2g0103	Han14g3005	Han17g4310	Lsa9g1671	Lsa8g0039	Han5g1077	Han12g0351	Han15g1663	Han17g1526
Vvi15g659	Vvi2g210	Lsa9g3470	Lsa1g0780	Han4g3661	Han13g3262	Lsa9g1644	Lsa8g0118	Han5g1038	Han12g0361	Han15g1660	Han17g1527
Vvi15g660	Vvi2g209	Lsa7g1219	Lsa4g2738	Han4g3814	Han13g3361	Lsa9g1709	Lsa8g0340	Han5g1024	Han12g0364	Han15g1658	Han17g1528
Vvi15g661	Vvi2g208	Lsa7g1172	Lsa4g2683	Han14g4280	Han13g3393	Lsa9g1740	Lsa8g0318	Han5g1023	Han12g0365	Han15g1657	Han17g1529
Vvi15g668	Vvi2g193	Lsa1g1678	Lsa4g2635	Han8g3109	Han17g4315	Lsa9g1741	Lsa8g0316	Han5g1022	Han12g0366	Han15g1655	Han17g1530
Vvi15g685	Vvi2g154	Lsa1g1409	Lsa4g2475	Han8g3269	Han17g4466	Lsa9g1757	Lsa8g0311	Han5g0647	Han12g0387	Han15g1628	Han17g1555
Vvi15g689	Vvi2g149	Lsa1g1413	Lsa4g2557	Han8g3212	Han17g4423	Lsa9g1758	Lsa8g0294	Han5g0844	Han12g0404	Han15g1625	Han17g1557
Vvi15g692	Vvi2g621	Lsa1g1430	Lsa4g2536	Han17g4245	Han15g1112	Lsa9g1783	Lsa8g0276	Han5g0775	Han12g0478	Han15g1623	Han17g1564
Vvi15g710	Vvi2g143	Lsa4g4028	Lsa1g0307	Han13g3455	Han3g4296	Lsa9g1793	Lsa8g0275	Han5g0763	Han12g0467	Han6g0945	Han17g0944
Vvi15g727	Vvi2g133	Lsa6g0503	Lsa9g0148	Han16g2479	Han11g0603	Lsa9g1815	Lsa8g0264	Han5g0711	Han12g0451	Han6g0956	Han17g0937
Vvi15g739	Vvi2g124	Lsa7g2056	Lsa9g0055	Han8g3596	Han2g0170	Lsa9g1816	Lsa8g0260	Han5g0681	Han12g0443	Han6g1541	Han17g0922
Vvi15g747	Vvi2g118	Lsa7g1971	Lsa9g0223	Han13g3877	Han1g1812	Lsa9g1940	Lsa8g0247	Han3g2075	Han12g2217	Han6g1477	Han17g0918
Vvi15g757	Vvi2g110	Lsa6g1931	Lsa9g0345	Han14g3136	Han7g1991	Lsa9g1848	Lsa8g0245	Han3g2176	Han12g2244	Han6g1475	Han17g0915
Vvi15g759	Vvi2g109	Lsa6g1937	Lsa9g0351	Han14g3151	Han7g2017	Lsa9g1849	Lsa8g0243	Han3g1277	Han16g2347	Han6g1472	Han17g0911
Vvi15g760	Vvi2g105	Lsa6g1944	Lsa9g0353	Han8g3679	Han6g2000	Lsa9g1859	Lsa8g0241	Han3g1341	Han16g2319	Han6g1371	Han17g0834
Vvi15g761	Vvi2g104	Lsa6g1766	Lsa9g0369	Han8g3717	Han6g2014	Lsa9g1929	Lsa8g0236	Han3g1467	Han16g2298	Han6g1372	Han17g0835
Vvi15g771	Vvi2g97	Lsa1g1998	Lsa9g0894	Han11g3587	Han6g1684	Lsa9g1918	Lsa8g0217	Han14g4112	Han15g4363	Han6g1384	Han17g0845
Vvi15g772	Vvi2g96	Lsa1g1978	Lsa6g1122	Han11g3791	Han1g3052	Lsa9g1903	Lsa8g0211	Han14g4126	Han15g4255	Han6g1388	Han17g0846
Vvi15g776	Vvi2g83	Lsa1g2244	Lsa6g1130	Han11g3790	Han1g3109	Lsa9g1891	Lsa8g0198	Han14g3305	Han15g4382	Han6g1389	Han17g0847
Vvi15g777	Vvi2g80	Lsa1g1945	Lsa6g1088	Han9g0057	Han3g0080	Lsa9g1885	Lsa8g0187	Han14g3632	Han15g4387	Han6g1392	Han17g0851
Vvi15g778	Vvi2g79	Lsa1g1939	Lsa6g1087	Han9g0062	Han3g0086	Lsa9g1883	Lsa8g0184	Han9g2835	Han12g2643	Han6g1397	Han17g0856
Vvi15g796	Vvi2g61	Lsa1g2174	Lsa9g0921	Han9g0118	Han3g0130	Lsa9g1630	Lsa8g0125	Han9g3191	Han12g3294	Han6g1400	Han17g0863
Vvi15g808	Vvi2g53	Lsa8g2303	Lsa9g0750	Han9g0468	Han1g3856	Lsa9g1625	Lsa8g0133	Han9g3204	Han12g3298	Han6g1401	Han17g0865
Vvi15g826	Vvi2g49	Lsa8g2286	Lsa9g0752	Han12g1959	Han6g2047	Lsa9g1622	Lsa8g0139	Han9g3210	Han12g3308	Han6g1407	Han17g2156
Vvi15g833	Vvi2g45	Lsa8g2260	Lsa9g0756	Han5g1603	Han6g2048	Lsa9g1574	Lsa8g0141	Han9g3216	Han12g3312	Han6g1420	Han17g0886
Vvi15g836	Vvi2g40	Lsa8g2259	Lsa9g0758	Han12g1915	Han6g1991	Lsa9g1583	Lsa8g0150	Han9g3234	Han12g3328	Han6g1438	Han17g0891
Vvi15g837	Vvi2g39	Lsa8g2255	Lsa9g0761	Han14g2762	Han15g1496	Lsa9g1586	Lsa8g0153	Han17g3478	Han11g3290	Han6g1441	Han17g0895
Vvi15g843	Vvi2g14	Lsa8g2251	Lsa9g0764	Han4g3673	Han2g2021	Lsa9g1589	Lsa8g0157	Han17g3419	Han13g4139	Han6g1446	Han17g2130
Vvi15g852	Vvi2g311	Lsa8g2248	Lsa9g0772	Han14g4280	Han2g2120	Lsa9g1594	Lsa8g0158	Han17g3441	Han13g4087	Han6g1449	Han17g0899
Vvi15g856	Vvi2g312	Lsa8g2225	Lsa9g0810	Han8g3090	Han6g1438	Lsa9g1605	Lsa8g0166	Han17g3611	Han13g4628	Han6g1451	Han17g0900
Vvi15g859	Vvi2g314	Lsa8g2218	Lsa9g0821	Han17g4245	Han12g3294	Lsa9g1614	Lsa8g0169	Han17g3574	Han13g4595	Han6g1452	Han17g0901
Vvi15g865	Vvi2g317	Lsa8g2180	Lsa9g1109	Han17g4141	Han12g2643	Lsa9g1615	Lsa8g0170	Han15g3200	Han5g1478	Han6g1453	Han17g0903
Vvi15g896	Vvi2g329	Lsa1g2046	Lsa6g1285	Han13g3455	Han13g4068	Lsa4g2387	Lsa1g1013	Han15g4193	Han13g0877	Han6g1455	Han17g0904
Vvi15g911	Vvi2g342	Lsa1g2001	Lsa6g1085	Han12g2281	Han9g3857	Lsa4g2379	Lsa1g1011	Han15g3138	Han5g1653	Han6g1459	Han17g0907
Vvi15g914	Vvi2g347	Lsa5g4996	Lsa5g1755	Han12g2357	Han9g3719	Lsa4g2367	Lsa1g1006	Han9g4375	Han4g0718	Han6g1467	Han17g0908
Vvi15g927	Vvi2g362	Lsa5g5042	Lsa5g1768	Han16g2479	Han9g3629	Lsa4g2350	Lsa1g1000	Han9g4362	Han4g0730	Han2g2063	Han7g0340
Vvi15g938	Vvi2g407	Lsa5g5109	Lsa5g1992	Han13g2903	Han4g0061	Lsa4g2347	Lsa1g0999	Han9g3956	Han4g1487	Han2g1880	Han7g0344
Vvi16g79	Vvi2g665	Lsa5g5146	Lsa5g1340	Han8g3596	Han4g0271	Lsa4g2340	Lsa1g0997	Han9g4172	Han4g0894	Han2g2041	Han7g0360
Vvi16g86	Vvi2g676	Lsa8g3133	Lsa5g4665	Han14g3136	Han14g3306	Lsa4g2319	Lsa1g0987	Han9g4175	Han4g0891	Han2g2027	Han7g0401
Vvi16g100	Vvi2g692	Lsa8g3372	Lsa5g4688	Han14g3151	Han14g3297	Lsa4g2315	Lsa1g0984	Han9g4199	Han4g0885	Han2g2023	Han7g0405
Vvi16g114	Vvi2g709	Lsa8g3264	Lsa5g4729	Han4g1961	Han5g0439	Lsa4g2302	Lsa1g0978	Han14g0135	Han15g3789	Han2g2018	Han7g0416
Vvi16g115	Vvi2g710	Lsa2g3115	Lsa5g4516	Han4g1965	Han5g0470	Lsa4g3231	Lsa1g0517	Han4g1070	Han9g3582	Han2g2167	Han13g0959
Vvi16g117	Vvi2g717	Lsa2g3120	Lsa6g1395	Han8g3623	Han5g0474	Lsa4g3201	Lsa1g0507	Han4g1073	Han9g3587	Han2g2144	Han13g0951
Vvi16g170	Vvi2g555	Lsa8g2255	Lsa5g4588	Han8g3635	Han5g0477	Lsa4g3199	Lsa1g0494	Han4g1081	Han9g3613	Han2g2138	Han7g0207
Vvi16g209	Vvi2g554	Lsa8g2233	Lsa5g4575	Han4g1973	Han5g0487	Lsa4g3181	Lsa1g0489	Han4g1125	Han9g3617	Han2g2120	Han7g0237
Vvi16g212	Vvi2g552	Lsa8g2218	Lsa5g4539	Han8g3679	Han5g0508	Lsa4g3162	Lsa1g0477	Han4g1139	Han9g3645	Han2g2108	Han7g0251
Vvi16g242	Vvi2g550	Lsa8g3087	Lsa5g4642	Han8g3717	Han5g0545	Lsa4g3064	Lsa1g0419	Han4g1141	Han9g3646	Han2g2089	Han7g0295
Vvi16g243	Vvi2g546	Lsa8g2187	Lsa5g4644	Han8g2349	Han16g1741	Lsa4g3074	Lsa1g0422	Han4g1142	Han9g3647	Han2g2087	Han7g0300
Vvi16g556	Vvi2g415	Lsa8g2183	Lsa5g4645	Han8g2524	Han14g1553	Lsa4g3088	Lsa1g0427	Han4g1157	Han9g3655	Han2g2086	Han7g0315
Vvi16g567	Vvi2g415	Lsa8g2380	Lsa6g1184	Han11g3587	Han5g0229	Lsa4g3095	Lsa1g0434	Han4g1159	Han9g3662	Han2g2077	Han7g0319
Vvi16g572	Vvi2g414	Lsa2g0566	Lsa6g1267	Han11g3791	Han11g3750	Lsa4g3112	Lsa1g0446	Han4g1165	Han9g3665	Han2g2074	Han7g0320
Vvi16g575	Vvi2g411	Lsa8g2293	Lsa6g1494	Han11g3499	Han11g3763	Lsa4g3121	Lsa1g0454	Han4g1167	Han9g3667	Han2g2071	Han7g0337
Vvi16g589	Vvi2g402	Lsa8g2288	Lsa6g1506	Han9g0011	Han9g0011	Lsa4g3130	Lsa1g0459	Han4g1203	Han9g3719	Han2g2221	Han13g1042
Vvi16g602	Vvi2g397	Lsa2g1460	Lsa6g1580	Han9g0057	Han9g0057	Lsa4g3134	Lsa1g0460	Han4g1210	Han9g3752	Han2g2243	Han13g1064
Vvi16g604	Vvi2g396	Lsa2g1458	Lsa6g1598	Han9g0062	Han9g0062	Lsa4g3144	Lsa1g0470	Han4g1347	Han9g3803	Han2g2246	Han13g1074
Vvi16g614	Vvi2g376	Lsa2g1457	Lsa6g1603	Han9g0118	Han9g0118	Lsa4g2159	Lsa1g0859	Han4g1356	Han9g3805	Han2g2279	Han13g1105
Vvi16g661	Vvi2g347	Lsa1g1216	Lsa3g0802	Han12g1915	Han5g0491	Lsa4g2160	Lsa1g0868	Han4g1357	Han9g3808	Han2g2267	Han13g1090
Vvi16g663	Vvi2g345	Lsa1g1129	Lsa6g0671	Han14g2762	Han17g1611	Lsa4g2163	Lsa1g0871	Han4g1422	Han9g3912	Han5g1435	Han10g1567
Vvi16g669	Vvi2g342	Lsa1g3032	Lsa4g1874	Han14g4270	Han7g0246	Lsa4g2174	Lsa1g0882	Han4g1449	Han9g3916	Han9g1338	Han3g1624
Vvi16g688	Vvi2g339	Lsa5g2511	Lsa6g0676	Han14g4280	Han7g0237	Lsa4g2175	Lsa1g0883	Han4g1457	Han9g3921	Han9g1347	Han3g1664
Vvi16g726	Vvi2g310	Lsa5g2508	Lsa6g0671	Han14g4395	Han7g0588	Lsa4g2176	Lsa1g0888	Han15g3961	Han12g2168	Han9g1364	Han3g1739
Vvi16g728	Vvi2g304	Lsa5g2500	Lsa6g0667	Han14g4392	Han7g0452	Lsa4g2204	Lsa1g0907	Han15g3974	Han12g2154	Han9g1372	Han3g1743
Vvi16g729	Vvi2g303	Lsa5g2474	Lsa6g0648	Han8g3090	Han17g0891	Lsa4g2212	Lsa1g0908	Han15g3976	Han12g2136	Han9g1374	Han3g1761
Vvi16g744	Vvi2g23	Lsa5g2414	Lsa6g0630	Han8g3293	Han17g1548	Lsa4g2222	Lsa1g0917	Han15g3989	Han12g2134	Han9g1376	Han3g2049
Vvi16g754	Vvi2g29	Lsa3g1206	Lsa7g0689	Han8g3294	Han17g1561	Lsa4g2223	Lsa1g0918	Han15g4022	Han8g2991	Han9g1377	Han3g2041
Vvi16g758	Vvi2g31	Lsa9g2148	Lsa5g4505	Han8g3355	Han17g1610	Lsa4g2233	Lsa1g0928	Han16g4315	Han15g1452	Han9g1388	Han3g2015
Vvi16g762	Vvi2g33	Lsa9g2130	Lsa5g4568	Han17g4315	Han16g0108	Lsa4g2261	Lsa1g0938	Han16g4054	Han6g0948	Han9g1287	Han3g2008
Vvi16g763	Vvi2g35	Lsa9g2114	Lsa5g4575	Han14g3116	Han7g1696	Lsa2g0059	Lsa9g1672	Han16g4027	Han6g1477	Han3g0131	Han9g0119
Vvi16g770	Vvi2g39	Lsa9g2292	Lsa6g1309	Han14g3136	Han7g1976	Lsa2g0055	Lsa9g1677	Han3g3526	Han2g2042	Han3g0130	Han9g0118
Vvi16g787	Vvi2g45	Lsa9g1568	Lsa6g1245	Han4g1937	Han7g2024	Lsa1g0371	Lsa9g1682	Han3g3517	Han2g2023	Han3g0093	Han9g0063
Vvi16g790	Vvi2g48	Lsa3g2482	Lsa8g1395	Han14g3082	Han7g1733	Lsa2g0036	Lsa9g1445	Han3g3513	Han2g2021	Han3g0086	Han9g0062
Vvi16g805	Vvi2g61	Lsa3g2446	Lsa8g1370	Han11g3593	Han7g1976	Lsa2g0137	Lsa9g1468	Han3g3499	Han2g2018	Han3g0080	Han9g0057
Vvi16g813	Vvi2g65	Lsa3g2445	Lsa8g1361	Han11g4165	Han7g1733	Lsa2g0139	Lsa9g1470	Han3g3591	Han2g2170	Han3g0025	Han9g0032
Vvi16g837	Vvi2g69	Lsa3g2744	Lsa8g1229	Han9g0172	Han16g0367	Lsa1g0135	Lsa9g1374	Han3g3602	Han2g2167	Han3g0021	Han9g0024
Vvi16g862	Vvi2g95	Lsa3g2911	Lsa8g1649	Han9g0582	Han16g0266	Lsa1g0132	Lsa9g1386	Han3g3604	Han2g2141	Han1g3878	Han11g4604
Vvi16g867	Vvi2g118	Lsa3g3834	Lsa3g0292	Han9g0874	Han16g0198	Lsa1g0131	Lsa9g1387	Han3g3627	Han2g2139	Han1g3876	Han11g4603
Vvi16g878	Vvi2g124	Lsa3g3822	Lsa3g0279	Han4g4456	Han16g0929	Lsa1g0128	Lsa9g1394	Han3g3681	Han2g2120	Han1g3850	Han11g4595
Vvi16g903	Vvi2g133	Lsa8g0272	Lsa3g0149	Han4g4407	Han16g0947	Lsa1g0127	Lsa9g1412	Han3g3688	Han2g2104	Han11g0427	Han9g2729
Vvi16g911	Vvi2g138	Lsa8g0211	Lsa3g0279	Han12g1952	Han10g1040	Lsa1g0121	Lsa9g1415	Han3g3737	Han2g2087	Han11g0428	Han9g2727
Vvi16g921	Vvi2g148	Lsa8g0178	Lsa3g0334	Han5g1603	Han10g1076	Lsa1g0119	Lsa9g1416	Han3g3373	Han2g2279	Han2g2344	Han13g1162
Vvi16g970	Vvi2g259	Lsa1g1006	Lsa8g4290	Han17g3399	Han10g1267	Lsa1g0114	Lsa9g1433	Han10g2478	Han9g1311	Han2g2352	Han13g1177
Vvi16g974	Vvi2g255	Lsa1g0527	Lsa8g1229	Han14g2893	Han16g0714	Lsa1g0113	Lsa9g1434	Han10g2383	Han9g1338	Han2g2356	Han13g1179
Vvi16g977	Vvi2g250	Lsa1g0515	Lsa8g1212	Han14g2880	Han16g0705	Lsa1g0107	Lsa9g2308	Han10g3194	Han3g0037	Han2g2361	Han13g1181
Vvi16g978	Vvi2g249	Lsa1g0410	Lsa8g1649	Han14g4279	Han16g3591	Lsa1g0106	Lsa9g2309	Han10g1096	Han6g2016	Han2g2363	Han13g1183
Vvi16g986	Vvi2g240	Lsa1g0427	Lsa8g1592	Han14g4280	Han16g3587	Lsa1g0104	Lsa9g2311	Han7g2277	Han1g2534	Han2g2365	Han13g1185
Vvi16g990	Vvi2g234	Lsa9g2308	Lsa7g2388	Han14g4293	Han16g3576	Lsa1g0100	Lsa9g2321	Han7g2278	Han1g2529	Han2g2366	Han13g1187
Vvi16g993	Vvi2g231	Lsa4g3554	Lsa7g2550	Han3g2214	Han13g0369	Lsa1g0090	Lsa9g2337	Han7g2280	Han1g2504	Han1g3107	Han11g3790
Vvi16g998	Vvi2g225	Lsa4g3542	Lsa7g2561	Han17g4430	Han9g4179	Lsa1g0081	Lsa9g2339	Han7g2326	Han1g3035	Han1g2625	Han11g3575
Vvi16g1002	Vvi2g222	Lsa4g3503	Lsa7g2584	Han17g4315	Han9g4362	Lsa1g0078	Lsa9g2342	Han6g2273	Han1g1781	Han1g2606	Han11g3580
Vvi16g1005	Vvi2g220	Lsa4g3385	Lsa7g2638	Han17g4304	Han9g4393	Lsa1g0061	Lsa9g2357	Han6g1054	Han1g1812	Han6g1684	Han5g0229
Vvi16g1009	Vvi2g209	Lsa4g3364	Lsa7g2669	Han16g2508	Han9g3115	Lsa1g0053	Lsa9g2359	Han6g1048	Han1g1821	Han6g1547	Han5g0363
Vvi16g1012	Vvi2g208	Lsa4g3281	Lsa8g3822	Han14g3165	Han11g2704	Lsa1g0039	Lsa9g2454	Han6g1015	Han1g1885	Han6g1548	Han5g0377
Vvi16g1017	Vvi2g198	Lsa5g3315	Lsa7g0763	Han14g3116	Han14g3626	Lsa1g0793	Lsa4g3666	Han6g1009	Han1g1888	Han6g1549	Han5g0381
Vvi16g1031	Vvi2g187	Lsa5g3324	Lsa7g0761	Han14g3125	Han14g3632	Lsa1g0791	Lsa4g3663	Han1g3249	Han7g2116	Han6g1561	Han5g0409
Vvi16g1041	Vvi2g154	Lsa5g3353	Lsa7g0721	Han14g3136	Han14g3307	Lsa1g0781	Lsa4g3651	Han1g3244	Han7g2147	Han6g1583	Han5g0427
Vvi16g1043	Vvi2g151	Lsa3g1668	Lsa2g2453	Han14g3082	Han14g3585	Lsa1g0779	Lsa4g3630	Han1g3413	Han7g1936	Han6g1592	Han5g0438
Vvi16g1045	Vvi2g149	Lsa3g1657	Lsa2g2436	Han14g3064	Han14g3546	Lsa1g0773	Lsa4g3628	Han1g3397	Han7g1948	Han6g1596	Han5g0452
Vvi17g2	Vvi1g1373	Lsa3g1776	Lsa2g2151	Han11g3593	Han14g3307	Lsa1g0772	Lsa4g3627	Han1g3386	Han7g1949	Han6g1971	Han5g0479
Vvi17g4	Vvi1g1373	Lsa3g1752	Lsa2g2160	Han11g4165	Han14g3585	Lsa1g0767	Lsa4g3625	Han1g3368	Han7g1956	Han6g1991	Han5g0491
Vvi17g8	Vvi1g1357	Lsa3g0903	Lsa2g2587	Han9g0057	Han9g4728	Lsa1g0762	Lsa4g3624	Han1g3363	Han7g1969	Han6g1993	Han5g0493
Vvi17g9	Vvi1g1356	Lsa3g0888	Lsa2g2576	Han9g0172	Han9g4623	Lsa1g0749	Lsa4g3620	Han1g2569	Han7g1991	Han6g1994	Han5g0499
Vvi17g13	Vvi1g1354	Lsa3g1590	Lsa2g2502	Han9g0582	Han9g4497	Lsa1g0743	Lsa4g3608	Han1g2576	Han7g2015	Han6g1997	Han5g0507
Vvi17g14	Vvi1g1353	Lsa3g1608	Lsa2g2485	Han9g0874	Han9g4443	Lsa1g0741	Lsa4g3595	Han1g2594	Han7g2017	Han6g2002	Han5g0509
Vvi17g17	Vvi1g1351	Lsa3g1622	Lsa2g2483	Han4g4456	Han4g4456	Lsa1g0740	Lsa4g3589	Han1g0866	Han6g2031	Han6g2006	Han5g0512
Vvi17g20	Vvi1g1348	Lsa6g0304	Lsa7g0035	Han4g4407	Han4g4407	Lsa1g0732	Lsa4g3574	Han1g1178	Han6g1612	Han6g2014	Han5g0545
Vvi17g22	Vvi1g1344	Lsa6g0197	Lsa7g0175	Han4g4394	Han4g4394	Lsa1g0729	Lsa4g3571	Han1g2704	Han6g1997	Han6g2016	Han5g0547
Vvi17g26	Vvi1g1342	Lsa6g0069	Lsa7g0292	Han12g1914	Han8g3658	Lsa1g0728	Lsa4g3569	Han1g1081	Han6g1693	Han6g2031	Han5g0559
Vvi17g52	Vvi1g1321	Lsa9g3479	Lsa6g3215	Han14g2253	Han15g0400	Lsa1g0726	Lsa4g3568	Han10g3516	Han2g0125	Han6g2033	Han5g0562
Vvi17g61	Vvi1g1316	Lsa9g3511	Lsa6g3069	Han14g3012	Han9g4384	Lsa1g0725	Lsa4g3562	Han10g3533	Han2g0135	Han6g2034	Han5g0566
Vvi17g73	Vvi1g1301	Lsa7g1277	Lsa5g3835	Han14g3008	Han9g4372	Lsa1g0716	Lsa4g3554	Han10g2516	Han2g0169	Han6g2040	Han5g0576
Vvi17g77	Vvi1g1300	Lsa7g1226	Lsa5g3812	Han14g2880	Han9g4169	Lsa1g0707	Lsa4g3550	Han10g2569	Han2g0189	Han6g2042	Han5g0579
Vvi17g78	Vvi1g1299	Lsa7g1172	Lsa5g3740	Han14g4279	Han17g3556	Lsa1g0704	Lsa4g3545	Han5g2809	Han2g0222	Han6g2046	Han5g0581
Vvi17g83	Vvi1g1297	Lsa1g1678	Lsa5g3585	Han14g4293	Han17g3562	Lsa1g0701	Lsa4g3542	Han5g2821	Han2g0262	Han6g2071	Han5g0831
Vvi17g87	Vvi1g1262	Lsa1g1598	Lsa5g3470	Han8g3294	Han9g3411	Lsa1g0697	Lsa4g3513	Han5g2827	Han2g0271	Han1g2534	Han11g3610
Vvi17g97	Vvi1g1258	Lsa7g2056	Lsa8g1735	Han8g3301	Han9g3409	Lsa1g0696	Lsa4g3511	Han5g2858	Han2g0290	Han1g2529	Han11g3613
Vvi17g103	Vvi1g1254	Lsa7g1971	Lsa8g1747	Han8g3378	Han9g3413	Lsa1g0668	Lsa4g3503	Han16g2910	Han1g0474	Han1g2526	Han11g3621
Vvi17g123	Vvi1g1223	Lsa7g1946	Lsa8g1765	Han8g3215	Han9g2051	Lsa1g0666	Lsa4g3501	Han16g3891	Han1g1986	Han1g2520	Han11g3631
Vvi17g134	Vvi1g1187	Lsa6g1944	Lsa8g2796	Han3g2334	Han17g3934	Lsa1g0648	Lsa4g3478	Han3g0171	Han10g3937	Han1g2511	Han11g3650
Vvi17g143	Vvi1g1172	Lsa6g1946	Lsa8g2794	Han3g2419	Han10g1544	Lsa1g0645	Lsa4g3457	Han3g0175	Han10g3934	Han1g2509	Han11g3653
Vvi17g149	Vvi1g1169	Lsa6g1766	Lsa8g2783	Han3g2497	Han10g1589	Lsa1g0644	Lsa4g3436	Han3g0191	Han10g3918	Han1g2505	Han11g3655
Vvi17g150	Vvi1g1150	Lsa1g2267	Lsa1g2267	Han3g2158	Han3g2158	Lsa1g0638	Lsa4g3420	Han3g0209	Han10g3911	Han1g2496	Han11g3660
Vvi17g159	Vvi1g1108	Lsa1g2263	Lsa1g2263	Han3g2164	Han3g2164	Lsa1g0634	Lsa4g3419	Han3g0587	Han10g3602	Han1g2495	Han11g3661
Vvi17g175	Vvi1g490	Lsa1g1978	Lsa1g2260	Han3g2195	Han3g2195	Lsa1g0623	Lsa4g3396	Han3g0712	Han10g2992	Han1g2492	Han11g3667
Vvi17g188	Vvi1g480	Lsa1g1976	Lsa1g2249	Han3g2197	Han3g2197	Lsa1g0621	Lsa4g3394	Han3g0882	Han10g3070	Han1g2484	Han11g3689
Vvi17g194	Vvi1g452	Lsa1g2247	Lsa1g2247	Han3g2198	Han3g2198	Lsa1g0619	Lsa4g3391	Han3g0717	Han10g2994	Han1g2472	Han11g3708
Vvi17g208	Vvi1g449	Lsa1g2244	Lsa1g2244	Han17g4423	Han5g3046	Lsa1g0618	Lsa4g3386	Han17g2689	Han15g1948	Han1g2468	Han11g3716
Vvi17g210	Vvi1g438	Lsa1g1945	Lsa1g2207	Han13g3393	Han7g3213	Lsa1g0617	Lsa4g3385	Han17g2677	Han15g1953	Han1g2449	Han11g3721
Vvi17g212	Vvi1g435	Lsa1g1939	Lsa1g1941	Han8g3596	Han3g0259	Lsa1g0609	Lsa4g3370	Han11g0682	Han10g2809	Han1g3006	Han11g3724
Vvi17g229	Vvi1g413	Lsa1g2136	Lsa1g2136	Han14g3173	Han16g3097	Lsa1g0567	Lsa4g3320	Han11g0688	Han10g2813	Han1g3032	Han11g3728
Vvi17g250	Vvi1g390	Lsa8g2465	Lsa1g2154	Han14g3109	Han8g1104	Lsa1g0565	Lsa4g3319	Han11g1797	Han10g2003	Han1g3040	Han11g3730
Vvi17g258	Vvi1g380	Lsa1g2046	Lsa1g1686	Han14g3125	Han8g1124	Lsa1g0563	Lsa4g3311	Han8g1545	Han9g1761	Han1g3042	Han11g3734
Vvi17g260	Vvi1g379	Lsa1g2001	Lsa1g1932	Han4g1947	Han8g1305	Lsa2g0368	Lsa4g3298	Han8g1562	Han9g1804	Han1g3051	Han11g3749
Vvi17g269	Vvi1g377	Lsa5g4946	Lsa3g3413	Han8g3667	Han8g1376	Lsa1g0543	Lsa4g3296	Han8g1278	Han9g1598	Han1g3052	Han11g3750
Vvi17g270	Vvi1g375	Lsa5g4926	Lsa3g3324	Han8g3679	Han8g1379	Lsa1g0538	Lsa4g3285	Han8g1305	Han9g1604	Han1g0354	Han11g2472
Vvi17g274	Vvi1g363	Lsa2g0965	Lsa6g2763	Han4g1898	Han8g1462	Lsa1g0532	Lsa4g3278	Han8g1374	Han9g1620	Han1g0371	Han11g2464
Vvi17g277	Vvi1g357	Lsa8g3120	Lsa9g0534	Han11g3596	Han8g1334	Lsa1g0530	Lsa4g3276	Han8g1379	Han9g1635	Han1g0307	Han11g2510
Vvi17g278	Vvi1g356	Lsa8g3264	Lsa9g0562	Han12g0694	Han3g0007	Lsa1g0521	Lsa4g3275	Han8g1434	Han9g1678	Han1g0301	Han11g2693
Vvi17g283	Vvi1g352	Lsa2g3110	Lsa2g2786	Han12g0770	Han3g0167	Lsa1g0520	Lsa4g3273	Han8g1129	Han9g1515	Han1g0270	Han11g2518
Vvi17g286	Vvi1g349	Lsa2g3115	Lsa9g0730	Han12g0838	Han3g0345	Lsa7g3021	Lsa5g3294	Han8g1124	Han9g1500	Han1g0232	Han11g2672
Vvi17g296	Vvi1g340	Lsa2g3120	Lsa2g2797	Han9g0119	Han10g3986	Lsa7g3030	Lsa5g3296	Han8g1123	Han9g1499	Han1g0242	Han11g2674
Vvi17g297	Vvi1g338	Lsa2g3195	Lsa9g0718	Han9g0582	Han5g2796	Lsa7g3031	Lsa5g3301	Han7g1073	Han15g0992	Han1g0254	Han11g2682
Vvi17g299	Vvi1g335	Lsa8g2309	Lsa9g0750	Han14g3012	Han5g2890	Lsa7g3034	Lsa5g3305	Han7g2490	Han15g1221	Han1g0258	Han11g2689
Vvi17g300	Vvi1g330	Lsa8g2260	Lsa9g0756	Han4g3832	Han7g3213	Lsa7g3035	Lsa5g3306	Han7g2495	Han15g1217	Han1g0259	Han11g2690
Vvi17g314	Vvi1g326	Lsa8g2259	Lsa9g0758	Han4g3828	Han7g3215	Lsa7g3038	Lsa5g3307	Han6g0543	Han1g2310	Han1g0218	Han11g2656
Vvi17g323	Vvi1g313	Lsa8g2255	Lsa9g0761	Han14g4280	Han6g0678	Lsa7g3049	Lsa5g3324	Han6g0542	Han1g2312	Han1g0212	Han11g2653
Vvi17g327	Vvi1g310	Lsa8g2251	Lsa9g0764	Han8g3294	Han7g2495	Lsa7g3050	Lsa5g3325	Han6g0528	Han1g2330	Han1g1773	Han11g2452
Vvi17g336	Vvi1g285	Lsa8g2248	Lsa9g0772	Han8g3215	Han7g2408	Lsa7g3058	Lsa5g3336	Han6g0526	Han3g4252	Han1g1788	Han11g2446
Vvi17g338	Vvi1g284	Lsa8g2247	Lsa9g0778	Han3g2557	Han16g0929	Lsa7g3059	Lsa5g3340	Han6g0606	Han3g4296	Han1g1829	Han11g2433
Vvi17g345	Vvi1g282	Lsa8g2233	Lsa9g0794	Han3g2195	Han11g0680	Lsa7g3103	Lsa5g0211	Han6g0610	Han3g4297	Han6g3002	Han14g1049
Vvi17g351	Vvi1g275	Lsa8g2225	Lsa9g0810	Han3g2197	Han11g0685	Lsa7g3105	Lsa5g0206	Han7g3269	Han8g1967	Han6g2530	Han16g1762
Vvi17g355	Vvi1g273	Lsa8g2218	Lsa9g0821	Han3g2198	Han11g0686	Lsa7g3106	Lsa5g0205	Han7g3266	Han8g1937	Han7g2099	Han14g3234
Vvi17g362	Vvi1g257	Lsa2g0566	Lsa2g2716	Han17g4423	Han8g3212	Lsa7g3112	Lsa5g0194	Han5g2888	Han2g0311	Han7g2100	Han14g3233
Vvi17g363	Vvi1g256	Lsa8g2293	Lsa2g2846	Han17g4315	Han8g3109	Lsa7g3116	Lsa5g0191	Han5g2889	Han2g0314	Han7g2117	Han14g3227
Vvi17g365	Vvi1g254	Lsa8g2288	Lsa2g2849	Han13g3393	Han14g4280	Lsa7g3124	Lsa5g0179	Han5g2890	Han2g0318	Han7g2148	Han14g3210
Vvi17g369	Vvi1g251	Lsa1g1281	Lsa5g1591	Han14g3173	Han17g3399	Lsa7g3129	Lsa5g0174	Han5g2904	Han2g0320	Han6g2453	Han16g1609
Vvi17g380	Vvi1g244	Lsa1g1180	Lsa5g0922	Han14g3156	Han17g3763	Lsa7g3233	Lsa5g0119	Han5g2915	Han2g0327	Han6g2451	Han16g1590
Vvi17g387	Vvi1g219	Lsa1g1129	Lsa5g0857	Han8g3679	Han12g1916	Lsa7g3246	Lsa5g0107	Han5g2920	Han2g0330	Han6g2424	Han16g1513
Vvi17g388	Vvi1g218	Lsa1g3766	Lsa8g4020	Han12g0770	Han9g0172	Lsa7g3251	Lsa5g0101	Han5g2577	Han2g1218	Han6g2512	Han16g1686
Vvi17g436	Vvi1g6	Lsa5g2516	Lsa5g0871	Han9g0172	Han12g0770	Lsa7g3252	Lsa5g0096	Han5g3302	Han2g1256	Han6g1864	Han4g4239
Vvi17g442	Vvi1g14	Lsa5g2511	Lsa5g0861	Han4g4456	Han3g2557	Lsa7g3255	Lsa5g0094	Han5g3286	Han2g1262	Han6g2547	Han16g1814
Vvi17g455	Vvi1g28	Lsa5g2508	Lsa5g0857	Han4g3832	Han14g4280	Lsa7g2749	Lsa5g0089	Han5g3284	Han2g1265	Han6g2525	Han16g1745
Vvi17g461	Vvi1g31	Lsa5g2500	Lsa5g0855	Han4g3828	Han14g4282	Lsa7g2757	Lsa5g0088	Han5g3279	Han2g1268	Han6g2526	Han16g1753
Vvi17g464	Vvi1g33	Lsa9g2148	Lsa9g0715	Han14g4280	Han4g3832	Lsa7g2797	Lsa5g0087	Han5g3140	Han2g1399	Han6g1860	Han4g4236
Vvi17g469	Vvi1g809	Lsa9g2141	Lsa9g0750	Han14g4282	Han4g3828	Lsa7g3379	Lsa5g0080	Han5g3150	Han2g1398	Han6g1857	Han4g4230
Vvi17g470	Vvi1g811	Lsa9g2114	Lsa9g0794	Han3g2557	Han4g4456	Lsa7g3418	Lsa5g0030	Han5g3157	Han2g1393	Han6g1855	Han4g4229
Vvi17g472	Vvi1g814	Lsa9g2199	Lsa2g2806	Han3g2195	Han4g4337	Lsa4g0341	Lsa3g1689	Han5g3082	Han2g0532	Han6g1830	Han4g4227
Vvi17g476	Vvi1g822	Lsa9g2232	Lsa2g2778	Han17g4315	Han2g0323	Lsa4g0333	Lsa3g1681	Han5g3044	Han2g0477	Han6g1827	Han4g4225
Vvi17g479	Vvi1g828	Lsa9g2235	Lsa2g2763	Han14g3116	Han9g1496	Lsa4g0331	Lsa3g1674	Han5g3034	Han2g0386	Han6g1798	Han4g4151
Vvi17g489	Vvi1g837	Lsa9g2292	Lsa2g2736	Han14g3125	Han9g1500	Lsa4g0329	Lsa3g1672	Han5g3673	Han5g1668	Han7g1936	Han14g3342
Vvi17g499	Vvi1g846	Lsa9g1568	Lsa2g2700	Han4g1947	Han9g1604	Lsa4g0525	Lsa3g1896	Han5g3685	Han5g1688	Han7g1948	Han14g3333
Vvi17g504	Vvi1g852	Lsa3g2482	Lsa4g0377	Han8g3679	Han9g1635	Lsa4g0520	Lsa3g1880	Han5g3707	Han5g1696	Han7g1949	Han14g3331
Vvi17g505	Vvi1g853	Lsa3g2744	Lsa4g0522	Han17g3308	Han10g2606	Lsa4g0504	Lsa3g1876	Han5g3732	Han9g1412	Han7g1950	Han14g3330
Vvi17g511	Vvi1g856	Lsa3g2869	Lsa4g0292	Han5g2014	Han15g4094	Lsa4g0499	Lsa3g1875	Han5g3738	Han9g1405	Han7g1956	Han14g3328
Vvi17g518	Vvi1g861	Lsa3g3892	Lsa6g2351	Han14g3012	Han2g0318	Lsa4g0490	Lsa3g1867	Han5g2468	Han11g0568	Han7g1969	Han14g3325
Vvi17g519	Vvi1g865	Lsa3g3822	Lsa6g2441	Han14g2779	Han2g1349	Lsa4g0481	Lsa3g1864	Han5g2387	Han16g1089	Han7g1991	Han14g3306
Vvi17g521	Vvi1g867	Lsa8g0259	Lsa6g2509	Han8g3294	Han15g1217	Lsa4g0480	Lsa3g1860	Han5g2635	Han16g0427	Han7g2003	Han14g3305
Vvi17g525	Vvi1g873	Lsa8g0211	Lsa6g2441	Han8g3378	Han15g1220	Lsa4g0471	Lsa3g1858	Han5g2632	Han16g0428	Han7g2010	Han14g3304
Vvi17g527	Vvi1g883	Lsa8g0197	Lsa6g2414	Han3g2158	Han10g2795	Lsa4g0457	Lsa3g1848	Han13g0295	Han10g2670	Han7g2013	Han14g3300
Vvi17g528	Vvi1g886	Lsa8g0162	Lsa6g2369	Han3g2214	Han10g2820	Lsa4g0456	Lsa3g1844	Han13g0280	Han10g2656	Han7g2015	Han14g3298
Vvi17g532	Vvi1g887	Lsa8g0163	Lsa6g2372	Han17g4245	Han4g1432	Lsa4g0450	Lsa3g1842	Han13g0272	Han10g2625	Han6g1549	Han5g0381
Vvi17g533	Vvi1g891	Lsa1g1006	Lsa4g0028	Han17g4315	Han4g0730	Lsa4g0448	Lsa3g1840	Han13g0264	Han10g2619	Han7g2017	Han14g3297
Vvi17g534	Vvi1g893	Lsa1g0970	Lsa4g0077	Han17g2408	Han9g2237	Lsa4g0441	Lsa3g1828	Han13g2362	Han5g2769	Han7g2020	Han14g3291
Vvi17g537	Vvi1g894	Lsa1g0527	Lsa4g0522	Han14g3125	Han15g4387	Lsa4g0439	Lsa3g1825	Han13g2365	Han5g3325	Han7g2021	Han14g3290
Vvi17g539	Vvi1g904	Lsa1g0423	Lsa4g0276	Han12g1920	Han4g4252	Lsa4g0436	Lsa3g1824	Han13g2379	Han5g3354	Han7g2032	Han14g3277
Vvi17g540	Vvi1g905	Lsa1g0454	Lsa4g0220	Han5g2014	Han14g1453	Lsa4g0435	Lsa3g1802	Han13g2384	Han5g3355	Han7g2083	Han14g3245
Vvi17g554	Vvi1g916	Lsa1g0907	Lsa4g0140	Han14g2779	Han4g1517	Lsa4g0426	Lsa3g1761	Han13g2389	Han5g3357	Han7g2085	Han14g3241
Vvi17g562	Vvi1g924	Lsa9g1684	Lsa3g1512	Han4g3660	Han13g0781	Lsa4g0424	Lsa3g1759	Han13g2396	Han5g3365	Han6g2000	Han5g0508
Vvi17g566	Vvi1g60	Lsa4g3554	Lsa5g2990	Han15g1533	Han11g0353	Lsa4g0417	Lsa3g1752	Han13g2397	Han5g3366	Han6g1799	Han4g4147
Vvi17g567	Vvi1g926	Lsa4g3503	Lsa5g3019	Han15g1655	Han15g3417	Lsa4g0416	Lsa3g1750	Han13g2456	Han5g3422	Han6g1804	Han4g4146
Vvi17g569	Vvi1g933	Lsa4g3364	Lsa5g3079	Han2g2120	Han16g3587	Lsa4g0414	Lsa3g1744	Han13g2457	Han5g3438	Han6g1805	Han4g4144
Vvi17g575	Vvi1g967	Lsa4g3320	Lsa5g3104	Han1g3881	Han16g0232	Lsa4g0380	Lsa3g1713	Han16g4315	Han17g2183	Han6g1807	Han4g4143
Vvi17g596	Vvi1g988	Lsa4g3281	Lsa3g1378	Han3g1100	Han10g0496	Lsa4g0377	Lsa3g1707	Han16g4322	Han17g2196	Han6g1810	Han4g4137
Vvi17g613	Vvi1g59	Lsa5g3353	Lsa4g1517	Han1g3056	Han10g1267	Lsa4g0375	Lsa3g1706	Han16g4298	Han17g1600	Han6g1811	Han4g4136
Vvi17g619	Vvi1g806	Lsa3g1681	Lsa3g2792	Han6g2048	Han10g1076	Lsa4g0372	Lsa3g1704	Han16g4027	Han17g0918	Han6g1798	Han4g4151
Vvi17g626	Vvi1g58	Lsa3g1892	Lsa3g2746	Han1g0192	Han3g2972	Lsa4g0356	Lsa3g1700	Han3g3542	Han7g0346	Han6g1796	Han4g4152
Vvi17g628	Vvi1g57	Lsa3g1707	Lsa3g2482	Han7g2017	Han2g3028	Lsa4g0354	Lsa3g1698	Han3g3522	Han7g0388	Han6g2014	Han5g0545
Vvi17g649	Vvi1g46	Lsa3g1606	Lsa3g2917	Han6g2047	Han1g1417	Lsa4g0343	Lsa3g1694	Han3g3517	Han7g0405	Han6g2439	Han16g1552
Vvi17g656	Vvi1g37	Lsa3g1608	Lsa3g2911	Han2g0170	Han2g2449	Lsa4g0341	Lsa3g1690	Han3g3516	Han7g0406	Han6g2031	Han5g0559
Vvi17g666	Vvi1g35	Lsa6g0230	Lsa3g3891	Han1g1986	Han16g2535	Lsa4g0101	Lsa3g0910	Han3g3499	Han7g0416	Han6g2449	Han16g1570
Vvi17g669	Vvi1g803	Lsa6g0069	Lsa3g3628	Han10g3798	Han2g2448	Lsa4g0112	Lsa3g0908	Han3g3421	Han7g0471	Han6g2042	Han5g0579
Vvi17g675	Vvi1g802	Lsa9g3479	Lsa4g3649	Han9g1620	Han1g1311	Lsa4g0115	Lsa3g0905	Han3g3420	Han13g1030	Han15g4069	Han14g1570
Vvi17g677	Vvi1g795	Lsa1g1678	Lsa1g1281	Han5g1988	Han2g2898	Lsa4g0116	Lsa3g0903	Han3g3589	Han13g0969	Han6g3074	Han14g0640
Vvi17g678	Vvi1g794	Lsa4g4116	Lsa4g3309	Han15g0989	Han8g0489	Lsa4g0149	Lsa3g0873	Han3g3590	Han13g0968	Han15g4094	Han14g1453
Vvi17g690	Vvi1g789	Lsa7g1971	Lsa5g5064	Han2g0323	Han8g0261	Lsa4g0150	Lsa3g0871	Han3g3602	Han13g0959	Han6g1596	Han5g0452
Vvi17g700	Vvi1g781	Lsa7g1946	Lsa5g5035	Han16g0439	Han17g2518	Lsa4g0151	Lsa3g0869	Han3g3681	Han7g0237	Han6g1997	Han5g0507
Vvi17g704	Vvi1g754	Lsa6g1937	Lsa5g4907	Han10g2656	Han15g2295	Lsa4g0166	Lsa3g1518	Han3g3737	Han7g0300	Han6g1657	Han4g4206
Vvi17g711	Vvi1g752	Lsa1g2263	Lsa8g2234	Han10g2606	Han15g2355	Lsa4g0203	Lsa3g1548	Han3g3772	Han13g1039	Han6g1673	Han5g0231
Vvi17g717	Vvi1g745	Lsa1g1976	Lsa2g1457	Han15g1496	Han9g3336	Lsa4g0215	Lsa3g1552	Han3g3373	Han13g1105	Han6g1686	Han5g0213
Vvi17g719	Vvi1g740	Lsa1g2247	Lsa2g1458	Han15g1540	Han9g2804	Lsa4g0220	Lsa3g1555	Han3g3390	Han7g0643	Han2g0058	Han4g0113
Vvi17g722	Vvi1g738	Lsa1g2244	Lsa2g1460	Han15g1533	Han9g2811	Lsa4g0227	Lsa3g1556	Han15g1778	Han10g1741	Han2g0060	Han4g0114
Vvi17g730	Vvi1g715	Lsa1g2136	Lsa2g3104	Han15g1516	Han9g2835	Lsa4g0243	Lsa3g1589	Han10g2873	Han10g1640	Han2g0062	Han4g0119
Vvi17g744	Vvi1g701	Lsa8g2303	Lsa8g2309	Han6g1344	Han9g2093	Lsa4g0244	Lsa3g1590	Han10g2460	Han3g1961	Han2g0125	Han4g0222
Vvi17g757	Vvi1g684	Lsa8g2286	Lsa8g2286	Han15g1655	Han9g3421	Lsa4g0260	Lsa3g1604	Han10g2462	Han3g1954	Han2g0146	Han4g0239
Vvi17g762	Vvi1g672	Lsa8g2260	Lsa8g2260	Han15g1625	Han9g3413	Lsa4g0265	Lsa3g1613	Han10g2463	Han3g1951	Han2g0148	Han4g0249
Vvi17g764	Vvi1g668	Lsa8g2259	Lsa8g2259	Han2g2021	Han17g3694	Lsa4g0270	Lsa3g1616	Han10g2472	Han3g1947	Han2g0152	Han4g0250
Vvi17g765	Vvi1g664	Lsa8g2255	Lsa8g2255	Han3g0080	Han9g4728	Lsa4g0276	Lsa3g1629	Han10g2925	Han3g1904	Han2g0163	Han4g0260
Vvi17g773	Vvi1g659	Lsa8g2251	Lsa8g2251	Han1g3881	Han9g4485	Lsa4g0277	Lsa3g1630	Han10g2897	Han3g1888	Han2g0169	Han4g0267
Vvi17g784	Vvi1g643	Lsa8g2248	Lsa8g2248	Han3g1100	Han15g0360	Lsa4g0534	Lsa3g1646	Han10g2387	Han3g1620	Han2g0170	Han4g0271
Vvi17g789	Vvi1g642	Lsa8g2240	Lsa8g2241	Han1g2680	Han13g1344	Lsa4g0748	Lsa3g1066	Han10g2383	Han3g1624	Han2g0208	Han4g0431
Vvi17g837	Vvi1g633	Lsa8g2225	Lsa8g2225	Han1g3108	Han13g1399	Lsa4g0758	Lsa3g1022	Han10g2316	Han3g1688	Han2g0222	Han4g0441
Vvi17g849	Vvi1g627	Lsa8g2218	Lsa8g2218	Han6g1596	Han4g1961	Lsa4g0067	Lsa3g0939	Han10g2286	Han3g1723	Han2g0290	Han4g0643
Vvi17g850	Vvi1g618	Lsa8g2212	Lsa8g2212	Han6g2014	Han8g3717	Lsa4g0060	Lsa3g0941	Han10g1096	Han5g0547	Han1g0640	Han11g2809
Vvi17g862	Vvi1g611	Lsa8g2187	Lsa8g2187	Han1g0192	Han13g2719	Lsa4g0038	Lsa3g0957	Han10g1145	Han5g0567	Han10g1896	Han16g2256
Vvi17g868	Vvi1g604	Lsa8g2184	Lsa8g2183	Han7g2017	Han13g2018	Lsa4g0030	Lsa3g0964	Han7g2277	Han11g3610	Han10g3934	Han12g0147
Vvi17g871	Vvi1g602	Lsa5g5035	Lsa7g1946	Han6g2000	Han11g2231	Lsa4g0024	Lsa3g0969	Han7g2278	Han11g3613	Han10g3918	Han12g0164
Vvi17g875	Vvi1g599	Lsa5g5202	Lsa6g0630	Han6g2042	Han11g2270	Lsa4g0021	Lsa3g0970	Han7g2290	Han11g3707	Han10g3917	Han12g0165
Vvi17g877	Vvi1g591	Lsa5g4907	Lsa6g1937	Han2g0170	Han13g1893	Lsa6g2462	Lsa6g0109	Han7g2314	Han11g3722	Han10g3916	Han12g0169
Vvi18g3	Vvi3g346	Lsa2g3104	Lsa1g2136	Han10g3798	Han13g1896	Lsa6g2460	Lsa6g0110	Han1g3246	Han14g3222	Han10g3912	Han12g0178
Vvi18g34	Vvi3g320	Lsa8g2309	Lsa8g2303	Han10g3756	Han13g1934	Lsa6g2431	Lsa6g0279	Han1g3177	Han14g1553	Han10g3911	Han12g0189
Vvi18g39	Vvi3g316	Lsa8g2260	Lsa8g2260	Han9g1635	Han11g2231	Lsa6g2427	Lsa6g0282	Han1g0030	Han16g1756	Han10g3830	Han12g0236
Vvi18g53	Vvi3g306	Lsa8g2259	Lsa8g2259	Han5g1988	Han13g1284	Lsa6g2422	Lsa6g0291	Han1g3413	Han14g3342	Han10g3821	Han12g0239
Vvi18g59	Vvi3g301	Lsa8g2255	Lsa8g2255	Han15g1112	Han12g1299	Lsa6g2414	Lsa6g0296	Han1g3397	Han14g3333	Han10g3798	Han12g0263
Vvi18g78	Vvi3g298	Lsa8g2251	Lsa8g2251	Han10g2656	Han4g3083	Lsa6g2410	Lsa6g0300	Han1g3386	Han14g3331	Han10g3781	Han12g0271
Vvi18g87	Vvi3g295	Lsa8g2248	Lsa8g2248	Han10g2606	Han4g4037	Lsa6g2409	Lsa6g0301	Han1g3368	Han14g3328	Han10g3779	Han12g0272
Vvi18g88	Vvi3g294	Lsa8g2241	Lsa8g2240	Han6g1344	Han7g2397	Lsa6g2408	Lsa6g0303	Han1g3363	Han14g3325	Han10g3771	Han12g0276
Vvi18g95	Vvi3g285	Lsa8g2225	Lsa8g2225	Han15g1655	Han7g2480	Lsa6g2406	Lsa6g0304	Han1g2560	Han14g3312	Han10g3743	Han12g0304
Vvi18g101	Vvi3g277	Lsa8g2218	Lsa8g2218	Han15g1620	Han7g2503	Lsa6g2399	Lsa6g0310	Han1g2569	Han14g3306	Han10g3731	Han12g0307
Vvi18g129	Vvi3g262	Lsa8g2212	Lsa8g2212	Han2g2021	Han6g0793	Lsa6g2395	Lsa6g0312	Han1g2576	Han14g3298	Han10g3641	Han12g0352
Vvi18g152	Vvi3g216	Lsa8g2187	Lsa8g2187	Han2g2120	Han6g0678	Lsa6g2366	Lsa6g0228	Han1g2594	Han14g3297	Han10g3634	Han12g0361
Vvi18g159	Vvi3g211	Lsa8g2183	Lsa8g2184	Han2g2246	Han6g0610	Lsa6g2362	Lsa6g0232	Han1g3351	Han14g3288	Han10g3630	Han12g0364
Vvi18g160	Vvi3g210	Lsa2g1460	Lsa1g2244	Han3g0130	Han10g3986	Lsa6g2350	Lsa6g0235	Han1g0866	Han5g0559	Han10g3629	Han12g0365
Vvi18g165	Vvi3g205	Lsa2g1458	Lsa1g2247	Han3g0093	Han10g3997	Lsa6g2343	Lsa6g0242	Han1g0060	Han14g1559	Han10g3626	Han12g0366
Vvi18g170	Vvi3g198	Lsa2g1457	Lsa1g1976	Han1g2707	Han1g2707	Lsa6g2342	Lsa6g0095	Han1g3158	Han14g1586	Han10g3624	Han12g0367
Vvi18g179	Vvi3g181	Lsa8g2234	Lsa1g2263	Han1g2704	Han1g2704	Lsa6g2468	Lsa6g0137	Han1g1162	Han14g1628	Han10g3602	Han12g0384
Vvi18g180	Vvi3g179	Lsa1g1281	Lsa1g1678	Han1g2686	Han1g2686	Lsa6g2469	Lsa6g0138	Han1g2704	Han5g0507	Han10g3601	Han12g0385
Vvi18g352	Vvi3g1058	Lsa1g1131	Lsa1g1409	Han1g2680	Han1g2680	Lsa6g2471	Lsa6g0142	Han1g1117	Han5g0243	Han10g3591	Han12g0402
Vvi18g400	Vvi3g1056	Lsa5g2484	Lsa1g1427	Han1g3108	Han1g3107	Lsa6g2474	Lsa6g0144	Han10g3386	Han4g0022	Han10g2948	Han12g0404
Vvi18g424	Vvi3g1017	Lsa5g2479	Lsa1g1430	Han1g2560	Han1g2560	Lsa6g2475	Lsa6g0152	Han10g4095	Han4g0039	Han10g2987	Han12g0436
Vvi18g427	Vvi3g1016	Lsa5g2401	Lsa1g1493	Han1g3052	Han1g3140	Lsa6g2484	Lsa6g0155	Han10g3396	Han4g0056	Han10g2989	Han12g0437
Vvi18g458	Vvi3g981	Lsa5g2340	Lsa1g1459	Han1g1812	Han3g4076	Lsa6g2248	Lsa6g0364	Han10g3404	Han4g0061	Han10g3122	Han12g0490
Vvi18g503	Vvi3g954	Lsa9g2146	Lsa8g2312	Han7g1991	Han7g2259	Lsa6g2509	Lsa6g0197	Han10g4056	Han4g0090	Han10g3124	Han12g0491
Vvi18g728	Vvi3g379	Lsa9g2141	Lsa8g2303	Han7g2017	Han7g2248	Lsa6g2514	Lsa6g0198	Han10g3516	Han4g0222	Han10g2992	Han12g0438
Vvi18g733	Vvi3g381	Lsa9g2130	Lsa8g2246	Han9g1555	Han7g2237	Lsa6g2517	Lsa6g0214	Han10g2515	Han4g0262	Han10g3132	Han12g0513
Vvi18g736	Vvi3g384	Lsa3g2482	Lsa3g1707	Han9g1496	Han7g2270	Lsa6g2245	Lsa6g0359	Han10g2516	Han4g0267	Han10g3006	Han12g0451
Vvi18g743	Vvi3g391	Lsa3g2746	Lsa3g1892	Han5g1988	Han7g2312	Lsa6g2735	Lsa6g0244	Han10g2543	Han4g0318	Han6g0877	Han17g1054
Vvi18g745	Vvi3g392	Lsa3g2917	Lsa3g1606	Han15g1112	Han16g4319	Lsa6g2554	Lsa6g0252	Han5g2809	Han4g0441	Han6g0883	Han17g1047
Vvi18g759	Vvi3g403	Lsa3g2911	Lsa3g1608	Han8g1937	Han3g3472	Lsa6g2564	Lsa6g0259	Han5g2858	Han4g0643	Han6g0884	Han17g1046
Vvi18g763	Vvi3g407	Lsa3g3891	Lsa6g0230	Han10g2606	Han16g2874	Lsa6g2565	Lsa6g0262	Han16g3007	Han11g3313	Han6g0914	Han17g0984
Vvi18g769	Vvi3g419	Lsa8g0259	Lsa6g0197	Han15g1496	Han14g2762	Lsa6g1984	Lsa6g0095	Han3g0175	Han12g0147	Han6g0921	Han17g0981
Vvi18g781	Vvi3g432	Lsa8g0247	Lsa6g0181	Han2g2021	Han4g3673	Lsa6g2594	Lsa6g0092	Han3g0191	Han12g0164	Han6g0874	Han17g1058
Vvi18g783	Vvi3g434	Lsa8g0219	Lsa6g0124	Han2g2120	Han4g3832	Lsa6g2597	Lsa6g0090	Han3g0197	Han12g0170	Han15g1946	Han17g1195
Vvi18g811	Vvi3g446	Lsa8g0197	Lsa6g0296	Han3g1100	Han4g3372	Lsa6g2281	Lsa6g0035	Han3g0209	Han12g0189	Han15g1948	Han17g1193
Vvi18g813	Vvi3g447	Lsa8g0157	Lsa6g0233	Han1g3108	Han11g3790	Lsa6g2297	Lsa6g0493	Han3g0218	Han12g0199	Han15g1951	Han17g1189
Vvi18g822	Vvi3g458	Lsa1g1000	Lsa3g0959	Han6g1684	Han11g3587	Lsa6g2303	Lsa6g0055	Han3g0288	Han12g0275	Han15g1955	Han17g1180
Vvi18g871	Vvi3g544	Lsa1g0999	Lsa3g0958	Han1g3052	Han11g3791	Lsa6g2098	Lsa6g0539	Han3g0411	Han12g0336	Han15g1900	Han17g1271
Vvi18g886	Vvi3g550	Lsa1g0517	Lsa3g1899	Han1g1812	Han13g3877	Lsa6g2096	Lsa6g0542	Han3g0587	Han12g0384	Han15g1931	Han17g2611
Vvi18g888	Vvi3g552	Lsa1g0515	Lsa3g1929	Han7g1991	Han14g3136	Lsa6g2156	Lsa6g0527	Han3g0594	Han12g0387	Han15g1933	Han17g1221
Vvi18g897	Vvi3g555	Lsa1g0410	Lsa3g1608	Han7g2017	Han14g3151	Lsa3g1393	Lsa4g1954	Han3g0628	Han12g0406	Han6g0840	Han17g1169
Vvi18g904	Vvi3g557	Lsa1g0423	Lsa3g1629	Han6g2000	Han8g3679	Lsa3g1383	Lsa4g1948	Han3g0712	Han12g0438	Han10g2806	Han12g2219
Vvi18g927	Vvi3g367	Lsa1g0454	Lsa3g1555	Han6g2014	Han8g3717	Lsa3g1382	Lsa4g2149	Han3g0849	Han12g0467	Han10g2092	Han16g2347
Vvi18g937	Vvi3g589	Lsa1g0460	Lsa3g1668	Han2g0170	Han8g3596	Lsa3g1379	Lsa4g1939	Han3g0780	Han12g0443	Han10g2008	Han16g2313
Vvi18g948	Vvi3g598	Lsa1g0951	Lsa3g0907	Han9g1604	Han4g1947	Lsa3g1463	Lsa4g2098	Han17g2748	Han17g1091	Han10g1999	Han16g2312
Vvi18g952	Vvi3g602	Lsa3g1674	Lsa4g3138	Han9g1635	Han8g3679	Lsa3g1472	Lsa4g2092	Han17g2689	Han17g1193	Han10g1983	Han16g2302
Vvi18g955	Vvi3g603	Lsa3g1668	Lsa4g3134	Han9g1555	Han14g3155	Lsa3g1477	Lsa4g2090	Han17g2680	Han17g1191	Han10g1958	Han16g2298
Vvi18g963	Vvi3g364	Lsa3g1899	Lsa4g3231	Han9g1500	Han14g3125	Lsa5g3118	Lsa4g2034	Han17g2563	Han17g2563	Han9g1778	Han15g4268
Vvi18g965	Vvi3g362	Lsa3g0893	Lsa4g2241	Han9g1496	Han14g3116	Lsa3g1514	Lsa4g2023	Han11g1708	Han16g2352	Han9g1781	Han15g4266
Vvi18g977	Vvi3g359	Lsa3g0868	Lsa4g2193	Han15g1112	Han17g4245	Lsa5g3117	Lsa9g3442	Han8g1338	Han15g4350	Han9g1783	Han15g4265
Vvi18g987	Vvi3g353	Lsa3g1518	Lsa4g2180	Han2g0323	Han17g4315	Lsa5g2978	Lsa9g3436	Han8g1129	Han15g4380	Han9g1826	Han15g4254
Vvi18g988	Vvi3g351	Lsa3g1547	Lsa4g2144	Han2g1358	Han17g4466	Lsa5g2987	Lsa9g3431	Han8g1124	Han15g4387	Han9g1640	Han15g4331
Vvi18g990	Vvi3g648	Lsa3g1558	Lsa4g2999	Han10g2606	Han17g3308	Lsa5g2996	Lsa9g3421	Han7g1073	Han12g2635	Han9g1648	Han15g4328
Vvi18g998	Vvi3g344	Lsa3g1585	Lsa4g3038	Han15g1625	Han15g1220	Lsa5g3002	Lsa9g3414	Han6g0526	Han13g4146	Han9g1669	Han15g4313
Vvi18g1007	Vvi3g4	Lsa3g1613	Lsa4g3054	Han2g2246	Han3g4297	Lsa5g3020	Lsa9g3407	Han6g0606	Han13g4068	Han9g1515	Han15g4380
Vvi18g1014	Vvi3g7	Lsa3g1619	Lsa4g3055	Han3g1079	Han1g0313	Lsa5g3023	Lsa9g3406	Han6g0680	Han13g4562	Han9g1512	Han15g4382
Vvi18g1025	Vvi3g10	Lsa3g0958	Lsa4g2347	Han1g2704	Han6g1997	Lsa5g3024	Lsa9g3403	Han6g0721	Han13g4602	Han9g1500	Han15g4387
Vvi18g1026	Vvi3g11	Lsa3g0959	Lsa4g2350	Han6g2014	Han6g2014	Lsa5g3030	Lsa9g3398	Han6g0719	Han13g4598	Han15g0998	Han12g2640
Vvi18g1030	Vvi3g306	Lsa6g0114	Lsa9g1923	Han6g2042	Han6g2042	Lsa5g3037	Lsa9g3393	Han7g3210	Han5g1478	Han15g0992	Han12g2635
Vvi18g1033	Vvi3g14	Lsa6g0233	Lsa9g1589	Han6g2046	Han6g2047	Lsa5g3051	Lsa9g3385	Han7g3224	Han13g0877	Han15g0989	Han12g2623
Vvi18g1034	Vvi3g16	Lsa6g0137	Lsa9g1931	Han1g0313	Han3g1079	Lsa5g3074	Lsa9g3378	Han7g3234	Han13g0821	Han15g1112	Han12g3294
Vvi18g1038	Vvi3g294	Lsa6g0181	Lsa9g1940	Han6g2014	Han6g2014	Lsa5g3075	Lsa9g3377	Han7g3235	Han13g0820	Han15g1122	Han12g3328
Vvi18g1041	Vvi3g18	Lsa6g0107	Lsa9g1766	Han6g2042	Han6g2042	Lsa5g3083	Lsa9g3367	Han7g3245	Han13g0805	Han15g1124	Han12g3339
Vvi18g1042	Vvi3g26	Lsa6g0261	Lsa9g1763	Han6g2047	Han6g2046	Lsa5g3084	Lsa9g3365	Han7g3252	Han5g1648	Han1g2288	Han11g3296
Vvi18g1043	Vvi3g39	Lsa4g1948	Lsa2g1242	Han6g1997	Han1g2704	Lsa5g2966	Lsa9g3443	Han5g2888	Han4g0698	Han1g2359	Han11g3280
Vvi18g1050	Vvi3g52	Lsa4g2113	Lsa2g2023	Han10g3771	Han1g3856	Lsa5g2964	Lsa9g3445	Han5g2915	Han4g0731	Han3g4251	Han13g4147
Vvi18g1061	Vvi3g55	Lsa9g3437	Lsa4g4544	Han9g1620	Han6g1991	Lsa5g2907	Lsa9g3480	Han5g3286	Han4g1486	Han3g4252	Han13g4146
Vvi18g1062	Vvi3g57	Lsa9g3436	Lsa4g4551	Han15g1220	Han15g1625	Lsa5g2891	Lsa9g3496	Han5g3284	Han4g1487	Han3g4270	Han13g4130
Vvi18g1085	Vvi3g70	Lsa9g3471	Lsa4g4477	Han2g0330	Han6g1401	Lsa5g2889	Lsa9g3502	Han5g3034	Han4g0782	Han3g4293	Han13g4071
Vvi18g1095	Vvi3g86	Lsa7g1277	Lsa8g2708	Han2g0331	Han6g1400	Lsa5g2858	Lsa9g3522	Han5g3685	Han15g3816	Han3g4294	Han13g4070
Vvi18g1109	Vvi3g96	Lsa7g1155	Lsa8g2628	Han2g1248	Han15g1449	Lsa5g2852	Lsa9g3526	Han5g3707	Han15g3808	Han3g4296	Han13g4068
Vvi18g1110	Vvi3g97	Lsa4g4131	Lsa8g3837	Han2g0413	Han6g1359	Lsa5g2791	Lsa9g3591	Han5g2472	Han9g3582	Han3g4314	Han13g4265
Vvi18g1130	Vvi3g138	Lsa4g4132	Lsa8g3836	Han15g1516	Han12g2643	Lsa5g2019	Lsa7g1180	Han5g2468	Han9g3591	Han3g4316	Han13g4273
Vvi18g1131	Vvi3g139	Lsa4g4034	Lsa8g3720	Han11g0459	Han9g3872	Lsa5g2028	Lsa7g1172	Han5g2463	Han9g3612	Han3g4362	Han13g4599
Vvi18g1137	Vvi3g146	Lsa4g4026	Lsa8g3718	Han1g2704	Han5g0507	Lsa5g1591	Lsa1g1678	Han5g2505	Han9g3737	Han8g1630	Han5g1553
Vvi18g1140	Vvi3g153	Lsa4g4009	Lsa8g3699	Han1g2560	Han14g3312	Lsa5g1455	Lsa1g1663	Han5g2525	Han9g3756	Han8g1640	Han5g1547
Vvi18g1147	Vvi3g158	Lsa1g2174	Lsa1g3306	Han6g1596	Han5g0439	Lsa5g0850	Lsa1g1421	Han5g2635	Han9g3868	Han8g1664	Han5g1531
Vvi18g1162	Vvi3g167	Lsa1g2136	Lsa2g3104	Han6g1993	Han5g0492	Lsa5g0826	Lsa1g1429	Han5g2632	Han9g3870	Han8g1730	Han5g1492
Vvi18g1164	Vvi3g170	Lsa8g2314	Lsa2g3365	Han6g2014	Han5g0545	Lsa1g1378	Lsa6g0548	Han5g2624	Han9g3876	Han8g1736	Han5g1486
Vvi19g8	Vvi10g306	Lsa8g2312	Lsa2g3368	Han6g2042	Han5g0579	Lsa1g1454	Lsa6g0582	Han5g2600	Han9g3890	Han8g1926	Han5g1653
Vvi19g23	Vvi10g303	Lsa8g2303	Lsa2g3374	Han1g0112	Han13g1957	Lsa2g1057	Lsa6g1935	Han5g2598	Han9g3892	Han2g0311	Han4g0698
Vvi19g25	Vvi10g302	Lsa8g2183	Lsa2g3583	Han6g2014	Han5g0545	Lsa2g1056	Lsa6g1942	Han13g0280	Han12g2154	Han2g0317	Han4g0716
Vvi19g27	Vvi10g299	Lsa8g2180	Lsa2g3592	Han6g2042	Han5g0579	Lsa2g1053	Lsa6g1944	Han13g0276	Han12g2137	Han2g0323	Han4g0730
Vvi19g64	Vvi10g267	Lsa8g3133	Lsa2g3616	Han6g2047	Han5g0581	Lsa2g1044	Lsa6g1947	Han13g0272	Han12g2134	Han2g0327	Han4g0731
Vvi19g76	Vvi10g266	Lsa2g3095	Lsa2g3096	Han10g3629	Han11g4546	Lsa2g1025	Lsa6g1766	Han13g2457	Han8g2876	Han2g0382	Han4g0772
Vvi19g78	Vvi10g262	Lsa2g3104	Lsa2g3104	Han9g1620	Han5g0491	Lsa2g1136	Lsa6g1810	Han17g4204	Han15g1609	Han2g0386	Han4g0782
Vvi19g91	Vvi10g254	Lsa2g3110	Lsa2g3109	Han15g1220	Han17g1557	Lsa2g1137	Lsa6g1807	Han17g4180	Han15g1552	Han2g1209	Han4g1428
Vvi19g94	Vvi10g252	Lsa2g3111	Lsa2g3111	Han15g1217	Han17g1561	Lsa2g1141	Lsa6g1804	Han17g4176	Han15g1540	Han2g1239	Han4g1440
Vvi19g118	Vvi10g212	Lsa2g3126	Lsa2g3126	Han8g1965	Han7g0457	Lsa2g1143	Lsa6g1802	Han17g4141	Han15g1516	Han2g1255	Han4g1483
Vvi19g136	Vvi10g192	Lsa2g3129	Lsa2g3129	Han2g0330	Han17g0865	Lsa2g1213	Lsa6g1721	Han17g4115	Han15g1510	Han2g1262	Han4g1486
Vvi19g139	Vvi10g184	Lsa8g2309	Lsa2g3374	Han2g0331	Han17g0863	Lsa2g1216	Lsa6g1720	Han17g4371	Han6g1365	Han2g1265	Han4g1487
Vvi19g140	Vvi10g183	Lsa8g2490	Lsa2g3489	Han2g1248	Han17g2181	Lsa2g1218	Lsa6g1719	Han17g4457	Han15g1678	Han2g1334	Han4g1508
Vvi19g143	Vvi10g181	Lsa8g2183	Lsa2g3582	Han2g1249	Han17g2174	Lsa2g1223	Lsa6g1713	Han17g4462	Han15g1675	Han2g1386	Han4g1537
Vvi19g148	Vvi10g174	Lsa1g1283	Lsa8g2631	Han2g1399	Han17g1561	Lsa2g1268	Lsa6g1676	Han17g4467	Han15g1670	Han2g1349	Han4g1517
Vvi19g156	Vvi10g160	Lsa1g1216	Lsa8g2978	Han2g1389	Han17g1568	Lsa2g1270	Lsa6g1674	Han17g4474	Han15g1657	Han2g1336	Han4g1512
Vvi19g176	Vvi10g133	Lsa1g1152	Lsa8g2884	Han6g1349	Han16g0756	Lsa2g1264	Lsa6g1678	Han17g3977	Han6g1477	Han2g0534	Han4g0903
Vvi19g184	Vvi10g129	Lsa1g3839	Lsa7g3409	Han6g1322	Han16g0720	Lsa2g1259	Lsa6g1687	Han13g3293	Han2g2023	Han2g0514	Han4g0894
Vvi19g192	Vvi10g121	Lsa1g3847	Lsa7g2737	Han3g0014	Han6g1915	Lsa2g1256	Lsa6g1688	Han13g3264	Han2g2018	Han2g0474	Han4g0885
Vvi19g456	Vvi10g152	Lsa1g3608	Lsa7g3044	Han1g2605	Han1g2168	Lsa2g2866	Lsa1g1972	Han13g3352	Han2g2167	Han2g0386	Han4g0782
Vvi19g471	Vvi10g142	Lsa1g3404	Lsa7g3010	Han6g2047	Han7g2875	Lsa2g2835	Lsa1g2183	Han13g3393	Han2g2120	Han5g1700	Han15g3807
Vvi19g509	Vvi10g94	Lsa5g2479	Lsa4g2536	Han6g2048	Han7g2882	Lsa2g2796	Lsa8g2465	Han13g3394	Han2g2118	Han5g1705	Han15g3804
Vvi19g523	Vvi10g84	Lsa9g1980	Lsa9g1229	Han7g1950	Han7g1952	Lsa9g0690	Lsa8g2403	Han13g3395	Han2g2104	Han5g1707	Han15g3800
Vvi19g525	Vvi10g83	Lsa9g1953	Lsa9g1264	Han7g1991	Han7g1976	Lsa9g0692	Lsa8g2400	Han13g3415	Han2g2087	Han5g1713	Han15g3798
Vvi19g530	Vvi10g80	Lsa9g2141	Lsa9g0750	Han7g2003	Han7g2003	Lsa9g0693	Lsa8g2366	Han13g3419	Han2g2074	Han5g1717	Han15g3797
Vvi19g531	Vvi10g79	Lsa9g2193	Lsa6g0919	Han7g2019	Han7g2019	Lsa9g0704	Lsa8g2340	Han13g3164	Han2g2279	Han5g1719	Han15g3796
Vvi19g536	Vvi10g64	Lsa9g2232	Lsa6g0896	Han7g2021	Han7g2021	Lsa9g0719	Lsa8g2325	Han16g2490	Han9g1321	Han5g1726	Han15g3791
Vvi19g537	Vvi10g58	Lsa9g2237	Lsa6g0887	Han1g0624	Han16g0946	Lsa9g0728	Lsa8g2320	Han16g2482	Han9g1338	Han5g1731	Han15g3789
Vvi19g539	Vvi10g55	Lsa9g2292	Lsa6g1309	Han9g1781	Han10g0867	Lsa9g0732	Lsa8g2313	Han12g0570	Han3g0037	Han5g1739	Han15g3775
Vvi19g540	Vvi10g54	Lsa9g1568	Lsa6g1245	Han9g1825	Han10g0833	Lsa9g0750	Lsa8g2303	Han14g1442	Han2g3231	Han5g1672	Han15g3838
Vvi19g546	Vvi10g51	Lsa3g2797	Lsa4g3155	Han9g1500	Han2g2584	Lsa9g0752	Lsa8g2286	Han14g1443	Han2g3222	Han5g1686	Han15g3820
Vvi19g547	Vvi10g50	Lsa3g3822	Lsa9g1903	Han5g1988	Han2g2898	Lsa9g0753	Lsa8g2261	Han14g1438	Han2g3250	Han5g1688	Han15g3816
Vvi1g2	Vvi17g669	Lsa8g0259	Lsa4g1071	Han10g2663	Han16g3908	Lsa9g0756	Lsa8g2260	Han14g1431	Han2g3251	Han5g1696	Han15g3808
Vvi1g6	Vvi17g436	Lsa8g0243	Lsa4g1054	Han10g2606	Han16g2878	Lsa9g0758	Lsa8g2259	Han14g3150	Han6g1684	Han11g0568	Han9g3591
Vvi1g14	Vvi17g442	Lsa1g0973	Lsa4g5141	Han6g1322	Han9g4190	Lsa9g0761	Lsa8g2255	Han8g2495	Han6g1547	Han11g0569	Han9g3595
Vvi1g28	Vvi17g455	Lsa1g0935	Lsa4g5123	Han15g1668	Han9g4111	Lsa9g0764	Lsa8g2251	Han8g2496	Han6g1549	Han11g0603	Han9g3629
Vvi1g31	Vvi17g461	Lsa1g0527	Lsa4g4838	Han15g1660	Han9g4083	Lsa9g0772	Lsa8g2248	Han4g1956	Han6g1587	Han11g0604	Han9g3634
Vvi1g33	Vvi17g464	Lsa1g0410	Lsa4g4917	Han15g1622	Han9g4063	Lsa9g0785	Lsa8g2238	Han4g1961	Han6g1596	Han16g1042	Han9g3637
Vvi1g35	Vvi17g666	Lsa1g0427	Lsa4g4889	Han6g1400	Han9g4347	Lsa9g0796	Lsa8g2232	Han4g1977	Han6g1994	Han16g1043	Han9g3638
Vvi1g37	Vvi17g656	Lsa1g0440	Lsa4g4682	Han6g1401	Han9g4348	Lsa9g0801	Lsa8g2229	Han4g1983	Han6g2002	Han16g1049	Han9g3641
Vvi1g46	Vvi17g649	Lsa1g0460	Lsa4g4710	Han2g2077	Han15g3165	Lsa9g0807	Lsa8g2226	Han8g3703	Han6g2006	Han16g1061	Han9g3642
Vvi1g57	Vvi17g628	Lsa1g0876	Lsa4g4998	Han3g0014	Han4g4265	Lsa9g0810	Lsa8g2225	Han8g3717	Han6g2014	Han16g1064	Han9g3645
Vvi1g58	Vvi17g626	Lsa1g0887	Lsa4g5019	Han1g2560	Han14g3312	Lsa9g0821	Lsa8g2218	Han8g3727	Han6g2016	Han16g1065	Han9g3647
Vvi1g70	Vvi17g619	Lsa1g0895	Lsa4g5050	Han6g1586	Han14g3803	Lsa9g0823	Lsa8g2215	Han8g3745	Han6g2031	Han16g1067	Han9g3653
Vvi1g187	Vvi17g403	Lsa1g0898	Lsa4g5053	Han7g1991	Han14g3307	Lsa9g0829	Lsa8g2213	Han8g2431	Han6g2045	Han16g1078	Han9g3662
Vvi1g218	Vvi17g388	Lsa4g3396	Lsa2g2366	Han7g2003	Han14g3305	Lsa9g0844	Lsa8g2205	Han14g3106	Han1g2529	Han16g1084	Han9g3664
Vvi1g219	Vvi17g387	Lsa4g3370	Lsa2g2087	Han7g2021	Han14g3290	Lsa9g0845	Lsa8g2200	Han14g3103	Han1g2504	Han16g1085	Han9g3665
Vvi1g244	Vvi17g380	Lsa4g3309	Lsa2g2055	Han6g2047	Han14g4027	Lsa9g0853	Lsa8g2194	Han14g3069	Han1g2469	Han11g0614	Han9g3666
Vvi1g251	Vvi17g369	Lsa5g3315	Lsa4g0822	Han1g0624	Han4g4408	Lsa9g0636	Lsa8g2186	Han14g3053	Han1g2452	Han16g1102	Han9g3706
Vvi1g254	Vvi17g365	Lsa5g3353	Lsa4g1516	Han9g1500	Han13g1612	Lsa2g2756	Lsa1g2121	Han4g2784	Han1g0358	Han16g1107	Han9g3708
Vvi1g256	Vvi17g363	Lsa5g3365	Lsa4g1894	Han9g1486	Han13g1620	Lsa3g3140	Lsa5g1706	Han4g2776	Han1g0362	Han16g1113	Han9g3710
Vvi1g257	Vvi17g362	Lsa5g0130	Lsa4g1969	Han5g1988	Han13g1284	Lsa2g2755	Lsa1g2116	Han4g3371	Han1g0286	Han16g1116	Han9g3713
Vvi1g273	Vvi17g355	Lsa3g1689	Lsa5g0494	Han2g0385	Han9g2192	Lsa2g2752	Lsa1g2112	Han4g3369	Han1g0284	Han16g1119	Han9g3724
Vvi1g275	Vvi17g351	Lsa3g1929	Lsa5g0673	Han2g1399	Han9g3411	Lsa2g2746	Lsa1g2083	Han4g3351	Han1g0231	Han16g1124	Han9g3765
Vvi1g282	Vvi17g345	Lsa3g1547	Lsa5g0485	Han2g1349	Han9g3329	Lsa2g2743	Lsa1g2079	Han4g3329	Han1g0257	Han16g1148	Han9g3800
Vvi1g284	Vvi17g338	Lsa3g1555	Lsa5g0493	Han16g1148	Han14g2692	Lsa2g2741	Lsa1g2077	Han4g3316	Han1g0202	Han16g1152	Han9g3801
Vvi1g285	Vvi17g336	Lsa3g1558	Lsa5g0489	Han10g2663	Han17g3897	Lsa2g2729	Lsa1g2046	Han4g3309	Han1g0199	Han16g1154	Han9g3803
Vvi1g309	Vvi17g327	Lsa3g1596	Lsa5g0511	Han10g2606	Han17g3313	Lsa2g2723	Lsa1g2040	Han4g2763	Han1g1767	Han16g1155	Han9g3804
Vvi1g313	Vvi17g323	Lsa3g1608	Lsa5g0518	Han5g3358	Han10g1589	Lsa2g2721	Lsa1g2039	Han4g2750	Han1g1781	Han16g1157	Han9g3805
Vvi1g326	Vvi17g314	Lsa3g1655	Lsa5g0583	Han6g1379	Han5g2952	Lsa2g2699	Lsa1g2027	Han4g2703	Han1g1793	Han16g1160	Han9g3809
Vvi1g330	Vvi17g300	Lsa3g0928	Lsa5g0344	Han6g1401	Han5g2920	Lsa2g2693	Lsa1g2024	Han4g2692	Han1g1798	Han16g1193	Han9g3844
Vvi1g335	Vvi17g299	Lsa3g0959	Lsa5g0319	Han6g1438	Han5g2882	Lsa2g2680	Lsa1g2013	Han4g2681	Han1g1812	Han16g0415	Han9g3848
Vvi1g338	Vvi17g297	Lsa3g0979	Lsa5g0275	Han2g2120	Han7g3213	Lsa8g2885	Lsa5g5000	Han4g2574	Han1g1885	Han16g0418	Han9g3850
Vvi1g340	Vvi17g296	Lsa6g0232	Lsa2g3987	Han3g0130	Han3g0131	Lsa8g2883	Lsa5g4996	Han4g2570	Han1g1888	Han16g0426	Han9g3866
Vvi1g349	Vvi17g286	Lsa6g0426	Lsa2g3997	Han3g0086	Han3g0086	Lsa8g2865	Lsa5g4991	Han11g3860	Han7g2117	Han16g0427	Han9g3868
Vvi1g352	Vvi17g283	Lsa6g0181	Lsa2g3905	Han3g0080	Han3g0080	Lsa8g2864	Lsa5g4988	Han11g3857	Han7g2147	Han16g0428	Han9g3870
Vvi1g356	Vvi17g278	Lsa6g0197	Lsa2g3845	Han3g0014	Han3g0014	Lsa8g2855	Lsa5g4978	Han11g3833	Han15g4075	Han16g0432	Han9g3880
Vvi1g357	Vvi17g277	Lsa6g0206	Lsa2g3831	Han1g2602	Han16g3764	Lsa8g1766	Lsa5g5034	Han11g4130	Han7g1949	Han16g1204	Han9g3891
Vvi1g363	Vvi17g274	Lsa6g0090	Lsa2g3769	Han6g1592	Han8g1341	Lsa8g1765	Lsa5g5035	Han11g4113	Han7g1956	Han16g0447	Han9g3912
Vvi1g375	Vvi17g270	Lsa7g1277	Lsa7g1278	Han6g1991	Han8g1374	Lsa8g1763	Lsa5g5048	Han11g4110	Han7g1969	Han16g0448	Han9g3921
Vvi1g377	Vvi17g269	Lsa7g1223	Lsa7g1223	Han6g2048	Han8g1481	Lsa8g1757	Lsa5g5053	Han11g3593	Han7g1991	Han16g0455	Han9g3926
Vvi1g379	Vvi17g260	Lsa7g1219	Lsa7g1219	Han7g2019	Han8g1191	Lsa8g1751	Lsa5g5056	Han11g3590	Han7g2015	Han16g0457	Han9g3929
Vvi1g380	Vvi17g258	Lsa7g1161	Lsa7g1161	Han6g2047	Han8g1464	Lsa8g1747	Lsa5g5064	Han11g3586	Han7g2017	Han10g2674	Han12g2170
Vvi1g390	Vvi17g250	Lsa7g1155	Lsa7g1155	Han15g4094	Han8g1028	Lsa8g1746	Lsa5g5069	Han11g4002	Han7g2088	Han10g2672	Han12g2169
Vvi1g413	Vvi17g229	Lsa7g1146	Lsa7g1147	Han10g1896	Han10g1886	Lsa8g1744	Lsa5g5073	Han13g0463	Han6g1612	Han10g2665	Han12g2163
Vvi1g435	Vvi17g212	Lsa1g1427	Lsa7g1401	Han15g1217	Han5g3140	Lsa8g1743	Lsa5g5075	Han13g0608	Han6g1688	Han10g2663	Han12g2161
Vvi1g438	Vvi17g210	Lsa4g4132	Lsa3g1382	Han2g0318	Han7g2344	Lsa8g1737	Lsa5g5123	Han12g0815	Han2g0169	Han10g2661	Han12g2157
Vvi1g449	Vvi17g208	Lsa4g4043	Lsa3g1454	Han2g1399	Han7g2495	Lsa8g1733	Lsa5g5115	Han8g3067	Han2g0262	Han10g2656	Han12g2154
Vvi1g452	Vvi17g194	Lsa4g4034	Lsa3g1460	Han10g2606	Han17g2784	Lsa8g1725	Lsa5g5104	Han17g3335	Han1g0474	Han10g2648	Han12g2143
Vvi1g480	Vvi17g188	Lsa1g2170	Lsa4g0914	Han5g3412	Han16g0967	Lsa8g1724	Lsa5g5101	Han9g0178	Han10g3937	Han10g2636	Han12g2136
Vvi1g490	Vvi17g175	Lsa8g2343	Lsa8g0543	Han6g1438	Han8g3090	Lsa8g1717	Lsa5g5131	Han9g0456	Han10g3781	Han10g2625	Han12g2134
Vvi1g556	Vvi17g879	Lsa8g2333	Lsa8g0566	Han2g2120	Han14g4280	Lsa8g1716	Lsa5g5132	Han9g0468	Han10g3771	Han10g2609	Han12g2130
Vvi1g591	Vvi17g877	Lsa8g2317	Lsa8g0554	Han3g0130	Han9g0119	Lsa8g1713	Lsa5g5137	Han9g0480	Han10g3756	Han10g2601	Han12g0867
Vvi1g599	Vvi17g875	Lsa8g2312	Lsa8g0544	Han3g0086	Han9g0062	Lsa8g1706	Lsa5g5148	Han9g0689	Han10g3624	Han10g2598	Han12g0864
Vvi1g602	Vvi17g871	Lsa8g2310	Lsa8g0541	Han3g0080	Han9g0057	Lsa8g1674	Lsa5g5182	Han9g0924	Han10g3090	Han10g2595	Han12g0862
Vvi1g604	Vvi17g868	Lsa8g2246	Lsa8g0514	Han1g3856	Han9g0468	Lsa8g4706	Lsa5g5190	Han17g2994	Han15g1954	Han10g2591	Han12g0861
Vvi1g611	Vvi17g862	Lsa8g2183	Lsa8g0457	Han6g1991	Han12g1915	Lsa8g4712	Lsa5g5202	Han4g4335	Han10g2813	Han10g2583	Han12g0852
Vvi1g618	Vvi17g850	Lsa8g2180	Lsa8g0445	Han6g2047	Han12g1959	Lsa8g2853	Lsa5g4970	Han15g3879	Han10g2826	Han10g2581	Han12g0847
Vvi1g627	Vvi17g849	Lsa2g3110	Lsa8g0657	Han6g2048	Han5g1603	Lsa8g2845	Lsa5g4953	Han6g2815	Han10g2003	Han5g2768	Han8g3008
Vvi1g633	Vvi17g837	Lsa2g3126	Lsa8g0690	Han15g4094	Han5g2014	Lsa8g2839	Lsa5g4952	Han12g1915	Han9g1620	Han5g3336	Han8g2988
Vvi1g642	Vvi17g789	Lsa8g2247	Lsa8g0512	Han15g1217	Han8g3294	Lsa8g2836	Lsa5g4946	Han12g1916	Han9g1635	Han5g3343	Han8g2984
Vvi1g643	Vvi17g784	Lsa8g2616	Lsa8g0500	Han2g0318	Han14g3012	Lsa8g2827	Lsa5g4941	Han12g1939	Han9g1678	Han5g3346	Han8g2966
Vvi1g659	Vvi17g773	Lsa8g2565	Lsa8g0499	Han2g1349	Han14g2779	Lsa8g2826	Lsa5g4940	Han14g2048	Han15g0992	Han5g3386	Han8g2928
Vvi1g664	Vvi17g765	Lsa8g2490	Lsa8g0478	Han15g1449	Han2g1248	Lsa8g2820	Lsa5g4936	Han14g1781	Han15g0989	Han5g3387	Han8g2926
Vvi1g666	Vvi17g764	Lsa8g2183	Lsa8g0458	Han6g1359	Han2g0413	Lsa8g2816	Lsa5g4931	Han4g3133	Han1g2330	Han5g3389	Han8g2920
Vvi1g672	Vvi17g762	Lsa2g1290	Lsa8g0743	Han6g1400	Han2g0331	Lsa8g2810	Lsa5g4926	Han4g3144	Han1g2361	Han5g3391	Han8g2919
Vvi1g684	Vvi17g757	Lsa1g1291	Lsa7g1143	Han6g1401	Han2g0330	Lsa8g2806	Lsa5g4919	Han4g3150	Han3g4252	Han5g3394	Han8g2916
Vvi1g705	Vvi17g750	Lsa1g1257	Lsa7g1874	Han1g3856	Han10g3771	Lsa8g2804	Lsa5g4915	Han4g3836	Han3g4354	Han5g3402	Han8g2909
Vvi1g717	Vvi17g730	Lsa1g1244	Lsa7g1170	Han6g1991	Han9g1620	Lsa8g2759	Lsa5g4854	Han14g4170	Han8g1646	Han5g3410	Han8g2907
Vvi1g738	Vvi17g722	Lsa1g1183	Lsa7g1196	Han7g1950	Han9g1486	Lsa8g2754	Lsa5g4851	Han14g4400	Han8g1982	Han5g3412	Han8g2906
Vvi1g740	Vvi17g719	Lsa1g1172	Lsa7g1312	Han7g2003	Han9g1512	Lsa5g4067	Lsa8g3307	Han14g4386	Han8g1923	Han5g3421	Han8g2892
Vvi1g745	Vvi17g717	Lsa1g1118	Lsa7g1403	Han6g1810	Han9g1669	Lsa5g4048	Lsa2g2900	Han8g3093	Han2g0311	Han5g3436	Han8g2877
Vvi1g752	Vvi17g711	Lsa1g3847	Lsa9g3312	Han9g1669	Han6g1810	Lsa1g1842	Lsa2g2896	Han8g3097	Han2g0314	Han5g3438	Han8g2876
Vvi1g754	Vvi17g704	Lsa1g3608	Lsa9g3080	Han9g1512	Han7g2003	Lsa1g1855	Lsa2g2883	Han8g3104	Han2g0319	Han5g3439	Han8g2874
Vvi1g770	Vvi17g693	Lsa1g3413	Lsa9g3133	Han9g1486	Han7g1950	Lsa1g1857	Lsa2g2882	Han8g3105	Han2g0320	Han5g3441	Han8g2872
Vvi1g789	Vvi17g690	Lsa5g2627	Lsa5g3845	Han15g1139	Han2g1334	Lsa1g1860	Lsa2g2875	Han8g3109	Han2g0323	Han5g3457	Han8g2840
Vvi1g794	Vvi17g678	Lsa5g2483	Lsa5g3388	Han15g1217	Han2g1399	Lsa1g1866	Lsa2g2869	Han8g3119	Han2g0327	Han5g3462	Han8g2832
Vvi1g795	Vvi17g677	Lsa9g1986	Lsa5g3987	Han2g1334	Han15g1139	Lsa1g1887	Lsa2g1362	Han8g3409	Han2g1255
Vvi1g802	Vvi17g675	Lsa9g2193	Lsa1g1774	Han2g1399	Han15g1217	Lsa1g1888	Lsa2g1363	Han8g3406	Han2g1268
Vvi1g806	Vvi17g672	Lsa9g2199	Lsa1g1772	Han6g0930	Han4g1475	Lsa5g3962	Lsa8g3120	Han8g3294	Han2g1399
Vvi1g809	Vvi17g469	Lsa9g2212	Lsa1g2167	Han2g2184	Han13g0836	Lsa5g3964	Lsa8g3114	Han8g3305	Han2g1398
Vvi1g811	Vvi17g470	Lsa9g2292	Lsa1g1702	Han1g3856	Han12g0276	Lsa1g2014	Lsa8g3193	Han8g3312	Han2g1393
Vvi1g814	Vvi17g472	Lsa3g2787	Lsa5g0339	Han7g2003	Han15g4382	Lsa5g3986	Lsa8g3341	Han8g3345	Han2g1369
Vvi1g822	Vvi17g476	Lsa3g2911	Lsa5g0518	Han6g1810	Han15g4313	Lsa5g4009	Lsa8g3263	Han8g3269	Han2g1358
Vvi1g828	Vvi17g479	Lsa3g3870	Lsa2g3969	Han9g1669	Han4g4137	Lsa5g4028	Lsa8g3337	Han8g3243	Han2g0532
Vvi1g837	Vvi17g489	Lsa3g3770	Lsa2g3909	Han9g1672	Han4g4223	Lsa5g4034	Lsa8g3334	Han8g3208	Han2g0477
Vvi1g846	Vvi17g499	Lsa8g0259	Lsa7g0175	Han9g1555	Han14g3293	Lsa1g1724	Lsa2g3085	Han12g1577	Han5g1753
Vvi1g852	Vvi17g504	Lsa8g0162	Lsa7g0020	Han9g1512	Han14g3305	Lsa1g1731	Lsa2g3089	Han8g3422	Han16g0439
Vvi1g853	Vvi17g505	Lsa8g0177	Lsa7g0028	Han9g1486	Han14g3330	Lsa1g1734	Lsa2g3092	Han3g2350	Han10g2625
Vvi1g856	Vvi17g511	Lsa1g1013	Lsa2g2658	Han15g1112	Han4g1432	Lsa1g1746	Lsa2g3094	Han3g2362	Han10g2601
Vvi1g861	Vvi17g518	Lsa1g0973	Lsa2g2622	Han15g1139	Han4g1508	Lsa1g1752	Lsa2g3098	Han3g2420	Han10g2581
Vvi1g865	Vvi17g519	Lsa1g0935	Lsa2g2605	Han16g4334	Han11g0363	Lsa1g1754	Lsa2g3102	Han3g2454	Han5g2769
Vvi1g867	Vvi17g521	Lsa1g0410	Lsa2g2485	Han17g1530	Han15g3417	Lsa1g2136	Lsa2g3104	Han3g2486	Han5g3346
Vvi1g873	Vvi17g525	Lsa1g0427	Lsa2g2473	Han7g0451	Han16g3732	Lsa1g2140	Lsa2g3110	Han3g2487	Han5g3354
Vvi1g883	Vvi17g527	Lsa1g0451	Lsa2g2442	Han7g0237	Han16g3587	Lsa1g2146	Lsa2g3116	Han3g2494	Han5g3355
Vvi1g886	Vvi17g528	Lsa1g0460	Lsa2g2453	Han7g0656	Han10g0623	Lsa1g2155	Lsa2g3120	Han3g2495	Han5g3357
Vvi1g887	Vvi17g532	Lsa1g0895	Lsa2g2563	Han11g2673	Han10g3225	Lsa1g1772	Lsa2g3125	Han3g2497	Han5g3358
Vvi1g891	Vvi17g533	Lsa5g3349	Lsa8g4033	Han16g1655	Han1g1445	Lsa1g1774	Lsa2g3126	Han3g2507	Han5g3366
Vvi1g893	Vvi17g534	Lsa5g3353	Lsa8g4025	Han16g1741	Han1g1567	Lsa1g1775	Lsa2g3129	Han3g2547	Han5g3388
Vvi1g894	Vvi17g537	Lsa5g0207	Lsa8g3945	Han14g3297	Han2g3028	Lsa1g1776	Lsa2g3131	Han3g2582	Han5g3422
Vvi1g904	Vvi17g539	Lsa5g0130	Lsa8g3888	Han16g1572	Han1g1413	Lsa1g1822	Lsa2g3201	Han3g2592	Han5g3438
Vvi1g905	Vvi17g540	Lsa5g0089	Lsa7g2749	Han4g0271	Han2g2449	Lsa1g1823	Lsa2g3202	Han17g4243	Han17g2196
Vvi1g916	Vvi17g554	Lsa5g0088	Lsa7g2757	Han12g0263	Han2g2448	Lsa5g4126	Lsa8g2615	Han17g4222	Han17g2208
Vvi1g924	Vvi17g562	Lsa5g0087	Lsa7g2797	Han17g1122	Han15g2385	Lsa5g4083	Lsa8g2200	Han17g4217	Han16g4375
Vvi1g926	Vvi17g567	Lsa3g1668	Lsa1g0460	Han12g2626	Han8g0483	Lsa5g4065	Lsa2g1375	Han17g4210	Han16g4366
Vvi1g933	Vvi17g569	Lsa3g1091	Lsa1g0509	Han12g2623	Han8g0489	Lsa1g1907	Lsa2g1385	Han17g4204	Han17g2235
Vvi1g955	Vvi17g588	Lsa3g1929	Lsa1g0515	Han13g0824	Han6g0289	Lsa1g1919	Lsa2g1395	Han17g4198	Han16g4346
Vvi1g988	Vvi17g596	Lsa3g1899	Lsa1g0517	Han13g0782	Han6g0328	Lsa5g4451	Lsa2g0649	Han17g4197	Han16g4342
Vvi1g1058	Vvi17g161	Lsa3g0907	Lsa1g0951	Han4g0730	Han8g0261	Lsa1g1704	Lsa8g2363	Han17g4180	Han17g2473
Vvi1g1107	Vvi17g159	Lsa3g1608	Lsa1g0410	Han9g3655	Han16g1341	Lsa5g4461	Lsa8g2374	Han17g4174	Han17g2267
Vvi1g1150	Vvi17g150	Lsa3g1629	Lsa1g0423	Han9g3667	Han16g1352	Lsa1g1626	Lsa2g0617	Han17g4425	Han17g0774
Vvi1g1169	Vvi17g149	Lsa3g0958	Lsa1g0999	Han9g3719	Han16g1393	Lsa1g1683	Lsa2g0542	Han17g4430	Han17g1423
Vvi1g1172	Vvi17g143	Lsa3g0959	Lsa1g1000	Han9g3808	Han16g0913	Lsa1g1681	Lsa2g0545	Han17g4457	Han17g1487
Vvi1g1195	Vvi17g134	Lsa6g0124	Lsa8g0219	Han12g2154	Han15g2295	Lsa1g1673	Lsa2g0549	Han17g4467	Han17g1490
Vvi1g1223	Vvi17g123	Lsa6g0296	Lsa8g0197	Han17g1611	Han9g3336	Lsa1g1661	Lsa2g1290	Han17g4474	Han17g1529
Vvi1g1254	Vvi17g103	Lsa6g0233	Lsa8g0157	Han17g0804	Han9g2093	Lsa1g1653	Lsa2g0595	Han17g4257	Han17g1600
Vvi1g1258	Vvi17g97	Lsa6g0181	Lsa8g0247	Han17g1423	Han9g3513	Lsa1g1701	Lsa2g0520	Han17g3977	Han17g0918
Vvi1g1262	Vvi17g87	Lsa6g0197	Lsa8g0259	Han17g1508	Han9g3435	Lsa5g4279	Lsa8g2538	Han17g4312	Han17g0878
Vvi1g1297	Vvi17g83	Lsa6g0090	Lsa8g0313	Han17g1530	Han9g3421	Lsa5g4287	Lsa8g2543	Han13g3327	Han7g0346
Vvi1g1299	Vvi17g78	Lsa4g2149	Lsa4g4132	Han17g1557	Han9g3413	Lsa5g4405	Lsa8g2288	Han13g3311	Han7g0388
Vvi1g1300	Vvi17g77	Lsa4g2113	Lsa4g4041	Han17g1561	Han9g3411	Lsa5g4410	Lsa2g1467	Han13g3293	Han7g0405
Vvi1g1301	Vvi17g73	Lsa4g2091	Lsa4g4009	Han7g0444	Han17g3729	Lsa5g4437	Lsa8g2270	Han13g3292	Han7g0406
Vvi1g1316	Vvi17g61	Lsa1g1427	Lsa5g2484	Han10g1640	Han14g0092	Lsa1g2244	Lsa2g1460	Han13g3264	Han7g0416
Vvi1g1321	Vvi17g52	Lsa1g1430	Lsa5g2479	Han9g0057	Han9g4728	Lsa1g1975	Lsa2g1459	Han13g3214	Han7g0446
Vvi1g1342	Vvi17g26	Lsa4g4132	Lsa4g2149	Han11g4594	Han9g4531	Lsa1g2247	Lsa2g1458	Han13g3199	Han7g0463
Vvi1g1344	Vvi17g22	Lsa4g4041	Lsa4g2113	Han7g0656	Han15g0277	Lsa1g2249	Lsa2g1457	Han13g3194	Han7g0471
Vvi1g1348	Vvi17g20	Lsa4g4009	Lsa4g2091	Han5g0452	Han4g1961	Lsa1g2263	Lsa8g2234	Han13g3193	Han13g1030
Vvi1g1351	Vvi17g17	Lsa8g2312	Lsa9g2146	Han5g0470	Han4g1965	Lsa1g1984	Lsa2g1449	Han13g3344	Han13g0969
Vvi1g1353	Vvi17g14	Lsa8g2303	Lsa9g2141	Han5g0474	Han8g3623	Lsa5g4340	Lsa8g2452	Han13g3345	Han13g0968
Vvi1g1354	Vvi17g13	Lsa8g2246	Lsa9g2130	Han5g0477	Han8g3635	Lsa5g4364	Lsa8g2466	Han13g3352	Han13g0959
Vvi1g1356	Vvi17g9	Lsa2g3095	Lsa9g2237	Han5g0487	Han4g1973	Lsa5g4368	Lsa8g2468	Han13g3393	Han7g0237
Vvi1g1357	Vvi17g8	Lsa2g3111	Lsa9g2223	Han5g0545	Han8g3717	Lsa5g4322	Lsa8g2473	Han13g3577	Han7g0283
Vvi1g1373	Vvi17g4	Lsa2g3125	Lsa9g2199	Han11g2673	Han12g0588	Lsa5g4318	Lsa8g2474	Han13g3415	Han7g0300
Vvi2g23	Vvi16g744	Lsa2g3126	Lsa9g2193	Han16g1655	Han11g2293	Lsa5g3616	Lsa1g1316	Han13g3419	Han7g0320
Vvi2g29	Vvi16g754	Lsa8g2309	Lsa9g2141	Han14g3297	Han13g2018	Lsa5g3611	Lsa1g1314	Han13g3164	Han13g1105
Vvi2g31	Vvi16g758	Lsa8g2576	Lsa9g2075	Han5g0508	Han11g2231	Lsa5g3607	Lsa1g1308	Han13g3174	Han13g1089
Vvi2g33	Vvi16g762	Lsa8g2587	Lsa9g2067	Han5g0579	Han11g2270	Lsa5g3605	Lsa1g1307	Han17g2530	Han9g4144
Vvi2g35	Vvi16g763	Lsa1g1211	Lsa5g2627	Han4g0271	Han13g1893	Lsa5g3599	Lsa1g1291	Han12g2269	Han3g1616
Vvi2g39	Vvi16g768	Lsa1g1119	Lsa5g2483	Han12g0263	Han13g1896	Lsa5g3593	Lsa1g1285	Han12g2356	Han3g1961
Vvi2g45	Vvi16g787	Lsa5g2627	Lsa1g1211	Han12g0319	Han13g1957	Lsa5g3677	Lsa1g1283	Han12g2352	Han3g1951
Vvi2g48	Vvi16g790	Lsa5g2483	Lsa1g1119	Han12g2643	Han12g1143	Lsa5g3585	Lsa1g1281	Han12g2349	Han3g1947
Vvi2g61	Vvi16g805	Lsa9g2141	Lsa8g2309	Han12g2626	Han12g1181	Lsa5g3687	Lsa1g1278	Han16g2482	Han3g1624
Vvi2g65	Vvi16g813	Lsa9g2075	Lsa8g2576	Han12g3294	Han12g1299	Lsa5g3736	Lsa1g1257	Han16g2444	Han3g1688
Vvi2g69	Vvi16g837	Lsa9g2067	Lsa8g2587	Han13g0824	Han17g0085	Lsa5g3738	Lsa1g1256	Han16g2441	Han3g1723
Vvi2g95	Vvi16g862	Lsa9g2193	Lsa2g3126	Han4g1432	Han12g1299	Lsa5g3551	Lsa1g1230	Han16g2420	Han3g2034
Vvi2g118	Vvi16g867	Lsa9g2199	Lsa2g3125	Han9g3655	Han4g4560	Lsa5g3799	Lsa1g1190	Han16g2377	Han3g1264
Vvi2g124	Vvi16g878	Lsa9g2223	Lsa2g3111	Han9g3808	Han4g4517	Lsa5g3845	Lsa1g1211	Han14g3150	Han5g0229
Vvi2g133	Vvi16g903	Lsa9g2237	Lsa2g3095	Han12g2154	Han4g3083	Lsa5g3505	Lsa1g1217	Han8g2495	Han5g0363
Vvi2g138	Vvi16g911	Lsa3g2744	Lsa1g0527	Han16g4334	Han7g1456	Lsa5g3502	Lsa1g1237	Han8g2496	Han5g0381
Vvi2g148	Vvi16g921	Lsa3g2800	Lsa1g0475	Han17g0821	Han7g2393	Lsa5g3498	Lsa1g1172	Han4g1961	Han5g0452
Vvi2g149	Vvi16g1045	Lsa3g2801	Lsa1g0476	Han17g0804	Han7g2397	Lsa5g3493	Lsa1g1170	Han4g1965	Han5g0470
Vvi2g151	Vvi16g1043	Lsa3g2911	Lsa1g0410	Han17g1530	Han7g2480	Lsa5g3465	Lsa1g1158	Han8g3617	Han5g0471
Vvi2g154	Vvi16g1041	Lsa3g2852	Lsa1g0440	Han17g1561	Han7g2495	Lsa5g3457	Lsa1g1152	Han8g3623	Han5g0474
Vvi2g187	Vvi16g1031	Lsa3g3900	Lsa8g0268	Han7g0237	Han6g0678	Lsa5g3449	Lsa1g1147	Han8g3635	Han5g0477
Vvi2g198	Vvi16g1017	Lsa3g3870	Lsa8g0177	Han13g1074	Han6g0610	Lsa5g3419	Lsa1g1134	Han4g1973	Han5g0487
Vvi2g208	Vvi16g1012	Lsa3g3822	Lsa8g0211	Han3g1687	Han5g2468	Lsa5g3418	Lsa1g1133	Han4g1977	Han5g0499
Vvi2g209	Vvi16g1009	Lsa8g0268	Lsa3g3900	Han9g0118	Han10g3986	Lsa5g3388	Lsa1g1119	Han4g1983	Han5g0509
Vvi2g220	Vvi16g1006	Lsa8g0211	Lsa3g3822	Han9g0063	Han10g3997	Lsa5g3378	Lsa1g1115	Han8g3703	Han5g0512
Vvi2g222	Vvi16g1002	Lsa8g0177	Lsa3g3870	Han11g3763	Han1g2691	Lsa5g0217	Lsa1g1091	Han8g3717	Han5g0545
Vvi2g225	Vvi16g998	Lsa1g0527	Lsa3g2744	Han11g3707	Han1g3462	Lsa5g0228	Lsa1g1082	Han4g1993	Han5g0546
Vvi2g231	Vvi16g993	Lsa1g0476	Lsa3g2801	Han11g3750	Han1g3140	Lsa5g0240	Lsa1g1070	Han8g3727	Han5g0547
Vvi2g234	Vvi16g990	Lsa1g0475	Lsa3g2800	Han14g3306	Han7g2259	Lsa5g0248	Lsa1g1055	Han8g3743	Han5g0557
Vvi2g240	Vvi16g986	Lsa1g0410	Lsa3g2911	Han14g3297	Han7g2248	Lsa5g0249	Lsa1g1053	Han8g3745	Han5g0559
Vvi2g249	Vvi16g978	Lsa1g0440	Lsa3g2852	Han4g0061	Han3g3120	Lsa5g0254	Lsa1g1043	Han14g3106	Han11g3613
Vvi2g250	Vvi16g977	Lsa4g3309	Lsa4g4116	Han12g3294	Han16g4319	Lsa4g1556	Lsa1g3779	Han14g3099	Han11g3656
Vvi2g254	Vvi16g731	Lsa4g4761	Lsa4g3159	Han4g1432	Han16g4319	Lsa4g1486	Lsa1g3629	Han14g3076	Han11g3707
Vvi2g255	Vvi16g974	Lsa4g4710	Lsa4g3134	Han9g3655	Han10g2425	Lsa4g1477	Lsa1g3608	Han14g3050	Han11g3722
Vvi2g259	Vvi16g970	Lsa4g5025	Lsa4g2180	Han9g3857	Han10g2886	Lsa4g1473	Lsa1g3605	Han4g2767	Han11g2461
Vvi2g303	Vvi16g729	Lsa4g4889	Lsa4g3088	Han17g1611	Han14g2762	Lsa4g1404	Lsa1g3404	Han4g3379	Han11g2511
Vvi2g304	Vvi16g728	Lsa1g0556	Lsa2g2053	Han7g0237	Han4g3832	Lsa4g1383	Lsa1g3427	Han4g3362	Han11g2669
Vvi2g310	Vvi16g726	Lsa4g2976	Lsa8g1789	Han11g3763	Han11g3499	Lsa4g0844	Lsa1g2969	Han4g3318	Han11g2649
Vvi2g339	Vvi16g688	Lsa1g0566	Lsa7g2522	Han5g0229	Han11g3587	Lsa4g0846	Lsa1g3032	Han11g3860	Han14g3227
Vvi2g342	Vvi16g671	Lsa9g0894	Lsa1g3382	Han11g3750	Han11g3791	Lsa7g1331	Lsa5g2621	Han11g3858	Han14g3222
[truncated: 1,773 more rows]

## Sheet: Table S9
Supplementary Table S9. Homology genes alignment table between V. vinifera, L. sativa and H. annuus.
V1	L1-1	H1-1-1	H1-1-2	L1-2	H1-2-1	H1-2-2	L1-3	H1-3-1	H1-3-2	V2	L2-1	H2-1-1	H2-1-2	L2-2	H2-2-1	H2-2-2	L2-3	H2-3-1	H2-3-2	V3	L3-1	H3-1-1	H3-1-2	L3-2	H3-2-1	H3-2-2	L3-3	H3-3-1	H3-3-2
Vvi1g1	.	.	.	.	.	.	.	.	.	.	.	.	.	.	.	.	.	.	.	.	.	.	.	.	.	.	.	.	.
Vvi1g2	Lsa3g1689	.	.	Lsa4g0341	.	.	.	.	.	.	.	.	.	.	.	.	.	.	.	Vvi17g669	.	.	.	.	.	.	Lsa5g0494	.	.
Vvi1g3	.	.	.	.	.	.	.	.	.	.	.	.	.	.	.	.	.	.	.	.	.	.	.	.	.	.	.	.	.
Vvi1g4	.	.	.	.	.	.	.	.	.	.	.	.	.	.	.	.	.	.	.	.	.	.	.	.	.	.	.	.	.
Vvi1g5	.	.	.	.	.	.	.	.	.	.	.	.	.	.	.	.	.	.	.	.	.	.	.	.	.	.	.	.	.
Vvi1g6	.	.	.	.	.	.	.	.	.	.	.	.	.	.	.	.	.	.	.	Vvi17g436	Lsa1g0485	Han2g1293	.	.	.	.	.	.	.
Vvi1g7	.	.	.	.	.	.	.	.	.	Vvi14g991	.	.	.	.	.	.	.	.	.	.	.	.	.	.	.	.	.	.	.
Vvi1g8	.	.	.	.	.	.	.	.	.	.	.	.	.	.	.	.	.	.	.	.	.	.	.	.	.	.	.	.	.
Vvi1g9	.	.	.	.	.	.	.	.	.	.	.	.	.	.	.	.	.	.	.	.	.	.	.	.	.	.	.	.	.
Vvi1g10	.	.	.	.	.	.	.	.	.	.	.	.	.	.	.	.	.	.	.	.	.	.	.	.	.	.	.	.	.
Vvi1g11	.	.	.	.	.	.	.	.	.	Vvi14g1622	.	.	.	.	.	.	.	.	.	.	.	.	.	.	.	.	.	.	.
Vvi1g12	Lsa3g1688	Han15g1507	.	.	.	.	.	.	.	.	.	.	.	.	.	.	.	.	.	.	.	.	.	.	.	.	.	.	.
Vvi1g13	.	.	.	Lsa4g0339	.	Han17g4556	.	.	.	.	.	.	.	.	.	.	.	.	.	.	.	.	.	.	.	.	.	.	.
Vvi1g14	.	.	.	.	.	.	.	.	.	Vvi14g1000	.	.	.	.	.	.	Lsa4g4778	.	Han9g3259	Vvi17g442	.	.	.	.	.	.	Lsa5g0640	.	Han8g3403
Vvi1g15	.	.	.	.	.	.	.	.	.	.	.	.	.	.	.	.	.	.	.	.	.	.	.	.	.	.	.	.	.
Vvi1g16	.	.	.	.	.	.	.	.	.	.	.	.	.	.	.	.	.	.	.	.	.	.	.	.	.	.	.	.	.
Vvi1g17	.	.	.	.	.	.	.	.	.	.	.	.	.	.	.	.	.	.	.	.	.	.	.	.	.	.	.	.	.
Vvi1g18	.	.	.	.	.	.	.	.	.	.	.	.	.	.	.	.	.	.	.	.	.	.	.	.	.	.	.	.	.
Vvi1g19	.	.	.	.	.	.	Lsa8g1408	.	.	.	.	.	.	.	.	.	.	.	.	.	.	.	.	.	.	.	.	.	.
Vvi1g20	Lsa3g1684	Han15g1505	.	.	.	.	.	.	.	.	.	.	.	.	.	.	.	.	.	.	.	.	.	.	.	.	.	.	.
Vvi1g21	Lsa3g1683	.	.	.	.	.	.	.	.	.	.	.	.	.	.	.	.	.	.	.	.	.	.	.	.	.	.	.	.
Vvi1g22	.	.	.	.	.	.	.	.	.	.	.	.	.	.	.	.	.	.	.	.	.	.	.	.	.	.	.	.	.
Vvi1g23	.	.	.	.	.	.	.	.	.	.	.	.	.	.	.	.	.	.	.	.	.	.	.	.	.	.	.	.	.
Vvi1g24	Lsa3g1682	Han15g1504	.	.	.	.	.	.	.	.	.	.	.	.	.	.	.	.	.	.	.	.	.	.	.	.	.	.	.
Vvi1g25	.	.	.	.	.	.	Lsa8g1449	.	Han12g1074	.	.	.	.	.	.	.	.	.	.	.	.	.	.	.	.	.	.	.	.
Vvi1g26	.	.	.	.	.	.	.	.	.	.	.	.	.	.	.	.	.	.	.	.	.	.	.	.	.	.	.	.	.
Vvi1g27	.	.	.	.	.	.	.	.	.	.	.	.	.	.	.	.	.	.	.	.	.	.	.	.	.	.	.	.	.
Vvi1g28	.	.	.	.	.	.	.	.	.	Vvi14g1022	.	.	.	.	.	.	Lsa4g4761	.	Han9g3306	Vvi17g455	.	.	.	Lsa4g3159	.	Han9g3983	Lsa5g0623	.	.
Vvi1g29	.	.	.	.	.	.	.	.	.	.	.	.	.	.	.	.	.	.	.	.	.	.	.	.	.	.	.	.	.
Vvi1g30	.	.	.	Lsa4g0337	.	Han17g4533	.	.	.	.	.	.	.	.	.	.	.	.	.	.	.	.	.	.	.	.	.	.	.
Vvi1g31	.	.	.	Lsa4g0336	.	Han17g4531	.	.	.	.	.	.	.	.	.	.	.	.	.	Vvi17g461	.	.	.	.	.	.	.	.	.
Vvi1g32	.	.	.	.	.	.	.	.	.	.	.	.	.	.	.	.	.	.	.	.	.	.	.	.	.	.	.	.	.
Vvi1g33	Lsa3g1681	.	.	Lsa4g0333	.	Han17g4529	.	.	.	Vvi14g1029	.	.	.	Lsa3g2792	.	.	.	.	.	Vvi17g464	.	.	.	.	.	.	.	.	.
Vvi1g34	Lsa3g1678	.	Han17g1635	.	.	.	.	.	.	.	.	.	.	.	.	.	.	.	.	.	.	.	.	.	.	.	.	.	.
Vvi1g35	.	.	.	.	.	.	.	.	.	.	.	.	.	.	.	.	.	.	.	Vvi17g666	.	.	.	.	.	.	.	.	.
Vvi1g36	.	.	.	.	.	.	Lsa8g1452	Han8g0415	.	.	.	.	.	.	.	.	.	.	.	.	.	.	.	.	.	.	.	.	.
Vvi1g37	.	.	.	.	.	.	Lsa8g1453	.	Han12g1063	.	.	.	.	.	.	.	.	.	.	Vvi17g656	.	.	.	Lsa4g3143	Han16g0547	Han9g3996	.	.	.
Vvi1g38	.	.	.	.	.	.	Lsa8g1454	Han8g0407	.	.	.	.	.	.	.	.	.	.	.	.	.	.	.	.	.	.	.	.	.
Vvi1g39	Lsa3g1677	.	.	.	.	.	Lsa8g1455	Han8g0406	.	.	.	.	.	.	.	.	.	.	.	.	.	.	.	.	.	.	.	.	.
Vvi1g40	.	.	.	.	.	.	Lsa8g1457	Han8g0405	.	.	.	.	.	.	.	.	.	.	.	.	.	.	.	.	.	.	.	.	.
Vvi1g41	.	.	.	.	.	.	.	.	.	.	.	.	.	.	.	.	.	.	.	.	.	.	.	.	.	.	.	.	.
Vvi1g42	.	.	.	.	.	.	.	.	.	.	.	.	.	.	.	.	.	.	.	.	.	.	.	.	.	.	.	.	.
Vvi1g43	.	.	.	.	.	.	Lsa8g1460	Han8g0403	.	.	.	.	.	.	.	.	.	.	.	.	.	.	.	.	.	.	.	.	.
Vvi1g44	Lsa3g1676	Han15g1500	.	.	.	.	.	.	.	.	.	.	.	.	.	.	.	.	.	.	.	.	.	.	.	.	.	.	.
Vvi1g45	Lsa3g1675	Han15g1499	.	.	.	.	Lsa8g1461	.	Han12g1061	Vvi14g1036	.	.	.	.	.	.	.	.	.	.	.	.	.	.	.	.	.	.	.
Vvi1g46	Lsa3g1674	.	.	Lsa4g0331	Han16g4421	.	Lsa8g1462	.	Han12g1060	.	.	.	.	.	.	.	.	.	.	Vvi17g649	.	.	.	Lsa4g3138	Han16g0555	Han9g3999	.	.	.
Vvi1g47	.	.	.	.	.	.	.	.	.	.	.	.	.	.	.	.	.	.	.	.	.	.	.	.	.	.	.	.	.
Vvi1g48	.	.	.	Lsa4g0330	.	.	.	.	.	.	.	.	.	.	.	.	.	.	.	.	.	.	.	.	.	.	.	.	.
Vvi1g49	.	.	.	.	.	.	.	.	.	.	.	.	.	.	.	.	.	.	.	.	.	.	.	.	.	.	.	.	.
Vvi1g50	Lsa3g1673	Han15g1498	.	.	.	.	.	.	.	.	.	.	.	.	.	.	.	.	.	.	.	.	.	.	.	.	.	.	.
Vvi1g51	Lsa3g1672	.	.	Lsa4g0329	.	.	.	.	.	.	.	.	.	.	.	.	.	.	.	.	.	.	.	.	.	.	.	.	.
Vvi1g52	.	.	.	.	.	.	.	.	.	.	.	.	.	.	.	.	.	.	.	.	.	.	.	.	.	.	.	.	.
Vvi1g53	.	.	.	.	.	.	.	.	.	.	.	.	.	.	.	.	.	.	.	.	.	.	.	.	.	.	.	.	.
Vvi1g54	.	.	.	.	.	.	.	.	.	.	.	.	.	.	.	.	.	.	.	.	.	.	.	.	.	.	.	.	.
Vvi1g55	.	.	.	.	.	.	.	.	.	.	.	.	.	.	.	.	.	.	.	.	.	.	.	.	.	.	.	.	.
Vvi1g56	.	.	.	.	.	.	Lsa8g1486	.	Han12g1045	.	.	.	.	.	.	.	.	.	.	.	.	.	.	.	.	.	.	.	.
Vvi1g57	.	.	.	.	.	.	.	.	.	.	.	.	.	.	.	.	.	.	.	Vvi17g628	.	.	.	Lsa4g3135	Han16g0562	Han9g4004	.	.	.
Vvi1g58	Lsa3g1668	.	.	.	.	.	.	.	.	Vvi14g1620	Lsa2g2453	.	Han14g2779	.	.	.	Lsa4g4710	.	Han9g3329	Vvi17g626	Lsa1g0460	Han2g1349	Han4g1517	Lsa4g3134	.	.	.	.	.
Vvi1g59	.	.	.	.	.	.	Lsa8g1490	.	.	Vvi14g1618	Lsa2g2451	.	Han14g2777	.	.	.	.	.	.	.	.	.	.	.	.	.	.	.	.
Vvi1g60	.	.	.	Lsa4g0324	.	.	.	.	.	.	.	.	.	.	.	.	.	.	.	.	.	.	.	.	.	.	.	.	.
Vvi1g61	.	.	.	.	.	.	.	.	.	Vvi14g1617	.	.	.	Lsa3g2829	.	.	.	.	.	.	.	.	.	.	.	.	.	.	.
Vvi1g62	.	.	.	.	.	.	Lsa8g1493	.	.	.	.	.	.	.	.	.	.	.	.	.	.	.	.	.	.	.	.	.	.
Vvi1g63	.	.	.	.	.	.	.	.	.	.	.	.	.	.	.	.	.	.	.	.	.	.	.	.	.	.	.	.	.
Vvi1g64	.	.	.	.	.	.	Lsa8g1494	.	.	.	.	.	.	.	.	.	.	.	.	.	.	.	.	.	.	.	.	.	.
Vvi1g65	.	.	.	.	.	.	.	.	.	.	.	.	.	.	.	.	.	.	.	.	.	.	.	.	.	.	.	.	.
Vvi1g66	.	.	.	.	.	.	.	.	.	.	.	.	.	.	.	.	.	.	.	.	.	.	.	.	.	.	.	.	.
Vvi1g67	.	.	.	.	.	.	Lsa8g1495	.	.	.	.	.	.	.	.	.	.	.	.	.	.	.	.	.	.	.	.	.	.
Vvi1g68	.	.	.	.	.	.	.	.	.	.	.	.	.	.	.	.	.	.	.	.	.	.	.	.	.	.	.	.	.
Vvi1g69	.	.	.	.	.	.	.	.	.	.	.	.	.	.	.	.	.	.	.	.	.	.	.	.	.	.	.	.	.
Vvi1g70	.	.	.	.	.	.	.	.	.	.	.	.	.	.	.	.	.	.	.	Vvi17g619	Lsa1g0454	Han2g1358	.	Lsa4g3121	.	Han9g4015	Lsa5g0495	.	Han8g3269
Vvi1g71	Lsa3g1666	.	.	.	.	.	.	.	.	.	.	.	.	.	.	.	.	.	.	.	.	.	.	.	.	.	.	.	.
Vvi1g72	.	.	.	.	.	.	.	.	.	.	.	.	.	.	.	.	.	.	.	.	.	.	.	.	.	.	.	.	.
Vvi1g73	Lsa3g1661	.	Han17g1613	.	.	.	.	.	.	.	.	.	.	.	.	.	.	.	.	.	.	.	.	.	.	.	.	.	.
Vvi1g74	.	.	.	Lsa4g0314	.	.	.	.	.	.	.	.	.	.	.	.	.	.	.	.	.	.	.	.	.	.	.	.	.
Vvi1g75	Lsa3g1658	.	Han17g1612	.	.	.	.	.	.	.	.	.	.	.	.	.	.	.	.	.	.	.	.	.	.	.	.	.	.
Vvi1g76	.	.	.	.	.	.	.	.	.	.	.	.	.	.	.	.	.	.	.	.	.	.	.	.	.	.	.	.	.
Vvi1g77	.	.	.	.	.	.	Lsa8g1510	.	.	.	.	.	.	.	.	.	.	.	.	.	.	.	.	.	.	.	.	.	.
Vvi1g78	.	.	.	.	.	.	.	.	.	.	.	.	.	.	.	.	.	.	.	.	.	.	.	.	.	.	.	.	.
Vvi1g79	.	.	.	.	.	.	Lsa8g1511	.	.	.	.	.	.	.	.	.	.	.	.	.	.	.	.	.	.	.	.	.	.
Vvi1g80	Lsa3g1657	Han15g1496	Han17g1611	.	.	.	Lsa8g1512	Han8g0359	Han12g1027	Vvi14g1597	Lsa2g2436	.	Han14g2762	.	.	.	Lsa4g4696	.	Han9g3336	.	.	.	.	.	.	.	.	.	.
Vvi1g81	.	.	.	.	.	.	.	.	.	.	.	.	.	.	.	.	.	.	.	.	.	.	.	.	.	.	.	.	.
Vvi1g82	.	.	.	.	.	.	.	.	.	.	.	.	.	.	.	.	.	.	.	.	.	.	.	.	.	.	.	.	.
Vvi1g83	.	.	.	.	.	.	.	.	.	.	.	.	.	.	.	.	.	.	.	.	.	.	.	.	.	.	.	.	.
Vvi1g84	.	.	.	.	.	.	.	.	.	.	.	.	.	.	.	.	.	.	.	.	.	.	.	.	.	.	.	.	.
Vvi1g85	.	.	.	.	.	.	.	.	.	.	.	.	.	.	.	.	.	.	.	.	.	.	.	.	.	.	.	.	.
Vvi1g86	.	.	.	.	.	.	.	.	.	.	.	.	.	.	.	.	.	.	.	.	.	.	.	.	.	.	.	.	.
Vvi1g87	.	.	.	.	.	.	.	.	.	.	.	.	.	.	.	.	.	.	.	.	.	.	.	.	.	.	.	.	.
Vvi1g88	.	.	.	.	.	.	.	.	.	.	.	.	.	.	.	.	.	.	.	.	.	.	.	.	.	.	.	.	.
Vvi1g89	.	.	.	.	.	.	.	.	.	.	.	.	.	.	.	.	.	.	.	.	.	.	.	.	.	.	.	.	.
Vvi1g90	.	.	.	.	.	.	.	.	.	.	.	.	.	.	.	.	.	.	.	.	.	.	.	.	.	.	.	.	.
Vvi1g91	.	.	.	.	.	.	.	.	.	.	.	.	.	.	.	.	.	.	.	.	.	.	.	.	.	.	.	.	.
Vvi1g92	.	.	.	.	.	.	.	.	.	.	.	.	.	.	.	.	.	.	.	.	.	.	.	.	.	.	.	.	.
Vvi1g93	.	.	.	.	.	.	.	.	.	.	.	.	.	.	.	.	.	.	.	.	.	.	.	.	.	.	.	.	.
Vvi1g94	.	.	.	.	.	.	.	.	.	.	.	.	.	.	.	.	.	.	.	.	.	.	.	.	.	.	.	.	.
Vvi1g95	.	.	.	.	.	.	.	.	.	.	.	.	.	.	.	.	.	.	.	.	.	.	.	.	.	.	.	.	.
Vvi1g96	.	.	.	.	.	.	.	.	.	.	.	.	.	.	.	.	.	.	.	.	.	.	.	.	.	.	.	.	.
Vvi1g97	.	.	.	.	.	.	.	.	.	.	.	.	.	.	.	.	.	.	.	.	.	.	.	.	.	.	.	.	.
Vvi1g98	.	.	.	.	.	.	.	.	.	.	.	.	.	.	.	.	.	.	.	.	.	.	.	.	.	.	.	.	.
Vvi1g99	.	.	.	.	.	.	.	.	.	.	.	.	.	.	.	.	.	.	.	.	.	.	.	.	.	.	.	.	.
Vvi1g100	.	.	.	.	.	.	.	.	.	.	.	.	.	.	.	.	.	.	.	.	.	.	.	.	.	.	.	.	.
Vvi1g101	.	.	.	.	.	.	.	.	.	.	.	.	.	.	.	.	.	.	.	.	.	.	.	.	.	.	.	.	.
Vvi1g102	.	.	.	.	.	.	.	.	.	.	.	.	.	.	.	.	.	.	.	.	.	.	.	.	.	.	.	.	.
Vvi1g103	.	.	.	.	.	.	.	.	.	.	.	.	.	.	.	.	.	.	.	.	.	.	.	.	.	.	.	.	.
Vvi1g104	.	.	.	.	.	.	.	.	.	.	.	.	.	.	.	.	.	.	.	.	.	.	.	.	.	.	.	.	.
Vvi1g105	.	.	.	.	.	.	.	.	.	.	.	.	.	.	.	.	.	.	.	.	.	.	.	.	.	.	.	.	.
Vvi1g106	.	.	.	.	.	.	.	.	.	.	.	.	.	.	.	.	.	.	.	.	.	.	.	.	.	.	.	.	.
Vvi1g107	.	.	.	.	.	.	.	.	.	.	.	.	.	.	.	.	.	.	.	.	.	.	.	.	.	.	.	.	.
Vvi1g108	.	.	.	.	.	.	.	.	.	.	.	.	.	.	.	.	.	.	.	.	.	.	.	.	.	.	.	.	.
Vvi1g109	.	.	.	.	.	.	.	.	.	.	.	.	.	.	.	.	.	.	.	.	.	.	.	.	.	.	.	.	.
Vvi1g110	.	.	.	.	.	.	.	.	.	.	.	.	.	.	.	.	.	.	.	.	.	.	.	.	.	.	.	.	.
Vvi1g111	.	.	.	.	.	.	.	.	.	.	.	.	.	.	.	.	.	.	.	.	.	.	.	.	.	.	.	.	.
Vvi1g112	.	.	.	.	.	.	.	.	.	.	.	.	.	.	.	.	.	.	.	.	.	.	.	.	.	.	.	.	.
Vvi1g113	.	.	.	.	.	.	.	.	.	.	.	.	.	.	.	.	.	.	.	.	.	.	.	.	.	.	.	.	.
Vvi1g114	.	.	.	.	.	.	.	.	.	.	.	.	.	.	.	.	.	.	.	.	.	.	.	.	.	.	.	.	.
Vvi1g115	.	.	.	.	.	.	.	.	.	.	.	.	.	.	.	.	.	.	.	.	.	.	.	.	.	.	.	.	.
Vvi1g116	.	.	.	.	.	.	.	.	.	.	.	.	.	.	.	.	.	.	.	.	.	.	.	.	.	.	.	.	.
Vvi1g117	.	.	.	.	.	.	.	.	.	.	.	.	.	.	.	.	.	.	.	.	.	.	.	.	.	.	.	.	.
Vvi1g118	.	.	.	.	.	.	.	.	.	.	.	.	.	.	.	.	.	.	.	.	.	.	.	.	.	.	.	.	.
Vvi1g119	.	.	.	.	.	.	.	.	.	.	.	.	.	.	.	.	.	.	.	.	.	.	.	.	.	.	.	.	.
Vvi1g120	.	.	.	.	.	.	.	.	.	.	.	.	.	.	.	.	.	.	.	.	.	.	.	.	.	.	.	.	.
Vvi1g121	.	.	.	.	.	.	.	.	.	.	.	.	.	.	.	.	.	.	.	.	.	.	.	.	.	.	.	.	.
Vvi1g122	.	.	.	.	.	.	.	.	.	.	.	.	.	.	.	.	.	.	.	.	.	.	.	.	.	.	.	.	.
Vvi1g123	.	.	.	.	.	.	.	.	.	.	.	.	.	.	.	.	.	.	.	.	.	.	.	.	.	.	.	.	.
Vvi1g124	.	.	.	.	.	.	.	.	.	.	.	.	.	.	.	.	.	.	.	.	.	.	.	.	.	.	.	.	.
Vvi1g125	.	.	.	.	.	.	.	.	.	.	.	.	.	.	.	.	.	.	.	.	.	.	.	.	.	.	.	.	.
Vvi1g126	.	.	.	.	.	.	.	.	.	.	.	.	.	.	.	.	.	.	.	.	.	.	.	.	.	.	.	.	.
Vvi1g127	.	.	.	.	.	.	.	.	.	.	.	.	.	.	.	.	.	.	.	.	.	.	.	.	.	.	.	.	.
Vvi1g128	.	.	.	.	.	.	.	.	.	.	.	.	.	.	.	.	.	.	.	.	.	.	.	.	.	.	.	.	.
Vvi1g129	.	.	.	.	.	.	.	.	.	.	.	.	.	.	.	.	.	.	.	.	.	.	.	.	.	.	.	.	.
Vvi1g130	.	.	.	.	.	.	.	.	.	.	.	.	.	.	.	.	.	.	.	.	.	.	.	.	.	.	.	.	.
Vvi1g131	.	.	.	.	.	.	.	.	.	.	.	.	.	.	.	.	.	.	.	.	.	.	.	.	.	.	.	.	.
Vvi1g132	.	.	.	.	.	.	.	.	.	.	.	.	.	.	.	.	.	.	.	.	.	.	.	.	.	.	.	.	.
Vvi1g133	.	.	.	.	.	.	.	.	.	.	.	.	.	.	.	.	.	.	.	.	.	.	.	.	.	.	.	.	.
Vvi1g134	Lsa3g1095	Han6g0925	.	.	.	.	.	.	.	.	.	.	.	.	.	.	.	.	.	.	.	.	.	.	.	.	.	.	.
Vvi1g135	.	.	.	.	.	.	.	.	.	.	.	.	.	.	.	.	.	.	.	.	.	.	.	.	.	.	.	.	.
Vvi1g136	.	.	.	.	.	.	.	.	.	.	.	.	.	.	.	.	.	.	.	.	.	.	.	.	.	.	.	.	.
Vvi1g137	.	.	.	.	.	.	.	.	.	.	.	.	.	.	.	.	.	.	.	.	.	.	.	.	.	.	.	.	.
Vvi1g138	.	.	.	.	.	.	.	.	.	.	.	.	.	.	.	.	.	.	.	.	.	.	.	.	.	.	.	.	.
Vvi1g139	.	.	.	.	.	.	.	.	.	.	.	.	.	.	.	.	.	.	.	.	.	.	.	.	.	.	.	.	.
Vvi1g140	.	.	.	.	.	.	.	.	.	.	.	.	.	.	.	.	.	.	.	.	.	.	.	.	.	.	.	.	.
Vvi1g141	.	.	.	.	.	.	.	.	.	.	.	.	.	.	.	.	.	.	.	.	.	.	.	.	.	.	.	.	.
Vvi1g142	.	.	.	.	.	.	.	.	.	.	.	.	.	.	.	.	.	.	.	.	.	.	.	.	.	.	.	.	.
Vvi1g143	.	.	.	.	.	.	.	.	.	.	.	.	.	.	.	.	.	.	.	.	.	.	.	.	.	.	.	.	.
Vvi1g144	.	.	.	.	.	.	.	.	.	.	.	.	.	.	.	.	.	.	.	.	.	.	.	.	.	.	.	.	.
Vvi1g145	.	.	.	.	.	.	.	.	.	.	.	.	.	.	.	.	.	.	.	.	.	.	.	.	.	.	.	.	.
Vvi1g146	.	.	.	.	.	.	.	.	.	.	.	.	.	.	.	.	.	.	.	.	.	.	.	.	.	.	.	.	.
Vvi1g147	.	.	.	.	.	.	.	.	.	.	.	.	.	.	.	.	.	.	.	.	.	.	.	.	.	.	.	.	.
Vvi1g148	.	.	.	.	.	.	.	.	.	.	.	.	.	.	.	.	.	.	.	.	.	.	.	.	.	.	.	.	.
Vvi1g149	.	.	.	.	.	.	.	.	.	.	.	.	.	.	.	.	.	.	.	.	.	.	.	.	.	.	.	.	.
Vvi1g150	.	.	.	.	.	.	.	.	.	.	.	.	.	.	.	.	.	.	.	.	.	.	.	.	.	.	.	.	.
Vvi1g151	.	.	.	.	.	.	.	.	.	.	.	.	.	.	.	.	.	.	.	.	.	.	.	.	.	.	.	.	.
Vvi1g152	.	.	.	.	.	.	.	.	.	.	.	.	.	.	.	.	.	.	.	.	.	.	.	.	.	.	.	.	.
Vvi1g153	.	.	.	.	.	.	.	.	.	.	.	.	.	.	.	.	.	.	.	.	.	.	.	.	.	.	.	.	.
Vvi1g154	.	.	.	.	.	.	.	.	.	.	.	.	.	.	.	.	.	.	.	.	.	.	.	.	.	.	.	.	.
Vvi1g155	.	.	.	.	.	.	.	.	.	.	.	.	.	.	.	.	.	.	.	.	.	.	.	.	.	.	.	.	.
Vvi1g156	.	.	.	.	.	.	.	.	.	.	.	.	.	.	.	.	.	.	.	.	.	.	.	.	.	.	.	.	.
Vvi1g157	.	.	.	.	.	.	.	.	.	.	.	.	.	.	.	.	.	.	.	.	.	.	.	.	.	.	.	.	.
Vvi1g158	.	.	.	.	.	.	.	.	.	.	.	.	.	.	.	.	.	.	.	.	.	.	.	.	.	.	.	.	.
Vvi1g159	.	.	.	.	.	.	.	.	.	.	.	.	.	.	.	.	.	.	.	.	.	.	.	.	.	.	.	.	.
Vvi1g160	.	.	.	.	.	.	.	.	.	.	.	.	.	.	.	.	.	.	.	.	.	.	.	.	.	.	.	.	.
Vvi1g161	.	.	.	.	.	.	.	.	.	.	.	.	.	.	.	.	.	.	.	.	.	.	.	.	.	.	.	.	.
Vvi1g162	.	.	.	.	.	.	.	.	.	.	.	.	.	.	.	.	.	.	.	.	.	.	.	.	.	.	.	.	.
Vvi1g163	.	.	.	.	.	.	.	.	.	.	.	.	.	.	.	.	.	.	.	.	.	.	.	.	.	.	.	.	.
Vvi1g164	.	.	.	.	.	.	.	.	.	.	.	.	.	.	.	.	.	.	.	.	.	.	.	.	.	.	.	.	.
Vvi1g165	Lsa3g1946	.	.	.	.	.	.	.	.	.	.	.	.	.	.	.	.	.	.	.	.	.	.	.	.	.	.	.	.
Vvi1g166	.	.	.	.	.	.	.	.	.	.	.	.	.	.	.	.	.	.	.	.	.	.	.	.	.	.	.	.	.
Vvi1g167	.	.	.	.	.	.	.	.	.	.	.	.	.	.	.	.	.	.	.	.	.	.	.	.	.	.	.	.	.
Vvi1g168	.	.	.	.	.	.	.	.	.	.	.	.	.	.	.	.	.	.	.	.	.	.	.	.	.	.	.	.	.
Vvi1g169	.	.	.	.	.	.	.	.	.	.	.	.	.	.	.	.	.	.	.	.	.	.	.	.	.	.	.	.	.
Vvi1g170	.	.	.	Lsa4g0543	Han16g4289	.	.	.	.	.	.	.	.	.	.	.	.	.	.	.	.	.	.	.	.	.	.	.	.
Vvi1g171	.	.	.	.	.	.	.	.	.	.	.	.	.	.	.	.	.	.	.	.	.	.	.	.	.	.	.	.	.
Vvi1g172	.	.	.	.	.	.	.	.	.	.	.	.	.	.	.	.	.	.	.	.	.	.	.	.	.	.	.	.	.
Vvi1g173	.	.	.	.	.	.	.	.	.	.	.	.	.	.	.	.	.	.	.	.	.	.	.	.	.	.	.	.	.
Vvi1g174	.	.	.	.	.	.	.	.	.	.	.	.	.	.	.	.	.	.	.	.	.	.	.	.	.	.	.	.	.
Vvi1g175	.	.	.	.	.	.	.	.	.	.	.	.	.	.	.	.	.	.	.	.	.	.	.	.	.	.	.	.	.
Vvi1g176	.	.	.	.	.	.	.	.	.	.	.	.	.	.	.	.	.	.	.	.	.	.	.	.	.	.	.	.	.
Vvi1g177	.	.	.	.	.	.	.	.	.	.	.	.	.	.	.	.	.	.	.	.	.	.	.	.	.	.	.	.	.
Vvi1g178	.	.	.	.	.	.	.	.	.	.	.	.	.	.	.	.	.	.	.	.	.	.	.	.	.	.	.	.	.
Vvi1g179	.	.	.	.	.	.	.	.	.	.	.	.	.	.	.	.	.	.	.	.	.	.	.	.	.	.	.	.	.
Vvi1g180	.	.	.	.	.	.	.	.	.	.	.	.	.	.	.	.	.	.	.	.	.	.	.	.	.	.	.	.	.
Vvi1g181	.	.	.	.	.	.	.	.	.	.	.	.	.	.	.	.	.	.	.	.	.	.	.	.	.	.	.	.	.
Vvi1g182	.	.	.	.	.	.	.	.	.	.	.	.	.	.	.	.	.	.	.	.	.	.	.	.	.	.	.	.	.
Vvi1g183	.	.	.	.	.	.	.	.	.	.	.	.	.	.	.	.	.	.	.	.	.	.	.	.	.	.	.	.	.
Vvi1g184	Lsa3g1093	Han6g0927	.	.	.	.	.	.	.	.	.	.	.	.	.	.	.	.	.	.	.	.	.	.	.	.	.	.	.
Vvi1g185	.	.	.	.	.	.	.	.	.	.	.	.	.	.	.	.	.	.	.	.	.	.	.	.	.	.	.	.	.
Vvi1g186	Lsa3g1092	Han6g0928	Han17g0972	.	.	.	.	.	.	.	.	.	.	.	.	.	.	.	.	.	.	.	.	.	.	.	.	.	.
Vvi1g187	Lsa3g1091	Han6g0930	Han17g0971	.	.	.	.	.	.	.	.	.	.	.	.	.	.	.	.	Vvi17g403	Lsa1g0509	.	Han4g1475	.	.	.	.	.	.
Vvi1g188	.	.	.	.	.	.	.	.	.	.	.	.	.	.	.	.	.	.	.	.	.	.	.	.	.	.	.	.	.
Vvi1g189	Lsa3g1090	Han6g0931	Han17g0970	.	.	.	.	.	.	.	.	.	.	.	.	.	.	.	.	.	.	.	.	.	.	.	.	.	.
Vvi1g190	.	.	.	.	.	.	.	.	.	.	.	.	.	.	.	.	.	.	.	.	.	.	.	.	.	.	.	.	.
Vvi1g191	Lsa3g1086	Han6g0932	Han17g0962	.	.	.	.	.	.	.	.	.	.	.	.	.	.	.	.	.	.	.	.	.	.	.	.	.	.
Vvi1g192	Lsa3g1084	Han6g0934	Han17g0960	.	.	.	.	.	.	.	.	.	.	.	.	.	.	.	.	.	.	.	.	.	.	.	.	.	.
Vvi1g193	.	.	.	.	.	.	.	.	.	.	.	.	.	.	.	.	.	.	.	.	.	.	.	.	.	.	.	.	.
Vvi1g194	.	.	.	.	.	.	.	.	.	Vvi14g939	Lsa2g2381	.	.	.	.	.	.	.	.	.	.	.	.	.	.	.	.	.	.
Vvi1g195	.	.	.	.	.	.	.	.	.	.	.	.	.	.	.	.	.	.	.	.	.	.	.	.	.	.	.	.	.
Vvi1g196	.	.	.	.	.	.	.	.	.	.	.	.	.	.	.	.	.	.	.	.	.	.	.	.	.	.	.	.	.
Vvi1g197	.	.	.	.	.	.	.	.	.	.	.	.	.	.	.	.	.	.	.	.	.	.	.	.	.	.	.	.	.
Vvi1g198	Lsa3g1081	.	.	.	.	.	.	.	.	.	.	.	.	.	.	.	.	.	.	.	.	.	.	.	.	.	.	.	.
Vvi1g199	Lsa3g1080	Han6g0936	.	.	.	.	.	.	.	.	.	.	.	.	.	.	.	.	.	.	.	.	.	.	.	.	.	.	.
Vvi1g200	.	.	.	.	.	.	.	.	.	.	.	.	.	.	.	.	.	.	.	.	.	.	.	.	.	.	.	.	.
Vvi1g201	Lsa3g1075	.	.	.	.	.	.	.	.	.	.	.	.	.	.	.	.	.	.	.	.	.	.	.	.	.	.	.	.
Vvi1g202	.	.	.	.	.	.	.	.	.	.	.	.	.	.	.	.	.	.	.	.	.	.	.	.	.	.	.	.	.
Vvi1g203	.	.	.	.	.	.	.	.	.	.	.	.	.	.	.	.	.	.	.	.	.	.	.	.	.	.	.	.	.
Vvi1g204	Lsa3g1945	Han15g1436	Han17g2167	.	.	.	Lsa8g1208	Han8g0662	Han12g1311	.	.	.	.	.	.	.	.	.	.	.	.	.	.	.	.	.	.	.	.
Vvi1g205	Lsa3g1943	Han15g1440	.	.	.	.	.	.	.	.	.	.	.	.	.	.	.	.	.	.	.	.	.	.	.	.	.	.	.
Vvi1g206	Lsa3g1942	Han15g1441	.	.	.	.	.	.	.	.	.	.	.	.	.	.	.	.	.	.	.	.	.	.	.	.	.	.	.
Vvi1g207	Lsa3g1938	Han15g1444	.	.	.	.	.	.	.	.	.	.	.	.	.	.	.	.	.	.	.	.	.	.	.	.	.	.	.
Vvi1g208	.	.	.	.	.	.	.	.	.	.	.	.	.	.	.	.	.	.	.	.	.	.	.	.	.	.	.	.	.
Vvi1g209	.	.	.	.	.	.	.	.	.	.	.	.	.	.	.	.	.	.	.	.	.	.	.	.	.	.	.	.	.
Vvi1g210	.	.	.	.	.	.	.	.	.	.	.	.	.	.	.	.	.	.	.	.	.	.	.	.	.	.	.	.	.
Vvi1g211	Lsa3g1935	Han15g1445	Han17g2169	.	.	.	Lsa8g1209	Han8g0659	.	.	.	.	.	.	.	.	.	.	.	.	.	.	.	.	.	.	.	.	.
Vvi1g212	.	.	.	Lsa4g0542	Han16g4293	.	.	.	.	.	.	.	.	.	.	.	.	.	.	.	.	.	.	.	.	.	.	.	.
Vvi1g213	.	.	.	.	.	.	Lsa8g1211	Han8g0658	Han12g1310	.	.	.	.	.	.	.	.	.	.	.	.	.	.	.	.	.	.	.	.
Vvi1g214	.	.	.	.	.	.	.	.	.	.	.	.	.	.	.	.	.	.	.	.	.	.	.	.	.	.	.	.	.
Vvi1g215	.	.	.	.	.	.	.	.	.	.	.	.	.	.	.	.	.	.	.	.	.	.	.	.	.	.	.	.	.
Vvi1g216	.	.	.	.	.	.	.	.	.	.	.	.	.	.	.	.	.	.	.	.	.	.	.	.	.	.	.	.	.
Vvi1g217	Lsa3g1931	Han15g1446	.	.	.	.	.	.	.	.	.	.	.	.	.	.	.	.	.	.	.	.	.	.	.	.	.	.	.
Vvi1g218	Lsa3g1929	.	Han17g2174	.	.	.	Lsa8g1212	.	.	.	.	.	.	.	.	.	.	.	.	Vvi17g388	Lsa1g0515	Han2g1249	.	.	.	.	Lsa5g0673	.	.
Vvi1g219	.	.	.	.	.	.	Lsa8g1213	Han8g0656	Han12g1308	.	.	.	.	.	.	.	.	.	.	Vvi17g387	.	.	.	.	.	.	.	.	.
Vvi1g220	.	.	.	Lsa4g0539	Han16g4296	.	Lsa8g1214	Han8g0653	.	.	.	.	.	.	.	.	.	.	.	.	.	.	.	.	.	.	.	.	.
Vvi1g221	.	.	.	.	.	.	.	.	.	.	.	.	.	.	.	.	.	.	.	.	.	.	.	.	.	.	.	.	.
Vvi1g222	.	.	.	Lsa4g0538	Han16g4297	.	.	.	.	.	.	.	.	.	.	.	.	.	.	.	.	.	.	.	.	.	.	.	.
Vvi1g223	.	.	.	Lsa4g0534	Han16g4298	Han17g4257	.	.	.	.	.	.	.	.	.	.	.	.	.	.	.	.	.	.	.	.	.	.	.
Vvi1g224	.	.	.	.	.	.	Lsa8g1216	Han8g0647	.	.	.	.	.	.	.	.	.	.	.	.	.	.	.	.	.	.	.	.	.
Vvi1g225	.	.	.	.	.	.	.	.	.	.	.	.	.	.	.	.	.	.	.	.	.	.	.	.	.	.	.	.	.
Vvi1g226	.	.	.	.	.	.	.	.	.	.	.	.	.	.	.	.	.	.	.	.	.	.	.	.	.	.	.	.	.
Vvi1g227	.	.	.	.	.	.	.	.	.	.	.	.	.	.	.	.	.	.	.	.	.	.	.	.	.	.	.	.	.
Vvi1g228	.	.	.	.	.	.	.	.	.	.	.	.	.	.	.	.	.	.	.	.	.	.	.	.	.	.	.	.	.
Vvi1g229	.	.	.	.	.	.	.	.	.	.	.	.	.	.	.	.	.	.	.	.	.	.	.	.	.	.	.	.	.
Vvi1g230	.	.	.	.	.	.	.	.	.	.	.	.	.	.	.	.	.	.	.	.	.	.	.	.	.	.	.	.	.
Vvi1g231	.	.	.	.	.	.	.	.	.	.	.	.	.	.	.	.	.	.	.	.	.	.	.	.	.	.	.	.	.
Vvi1g232	.	.	.	.	.	.	.	.	.	.	.	.	.	.	.	.	.	.	.	.	.	.	.	.	.	.	.	.	.
Vvi1g233	.	.	.	.	.	.	.	.	.	.	.	.	.	.	.	.	.	.	.	.	.	.	.	.	.	.	.	.	.
Vvi1g234	.	.	.	.	.	.	.	.	.	.	.	.	.	.	.	.	.	.	.	.	.	.	.	.	.	.	.	.	.
Vvi1g235	.	.	.	.	.	.	.	.	.	.	.	.	.	.	.	.	.	.	.	.	.	.	.	.	.	.	.	.	.
Vvi1g236	.	.	.	.	.	.	.	.	.	.	.	.	.	.	.	.	.	.	.	.	.	.	.	.	.	.	.	.	.
Vvi1g237	.	.	.	.	.	.	.	.	.	.	.	.	.	.	.	.	.	.	.	.	.	.	.	.	.	.	.	.	.
Vvi1g238	.	.	.	.	.	.	.	.	.	.	.	.	.	.	.	.	.	.	.	.	.	.	.	.	.	.	.	.	.
Vvi1g239	.	.	.	.	.	.	.	.	.	.	.	.	.	.	.	.	.	.	.	.	.	.	.	.	.	.	.	.	.
Vvi1g240	.	.	.	Lsa4g0533	Han16g4301	Han17g4256	.	.	.	.	.	.	.	.	.	.	.	.	.	.	.	.	.	.	.	.	.	.	.
Vvi1g241	.	.	.	.	.	.	Lsa8g1220	Han8g0640	.	.	.	.	.	.	.	.	.	.	.	.	.	.	.	.	.	.	.	.	.
Vvi1g242	.	.	.	Lsa4g0531	Han16g4310	.	Lsa8g1221	Han8g0639	.	.	.	.	.	.	.	.	.	.	.	.	.	.	.	.	.	.	.	.	.
Vvi1g243	.	.	.	.	.	.	Lsa8g1222	.	.	Vvi14g924	Lsa2g2372	.	Han14g2708	.	.	.	Lsa4g4835	.	Han9g3199	.	.	.	.	.	.	.	.	.	.
Vvi1g244	Lsa3g1899	Han15g1449	Han17g2181	.	.	.	.	.	.	.	.	.	.	.	.	.	.	.	.	Vvi17g380	Lsa1g0517	Han2g1248	.	Lsa4g3231	.	.	.	.	.
Vvi1g245	.	.	.	Lsa4g0528	Han16g4312	Han17g4250	Lsa8g1225	Han8g0638	.	.	.	.	.	.	.	.	.	.	.	.	.	.	.	.	.	.	.	.	.
Vvi1g246	.	.	.	Lsa4g0527	Han16g4313	.	.	.	.	.	.	.	.	.	.	.	.	.	.	.	.	.	.	.	.	.	.	.	.
Vvi1g247	Lsa3g1896	Han15g1452	Han17g2183	Lsa4g0525	Han16g4315	.	Lsa8g1226	.	.	.	.	.	.	.	.	.	.	.	.	.	.	.	.	.	.	.	.	.	.
Vvi1g248	Lsa3g1895	.	.	.	.	.	.	.	.	.	.	.	.	.	.	.	.	.	.	.	.	.	.	.	.	.	.	.	.
Vvi1g249	Lsa3g1892	.	.	.	.	.	.	.	.	Vvi14g922	.	.	.	Lsa3g2746	.	Han12g3295	.	.	.	.	.	.	.	.	.	.	.	.	.
Vvi1g250	.	.	.	.	.	.	Lsa8g1227	.	Han12g1301	.	.	.	.	.	.	.	.	.	.	.	.	.	.	.	.	.	.	.	.
Vvi1g251	.	.	.	.	.	.	Lsa8g1228	.	Han12g1300	.	.	.	.	.	.	.	.	.	.	Vvi17g369	.	.	.	.	.	.	.	.	.
Vvi1g252	Lsa3g1890	Han15g1454	.	.	.	.	.	.	.	.	.	.	.	.	.	.	.	.	.	.	.	.	.	.	.	.	.	.	.
Vvi1g253	Lsa3g1884	Han15g1460	Han17g2186	.	.	.	.	.	.	.	.	.	.	.	.	.	.	.	.	.	.	.	.	.	.	.	.	.	.
Vvi1g254	.	.	.	Lsa4g0522	Han16g4319	Han17g4245	Lsa8g1229	.	Han12g1299	Vvi14g919	.	.	.	Lsa3g2744	Han15g1112	Han12g3294	Lsa4g4838	Han15g3574	Han9g3191	Vvi17g365	Lsa1g0527	.	Han4g1432	.	.	.	.	.	.
Vvi1g255	Lsa3g1880	.	Han17g2196	Lsa4g0520	Han16g4322	Han17g4243	.	.	.	.	.	.	.	.	.	.	.	.	.	.	.	.	.	.	.	.	.	.	.
Vvi1g256	.	.	.	.	.	.	.	.	.	.	.	.	.	.	.	.	.	.	.	Vvi17g363	Lsa1g0528	Han2g1218	.	.	.	.	Lsa5g0685	Han5g2577	.
Vvi1g257	.	.	.	.	.	.	.	.	.	.	.	.	.	.	.	.	.	.	.	Vvi17g362	.	.	.	.	.	.	.	.	.
Vvi1g258	.	.	.	.	.	.	.	.	.	.	.	.	.	.	.	.	.	.	.	.	.	.	.	.	.	.	.	.	.
Vvi1g259	.	.	.	.	.	.	.	.	.	.	.	.	.	.	.	.	.	.	.	.	.	.	.	.	.	.	.	.	.
Vvi1g260	Lsa3g1878	.	Han17g2197	.	.	.	.	.	.	.	.	.	.	.	.	.	.	.	.	.	.	.	.	.	.	.	.	.	.
Vvi1g261	.	.	.	.	.	.	Lsa8g1232	.	Han12g1292	.	.	.	.	.	.	.	.	.	.	.	.	.	.	.	.	.	.	.	.
Vvi1g262	.	.	.	.	.	.	.	.	.	.	.	.	.	.	.	.	.	.	.	.	.	.	.	.	.	.	.	.	.
Vvi1g263	.	.	.	.	.	.	.	.	.	.	.	.	.	.	.	.	.	.	.	.	.	.	.	.	.	.	.	.	.
Vvi1g264	.	.	.	.	.	.	.	.	.	.	.	.	.	.	.	.	.	.	.	.	.	.	.	.	.	.	.	.	.
Vvi1g265	.	.	.	Lsa4g0517	Han16g4326	Han17g4238	.	.	.	.	.	.	.	.	.	.	.	.	.	.	.	.	.	.	.	.	.	.	.
Vvi1g266	.	.	.	Lsa4g0514	Han16g4328	Han17g4236	Lsa8g1235	Han8g0625	Han12g1287	Vvi14g918	.	.	.	.	.	.	.	.	.	.	.	.	.	.	.	.	.	.	.
Vvi1g267	.	.	.	Lsa4g0513	.	Han17g4235	.	.	.	.	.	.	.	.	.	.	.	.	.	.	.	.	.	.	.	.	.	.	.
Vvi1g268	.	.	.	.	.	.	.	.	.	Vvi14g916	.	.	.	.	.	.	Lsa4g4233	Han11g0416	Han9g2738	.	.	.	.	.	.	.	.	.	.
Vvi1g269	.	.	.	Lsa4g0512	.	Han17g4234	.	.	.	.	.	.	.	.	.	.	.	.	.	.	.	.	.	.	.	.	.	.	.
Vvi1g270	.	.	.	Lsa4g0509	.	Han17g4233	Lsa8g1236	Han8g0624	Han12g1285	.	.	.	.	.	.	.	.	.	.	.	.	.	.	.	.	.	.	.	.
Vvi1g271	.	.	.	Lsa4g0508	.	Han17g4232	.	.	.	.	.	.	.	.	.	.	.	.	.	.	.	.	.	.	.	.	.	.	.
Vvi1g272	.	.	.	Lsa4g0507	Han16g4332	Han17g4231	.	.	.	.	.	.	.	.	.	.	.	.	.	.	.	.	.	.	.	.	.	.	.
Vvi1g273	Lsa3g1876	.	Han16g4395	Lsa4g0504	.	.	.	.	.	.	.	.	.	.	.	.	.	.	.	Vvi17g355	.	.	.	.	.	.	.	.	.
Vvi1g274	.	.	.	Lsa4g0502	.	.	.	.	.	.	.	.	.	.	.	.	.	.	.	.	.	.	.	.	.	.	.	.	.
Vvi1g275	.	.	.	.	.	.	.	.	.	.	.	.	.	.	.	.	.	.	.	Vvi17g351	.	.	.	.	.	.	.	.	.
Vvi1g276	.	.	.	Lsa4g0501	.	.	Lsa8g1238	Han8g0622	.	.	.	.	.	.	.	.	.	.	.	.	.	.	.	.	.	.	.	.	.
Vvi1g277	.	.	.	Lsa4g0500	.	.	.	.	.	.	.	.	.	.	.	.	.	.	.	.	.	.	.	.	.	.	.	.	.
Vvi1g278	Lsa3g1875	.	Han16g4390	Lsa4g0499	.	.	.	.	.	.	.	.	.	.	.	.	.	.	.	.	.	.	.	.	.	.	.	.	.
Vvi1g279	Lsa3g1874	.	Han17g2202	.	.	.	.	.	.	.	.	.	.	.	.	.	.	.	.	.	.	.	.	.	.	.	.	.	.
Vvi1g280	.	.	.	.	.	.	.	.	.	.	.	.	.	.	.	.	.	.	.	.	.	.	.	.	.	.	.	.	.
Vvi1g281	.	.	.	.	.	.	.	.	.	.	.	.	.	.	.	.	.	.	.	.	.	.	.	.	.	.	.	.	.
Vvi1g282	.	.	.	.	.	.	.	.	.	Vvi14g899	.	.	.	.	.	.	.	.	.	Vvi17g345	.	.	.	.	.	.	.	.	.
Vvi1g283	.	.	.	Lsa4g0491	.	.	.	.	.	Vvi14g898	Lsa2g2131	Han7g1424	Han14g1808	.	.	.	.	.	.	.	.	.	.	.	.	.	.	.	.
Vvi1g284	Lsa3g1867	.	Han16g4388	Lsa4g0490	.	.	Lsa8g1242	Han8g0620	.	.	.	.	.	.	.	.	.	.	.	Vvi17g338	.	.	.	.	.	.	.	.	.
Vvi1g285	.	.	.	.	.	.	.	.	.	.	.	.	.	.	.	.	.	.	.	Vvi17g336	.	.	.	.	.	.	.	.	.
Vvi1g286	.	.	.	.	.	.	.	.	.	.	.	.	.	.	.	.	.	.	.	.	.	.	.	.	.	.	.	.	.
Vvi1g287	Lsa3g1866	.	Han17g2203	.	.	.	.	.	.	.	.	.	.	.	.	.	.	.	.	.	.	.	.	.	.	.	.	.	.
Vvi1g288	.	.	.	.	.	.	Lsa8g1243	Han8g0618	.	.	.	.	.	.	.	.	.	.	.	.	.	.	.	.	.	.	.	.	.
Vvi1g289	.	.	.	Lsa4g0487	.	.	Lsa8g1246	.	Han12g1278	Vvi14g891	.	.	.	.	.	.	.	.	.	.	.	.	.	.	.	.	.	.	.
Vvi1g290	.	.	.	.	.	.	.	.	.	.	.	.	.	.	.	.	.	.	.	.	.	.	.	.	.	.	.	.	.
Vvi1g291	.	.	.	.	.	.	Lsa8g1247	Han8g0615	.	.	.	.	.	.	.	.	.	.	.	.	.	.	.	.	.	.	.	.	.
Vvi1g292	.	.	.	.	.	.	.	.	.	.	.	.	.	.	.	.	.	.	.	.	.	.	.	.	.	.	.	.	.
Vvi1g293	.	.	.	Lsa4g0485	.	Han17g4224	.	.	.	.	.	.	.	.	.	.	.	.	.	.	.	.	.	.	.	.	.	.	.
Vvi1g294	.	.	.	.	.	.	.	.	.	.	.	.	.	.	.	.	.	.	.	.	.	.	.	.	.	.	.	.	.
Vvi1g295	.	.	.	.	.	.	.	.	.	.	.	.	.	.	.	.	.	.	.	.	.	.	.	.	.	.	.	.	.
Vvi1g296	.	.	.	.	.	.	Lsa8g1249	Han8g0613	Han12g1277	.	.	.	.	.	.	.	.	.	.	.	.	.	.	.	.	.	.	.	.
Vvi1g297	.	.	.	Lsa4g0482	.	.	Lsa8g1253	Han8g0610	.	.	.	.	.	.	.	.	.	.	.	.	.	.	.	.	.	.	.	.	.
Vvi1g298	Lsa3g1864	.	Han17g2208	Lsa4g0481	.	Han17g4222	Lsa8g1254	.	.	Vvi14g890	.	.	.	.	.	.	.	.	.	.	.	.	.	.	.	.	.	.	.
Vvi1g299	Lsa3g1860	.	Han17g2210	Lsa4g0480	.	.	.	.	.	.	.	.	.	.	.	.	.	.	.	.	.	.	.	.	.	.	.	.	.
Vvi1g300	.	.	.	.	.	.	.	.	.	.	.	.	.	.	.	.	.	.	.	.	.	.	.	.	.	.	.	.	.
Vvi1g301	.	.	.	Lsa4g0472	.	.	Lsa8g1259	Han8g0604	.	.	.	.	.	.	.	.	.	.	.	.	.	.	.	.	.	.	.	.	.
Vvi1g302	.	.	.	.	.	.	.	.	.	.	.	.	.	.	.	.	.	.	.	.	.	.	.	.	.	.	.	.	.
Vvi1g303	Lsa3g1858	.	Han16g4375	Lsa4g0471	.	Han17g4217	Lsa8g1263	Han8g0603	Han12g1265	.	.	.	.	.	.	.	.	.	.	.	.	.	.	.	.	.	.	.	.
Vvi1g304	Lsa3g1855	.	Han17g2217	.	.	.	.	.	.	.	.	.	.	.	.	.	.	.	.	.	.	.	.	.	.	.	.	.	.
Vvi1g305	.	.	.	Lsa4g0464	.	.	Lsa8g1264	.	Han12g1260	Vvi14g887	.	.	.	.	.	.	.	.	.	.	.	.	.	.	.	.	.	.	.
Vvi1g306	.	.	.	Lsa4g0461	Han16g4371	.	.	.	.	.	.	.	.	.	.	.	.	.	.	.	.	.	.	.	.	.	.	.	.
Vvi1g307	Lsa3g1853	.	Han17g2219	.	.	.	.	.	.	.	.	.	.	.	.	.	.	.	.	.	.	.	.	.	.	.	.	.	.
Vvi1g308	Lsa3g1852	.	Han17g2222	.	.	.	.	.	.	.	.	.	.	.	.	.	.	.	.	.	.	.	.	.	.	.	.	.	.
Vvi1g309	.	.	.	.	.	.	.	.	.	Vvi14g884	.	.	.	.	.	.	Lsa4g4244	.	Han9g2749	Vvi17g327	.	.	.	.	.	.	.	.	.
Vvi1g310	.	.	.	.	.	.	.	.	.	.	.	.	.	.	.	.	.	.	.	.	.	.	.	.	.	.	.	.	.
Vvi1g311	Lsa3g1849	.	Han17g2223	.	.	.	.	.	.	.	.	.	.	.	.	.	.	.	.	.	.	.	.	.	.	.	.	.	.
Vvi1g312	.	.	.	.	.	.	.	.	.	.	.	.	.	.	.	.	.	.	.	.	.	.	.	.	.	.	.	.	.
Vvi1g313	Lsa3g1848	.	Han17g2226	Lsa4g0457	.	.	Lsa8g1270	Han8g0597	Han12g1243	Vvi14g881	.	.	.	.	.	.	.	.	.	Vvi17g323	.	.	.	.	.	.	.	.	.
Vvi1g314	Lsa3g1847	Han15g1468	Han17g2228	.	.	.	.	.	.	.	.	.	.	.	.	.	.	.	.	.	.	.	.	.	.	.	.	.	.
Vvi1g315	Lsa3g1845	.	.	.	.	.	Lsa8g1277	.	.	.	.	.	.	.	.	.	.	.	.	.	.	.	.	.	.	.	.	.	.
Vvi1g316	.	.	.	.	.	.	Lsa8g1278	Han8g0589	.	.	.	.	.	.	.	.	.	.	.	.	.	.	.	.	.	.	.	.	.
Vvi1g317	.	.	.	.	.	.	Lsa8g1279	.	Han12g1237	Vvi14g880	Lsa2g2137	Han7g1425	.	.	.	.	.	.	.	.	.	.	.	.	.	.	.	.	.
Vvi1g318	.	.	.	.	.	.	Lsa8g1288	Han8g0588	.	.	.	.	.	.	.	.	.	.	.	.	.	.	.	.	.	.	.	.	.
Vvi1g319	Lsa3g1844	.	Han16g4366	Lsa4g0456	.	Han17g4210	.	.	.	.	.	.	.	.	.	.	.	.	.	.	.	.	.	.	.	.	.	.	.
Vvi1g320	.	.	.	Lsa4g0453	.	Han17g4208	.	.	.	.	.	.	.	.	.	.	.	.	.	.	.	.	.	.	.	.	.	.	.
Vvi1g321	.	.	.	.	.	.	.	.	.	.	.	.	.	.	.	.	.	.	.	.	.	.	.	.	.	.	.	.	.
Vvi1g322	.	.	.	.	.	.	.	.	.	.	.	.	.	.	.	.	.	.	.	.	.	.	.	.	.	.	.	.	.
Vvi1g323	.	.	.	.	.	.	.	.	.	.	.	.	.	.	.	.	.	.	.	.	.	.	.	.	.	.	.	.	.
Vvi1g324	.	.	.	Lsa4g0452	.	Han17g4207	.	.	.	.	.	.	.	.	.	.	.	.	.	.	.	.	.	.	.	.	.	.	.
Vvi1g325	.	.	.	Lsa4g0451	.	.	.	.	.	.	.	.	.	.	.	.	.	.	.	.	.	.	.	.	.	.	.	.	.
Vvi1g326	Lsa3g1842	Han15g1610	Han16g4359	Lsa4g0450	.	.	.	.	.	Vvi14g875	.	.	.	.	.	.	.	.	.	Vvi17g314	.	.	.	.	.	.	.	.	.
Vvi1g327	Lsa3g1840	Han15g1609	Han17g2235	Lsa4g0448	.	Han17g4204	Lsa8g1291	Han8g0583	.	.	.	.	.	.	.	.	.	.	.	.	.	.	.	.	.	.	.	.	.
Vvi1g328	.	.	.	.	.	.	Lsa8g1294	.	.	.	.	.	.	.	.	.	.	.	.	.	.	.	.	.	.	.	.	.	.
Vvi1g329	.	.	.	.	.	.	.	.	.	Vvi14g872	.	.	.	.	.	.	Lsa4g4246	.	Han9g2754	.	.	.	.	.	.	.	.	.	.
Vvi1g330	.	.	.	Lsa4g0444	.	.	Lsa8g1297	Han8g0578	Han12g1230	.	.	.	.	.	.	.	.	.	.	Vvi17g300	.	.	.	.	.	.	.	.	.
Vvi1g331	Lsa3g1833	Han15g1603	Han16g4352	.	.	.	Lsa8g1300	.	.	Vvi14g867	.	.	.	.	.	.	.	.	.	.	.	.	.	.	.	.	.	.	.
Vvi1g332	Lsa3g1828	.	Han16g4346	Lsa4g0441	.	Han17g4198	.	.	.	.	.	.	.	.	.	.	.	.	.	.	.	.	.	.	.	.	.	.	.
Vvi1g333	.	.	.	.	.	.	.	.	.	.	.	.	.	.	.	.	.	.	.	.	.	.	.	.	.	.	.	.	.
Vvi1g334	.	.	.	.	.	.	.	.	.	.	.	.	.	.	.	.	.	.	.	.	.	.	.	.	.	.	.	.	.
Vvi1g335	.	.	.	.	.	.	Lsa8g1301	Han8g0561	Han12g1228	.	.	.	.	.	.	.	.	.	.	Vvi17g299	.	.	.	.	.	.	.	.	.
Vvi1g336	.	.	.	.	.	.	.	.	.	.	.	.	.	.	.	.	.	.	.	.	.	.	.	.	.	.	.	.	.
Vvi1g337	Lsa3g1827	.	Han17g2241	.	.	.	.	.	.	.	.	.	.	.	.	.	.	.	.	.	.	.	.	.	.	.	.	.	.
Vvi1g338	Lsa3g1825	.	Han16g4342	Lsa4g0439	.	Han17g4197	Lsa8g1302	.	Han12g1225	Vvi14g864	.	.	.	.	.	.	.	.	.	Vvi17g297	.	.	.	.	.	.	.	.	.
Vvi1g339	.	.	.	.	.	.	.	.	.	.	.	.	.	.	.	.	.	.	.	.	.	.	.	.	.	.	.	.	.
Vvi1g340	.	.	.	Lsa4g0438	.	Han17g4196	.	.	.	.	.	.	.	.	.	.	.	.	.	Vvi17g296	.	.	.	.	.	.	.	.	.
Vvi1g341	Lsa3g1824	Han15g1601	Han16g4341	Lsa4g0436	.	.	.	.	.	.	.	.	.	.	.	.	.	.	.	.	.	.	.	.	.	.	.	.	.
Vvi1g342	.	.	.	.	.	.	.	.	.	Vvi14g863	Lsa2g2142	Han7g1430	.	.	.	.	.	.	.	.	.	.	.	.	.	.	.	.	.
Vvi1g343	.	.	.	.	.	.	.	.	.	.	.	.	.	.	.	.	.	.	.	.	.	.	.	.	.	.	.	.	.
Vvi1g344	Lsa3g1820	Han15g1588	Han17g2253	.	.	.	.	.	.	.	.	.	.	.	.	.	.	.	.	.	.	.	.	.	.	.	.	.	.
Vvi1g345	Lsa3g1802	.	Han16g4340	Lsa4g0435	.	.	.	.	.	.	.	.	.	.	.	.	.	.	.	.	.	.	.	.	.	.	.	.	.
Vvi1g346	Lsa3g1801	.	.	.	.	.	Lsa8g1304	.	Han12g1222	.	.	.	.	.	.	.	.	.	.	.	.	.	.	.	.	.	.	.	.
Vvi1g347	Lsa3g1797	Han15g1470	.	.	.	.	.	.	.	.	.	.	.	.	.	.	.	.	.	.	.	.	.	.	.	.	.	.	.
Vvi1g348	Lsa3g1795	Han15g1579	.	.	.	.	Lsa8g1306	Han8g0557	Han12g1219	.	.	.	.	.	.	.	.	.	.	.	.	.	.	.	.	.	.	.	.
Vvi1g349	Lsa3g1788	.	Han17g2501	.	.	.	.	.	.	.	.	.	.	.	.	.	.	.	.	Vvi17g286	.	.	.	.	.	.	.	.	.
Vvi1g350	.	.	.	.	.	.	.	.	.	Vvi14g857	Lsa2g2148	Han7g1433	Han14g1799	.	.	.	Lsa4g4267	.	.	.	.	.	.	.	.	.	.	.	.
Vvi1g351	.	.	.	.	.	.	Lsa8g1309	Han8g0555	Han12g1216	.	.	.	.	.	.	.	.	.	.	.	.	.	.	.	.	.	.	.	.
Vvi1g352	.	.	.	Lsa4g0433	.	Han17g4190	Lsa8g1310	Han8g0554	.	.	.	.	.	.	.	.	.	.	.	Vvi17g283	.	.	.	.	.	.	.	.	.
Vvi1g353	Lsa3g1782	Han15g1572	.	.	.	.	.	.	.	.	.	.	.	.	.	.	.	.	.	.	.	.	.	.	.	.	.	.	.
Vvi1g354	.	.	.	.	.	.	Lsa8g1312	Han8g0552	Han12g1215	.	.	.	.	.	.	.	.	.	.	.	.	.	.	.	.	.	.	.	.
Vvi1g355	Lsa3g1781	Han15g1571	.	.	.	.	.	.	.	.	.	.	.	.	.	.	.	.	.	.	.	.	.	.	.	.	.	.	.
Vvi1g356	.	.	.	.	.	.	Lsa8g1313	Han8g0549	.	.	.	.	.	.	.	.	.	.	.	Vvi17g278	.	.	.	.	.	.	.	.	.
Vvi1g357	.	.	.	Lsa4g0432	.	Han17g4189	.	.	.	.	.	.	.	.	.	.	.	.	.	Vvi17g277	.	.	.	.	.	.	.	.	.
Vvi1g358	.	.	.	.	.	.	Lsa8g1314	Han8g0548	.	.	.	.	.	.	.	.	.	.	.	.	.	.	.	.	.	.	.	.	.
Vvi1g359	.	.	.	.	.	.	.	.	.	.	.	.	.	.	.	.	.	.	.	.	.	.	.	.	.	.	.	.	.
Vvi1g360	.	.	.	.	.	.	.	.	.	.	.	.	.	.	.	.	.	.	.	.	.	.	.	.	.	.	.	.	.
Vvi1g361	.	.	.	.	.	.	.	.	.	.	.	.	.	.	.	.	.	.	.	.	.	.	.	.	.	.	.	.	.
Vvi1g362	.	.	.	.	.	.	.	.	.	.	.	.	.	.	.	.	.	.	.	.	.	.	.	.	.	.	.	.	.
Vvi1g363	Lsa3g1776	.	Han16g4334	.	.	.	Lsa8g1318	Han8g0546	.	Vvi14g845	Lsa2g2151	Han7g1456	.	.	.	.	Lsa4g4275	Han11g0363	.	Vvi17g274	.	.	.	.	.	.	.	.	.
Vvi1g364	.	.	.	Lsa4g0430	.	.	.	.	.	.	.	.	.	.	.	.	.	.	.	.	.	.	.	.	.	.	.	.	.
Vvi1g365	Lsa3g1775	Han15g1566	Han17g2493	.	.	.	.	.	.	.	.	.	.	.	.	.	.	.	.	.	.	.	.	.	.	.	.	.	.
Vvi1g366	.	.	.	.	.	.	.	.	.	.	.	.	.	.	.	.	.	.	.	.	.	.	.	.	.	.	.	.	.
Vvi1g367	.	.	.	.	.	.	.	.	.	.	.	.	.	.	.	.	.	.	.	.	.	.	.	.	.	.	.	.	.
Vvi1g368	Lsa3g1774	Han15g1564	Han17g2489	.	.	.	.	.	.	.	.	.	.	.	.	.	.	.	.	.	.	.	.	.	.	.	.	.	.
Vvi1g369	.	.	.	.	.	.	Lsa8g1322	Han8g0541	.	.	.	.	.	.	.	.	.	.	.	.	.	.	.	.	.	.	.	.	.
Vvi1g370	.	.	.	.	.	.	.	.	.	.	.	.	.	.	.	.	.	.	.	.	.	.	.	.	.	.	.	.	.
Vvi1g371	.	.	.	.	.	.	Lsa8g1323	Han8g0540	Han12g1212	Vvi14g843	Lsa2g2153	.	Han14g1790	.	.	.	.	.	.	.	.	.	.	.	.	.	.	.	.
Vvi1g372	.	.	.	.	.	.	.	.	.	.	.	.	.	.	.	.	.	.	.	.	.	.	.	.	.	.	.	.	.
Vvi1g373	.	.	.	.	.	.	.	.	.	.	.	.	.	.	.	.	.	.	.	.	.	.	.	.	.	.	.	.	.
Vvi1g374	.	.	.	.	.	.	.	.	.	.	.	.	.	.	.	.	.	.	.	.	.	.	.	.	.	.	.	.	.
Vvi1g375	.	.	.	.	.	.	.	.	.	.	.	.	.	.	.	.	.	.	.	Vvi17g270	.	.	.	.	.	.	.	.	.
Vvi1g376	.	.	.	.	.	.	.	.	.	.	.	.	.	.	.	.	.	.	.	.	.	.	.	.	.	.	.	.	.
Vvi1g377	Lsa3g1764	Han15g1557	Han17g2482	.	.	.	.	.	.	.	.	.	.	.	.	.	.	.	.	Vvi17g269	.	.	.	.	.	.	.	.	.
Vvi1g378	.	.	.	Lsa4g0427	Han16g4399	Han17g4182	Lsa8g1329	.	.	.	.	.	.	.	.	.	.	.	.	.	.	.	.	.	.	.	.	.	.
Vvi1g379	.	.	.	.	.	.	Lsa8g1330	.	Han12g1209	.	.	.	.	.	.	.	.	.	.	Vvi17g260	.	.	.	.	.	.	.	.	.
Vvi1g380	Lsa3g1763	.	Han17g2480	.	.	.	Lsa8g1332	.	Han12g1208	.	.	.	.	.	.	.	.	.	.	Vvi17g258	.	.	.	.	.	.	.	.	.
Vvi1g381	Lsa3g1761	.	Han17g2478	Lsa4g0426	.	.	.	.	.	.	.	.	.	.	.	.	.	.	.	.	.	.	.	.	.	.	.	.	.
Vvi1g382	.	.	.	.	.	.	.	.	.	.	.	.	.	.	.	.	.	.	.	.	.	.	.	.	.	.	.	.	.
Vvi1g383	Lsa3g1759	Han15g1552	Han17g2473	Lsa4g0424	.	Han17g4180	.	.	.	.	.	.	.	.	.	.	.	.	.	.	.	.	.	.	.	.	.	.	.
Vvi1g384	Lsa3g1757	Han15g1550	.	.	.	.	.	.	.	.	.	.	.	.	.	.	.	.	.	.	.	.	.	.	.	.	.	.	.
Vvi1g385	.	.	.	Lsa4g0423	Han16g4401	.	Lsa8g1335	Han8g0526	.	.	.	.	.	.	.	.	.	.	.	.	.	.	.	.	.	.	.	.	.
Vvi1g386	.	.	.	.	.	.	.	.	.	.	.	.	.	.	.	.	.	.	.	.	.	.	.	.	.	.	.	.	.
Vvi1g387	.	.	.	.	.	.	.	.	.	.	.	.	.	.	.	.	.	.	.	.	.	.	.	.	.	.	.	.	.
Vvi1g388	.	.	.	.	.	.	Lsa8g1336	Han8g0524	.	.	.	.	.	.	.	.	.	.	.	.	.	.	.	.	.	.	.	.	.
Vvi1g389	.	.	.	.	.	.	.	.	.	Vvi14g827	.	.	.	Lsa3g2434	.	Han12g2610	.	.	.	.	.	.	.	.	.	.	.	.	.
Vvi1g390	.	.	.	Lsa4g0420	.	Han17g4179	Lsa8g1337	Han8g0517	Han12g1206	.	.	.	.	.	.	.	.	.	.	Vvi17g250	.	.	.	.	.	.	.	.	.
Vvi1g391	.	.	.	.	.	.	Lsa8g1338	.	Han12g1204	.	.	.	.	.	.	.	.	.	.	.	.	.	.	.	.	.	.	.	.
Vvi1g392	.	.	.	.	.	.	.	.	.	.	.	.	.	.	.	.	.	.	.	.	.	.	.	.	.	.	.	.	.
Vvi1g393	.	.	.	Lsa4g0419	.	Han17g4178	Lsa8g1342	.	.	.	.	.	.	.	.	.	.	.	.	.	.	.	.	.	.	.	.	.	.
Vvi1g394	Lsa3g1754	Han15g1545	.	.	.	.	.	.	.	.	.	.	.	.	.	.	.	.	.	.	.	.	.	.	.	.	.	.	.
Vvi1g395	.	.	.	.	.	.	Lsa8g1345	.	.	.	.	.	.	.	.	.	.	.	.	.	.	.	.	.	.	.	.	.	.
Vvi1g396	Lsa3g1752	Han15g1540	.	Lsa4g0417	.	Han17g4176	Lsa8g1348	Han8g0509	Han12g1194	Vvi14g815	Lsa2g2160	.	.	.	.	.	Lsa4g4290	.	Han9g2804	.	.	.	.	.	.	.	.	.	.
Vvi1g397	.	.	.	.	.	.	Lsa8g1351	Han8g0505	.	Vvi14g806	.	.	.	.	.	.	Lsa4g4296	.	Han9g2810	.	.	.	.	.	.	.	.	.	.
Vvi1g398	Lsa3g1751	Han15g1537	.	.	.	.	Lsa8g1356	Han8g0497	.	.	.	.	.	.	.	.	.	.	.	.	.	.	.	.	.	.	.	.	.
Vvi1g399	.	.	.	.	.	.	.	.	.	.	.	.	.	.	.	.	.	.	.	.	.	.	.	.	.	.	.	.	.
Vvi1g400	Lsa3g1750	Han15g1535	.	Lsa4g0416	.	.	.	.	.	.	.	.	.	.	.	.	.	.	.	.	.	.	.	.	.	.	.	.	.
Vvi1g401	Lsa3g1747	Han15g1533	.	.	.	.	.	.	.	Vvi14g805	.	.	.	.	.	.	Lsa4g4297	Han11g0353	Han9g2811	.	.	.	.	.	.	.	.	.	.
Vvi1g402	.	.	.	Lsa4g0415	.	.	.	.	.	.	.	.	.	.	.	.	.	.	.	.	.	.	.	.	.	.	.	.	.
Vvi1g403	Lsa3g1744	.	Han17g2267	Lsa4g0414	.	Han17g4174	.	.	.	.	.	.	.	.	.	.	.	.	.	.	.	.	.	.	.	.	.	.	.
Vvi1g404	.	.	.	Lsa4g0413	.	Han17g4173	.	.	.	.	.	.	.	.	.	.	.	.	.	.	.	.	.	.	.	.	.	.	.
Vvi1g405	.	.	.	.	.	.	Lsa8g1361	Han8g0489	.	Vvi14g790	Lsa2g2164	.	Han14g1781	Lsa3g2445	Han15g0989	Han12g2623	.	.	.	.	.	.	.	.	.	.	.	.	.
Vvi1g406	.	.	.	Lsa4g0405	.	Han17g4169	Lsa8g1364	Han8g0488	Han12g1184	Vvi14g788	.	.	.	.	.	.	Lsa4g4313	.	Han9g2819	.	.	.	.	.	.	.	.	.	.
Vvi1g407	.	.	.	.	.	.	.	.	.	.	.	.	.	.	.	.	.	.	.	.	.	.	.	.	.	.	.	.	.
Vvi1g408	.	.	.	.	.	.	.	.	.	.	.	.	.	.	.	.	.	.	.	.	.	.	.	.	.	.	.	.	.
Vvi1g409	Lsa3g1742	.	.	.	.	.	.	.	.	.	.	.	.	.	.	.	.	.	.	.	.	.	.	.	.	.	.	.	.
Vvi1g410	.	.	.	Lsa4g0404	.	Han17g4164	.	.	.	.	.	.	.	.	.	.	.	.	.	.	.	.	.	.	.	.	.	.	.
Vvi1g411	.	.	.	.	.	.	Lsa8g1368	.	.	.	.	.	.	.	.	.	.	.	.	.	.	.	.	.	.	.	.	.	.
Vvi1g412	Lsa3g1741	.	.	.	.	.	Lsa8g1369	Han8g0484	Han12g1183	.	.	.	.	.	.	.	.	.	.	.	.	.	.	.	.	.	.	.	.
Vvi1g413	.	.	.	.	.	.	Lsa8g1370	Han8g0483	Han12g1181	Vvi14g777	.	.	.	Lsa3g2446	.	Han12g2626	.	.	.	Vvi17g229	.	.	.	.	.	.	.	.	.
Vvi1g414	.	.	.	Lsa4g0403	.	Han17g4162	Lsa8g1372	.	Han12g1180	.	.	.	.	.	.	.	.	.	.	.	.	.	.	.	.	.	.	.	.
Vvi1g415	Lsa3g1740	.	.	.	.	.	.	.	.	.	.	.	.	.	.	.	.	.	.	.	.	.	.	.	.	.	.	.	.
Vvi1g416	.	.	.	.	.	.	.	.	.	.	.	.	.	.	.	.	.	.	.	.	.	.	.	.	.	.	.	.	.
Vvi1g417	.	.	.	Lsa4g0393	.	.	.	.	.	.	.	.	.	.	.	.	.	.	.	.	.	.	.	.	.	.	.	.	.
Vvi1g418	Lsa3g1734	.	.	.	.	.	.	.	.	.	.	.	.	.	.	.	.	.	.	.	.	.	.	.	.	.	.	.	.
Vvi1g419	.	.	.	.	.	.	.	.	.	.	.	.	.	.	.	.	.	.	.	.	.	.	.	.	.	.	.	.	.
Vvi1g420	Lsa3g1732	Han15g1528	.	.	.	.	Lsa8g1378	Han8g0477	Han12g1171	.	.	.	.	.	.	.	.	.	.	.	.	.	.	.	.	.	.	.	.
Vvi1g421	.	.	.	.	.	.	.	.	.	.	.	.	.	.	.	.	.	.	.	.	.	.	.	.	.	.	.	.	.
Vvi1g422	Lsa3g1729	.	.	.	.	.	.	.	.	.	.	.	.	.	.	.	.	.	.	.	.	.	.	.	.	.	.	.	.
Vvi1g423	.	.	.	.	.	.	.	.	.	.	.	.	.	.	.	.	.	.	.	.	.	.	.	.	.	.	.	.	.
Vvi1g424	Lsa3g1728	.	.	.	.	.	.	.	.	.	.	.	.	.	.	.	.	.	.	.	.	.	.	.	.	.	.	.	.
Vvi1g425	Lsa3g1727	Han15g1525	.	.	.	.	.	.	.	.	.	.	.	.	.	.	.	.	.	.	.	.	.	.	.	.	.	.	.
Vvi1g426	Lsa3g1726	.	.	.	.	.	.	.	.	.	.	.	.	.	.	.	.	.	.	.	.	.	.	.	.	.	.	.	.
Vvi1g427	.	.	.	.	.	.	.	.	.	.	.	.	.	.	.	.	.	.	.	.	.	.	.	.	.	.	.	.	.
Vvi1g428	.	.	.	Lsa4g0387	.	.	.	.	.	.	.	.	.	.	.	.	.	.	.	.	.	.	.	.	.	.	.	.	.
Vvi1g429	.	.	.	Lsa4g0386	.	Han17g4158	.	.	.	.	.	.	.	.	.	.	.	.	.	.	.	.	.	.	.	.	.	.	.
Vvi1g430	.	.	.	.	.	.	.	.	.	.	.	.	.	.	.	.	.	.	.	.	.	.	.	.	.	.	.	.	.
Vvi1g431	.	.	.	Lsa4g0385	.	Han17g4157	.	.	.	.	.	.	.	.	.	.	.	.	.	.	.	.	.	.	.	.	.	.	.
Vvi1g432	.	.	.	.	.	.	Lsa8g1381	Han8g0475	Han12g1164	.	.	.	.	.	.	.	.	.	.	.	.	.	.	.	.	.	.	.	.
Vvi1g433	.	.	.	Lsa4g0384	.	Han17g4152	Lsa8g1384	.	Han12g1162	.	.	.	.	.	.	.	.	.	.	.	.	.	.	.	.	.	.	.	.
Vvi1g434	.	.	.	Lsa4g0383	.	Han17g4150	.	.	.	.	.	.	.	.	.	.	.	.	.	.	.	.	.	.	.	.	.	.	.
Vvi1g435	.	.	.	.	.	.	.	.	.	.	.	.	.	.	.	.	.	.	.	Vvi17g212	.	.	.	.	.	.	.	.	.
Vvi1g436	.	.	.	.	.	.	Lsa8g1385	Han8g0474	Han12g1160	.	.	.	.	.	.	.	.	.	.	.	.	.	.	.	.	.	.	.	.
Vvi1g437	.	.	.	.	.	.	.	.	.	.	.	.	.	.	.	.	.	.	.	.	.	.	.	.	.	.	.	.	.
Vvi1g438	.	.	.	.	.	.	Lsa8g1387	Han8g0468	.	.	.	.	.	.	.	.	.	.	.	Vvi17g210	.	.	.	.	.	.	.	.	.
Vvi1g439	.	.	.	.	.	.	.	.	.	.	.	.	.	.	.	.	.	.	.	.	.	.	.	.	.	.	.	.	.
Vvi1g440	.	.	.	.	.	.	.	.	.	.	.	.	.	.	.	.	.	.	.	.	.	.	.	.	.	.	.	.	.
Vvi1g441	Lsa3g1723	.	.	.	.	.	Lsa8g1390	Han8g0462	.	.	.	.	.	.	.	.	.	.	.	.	.	.	.	.	.	.	.	.	.
Vvi1g442	.	.	.	.	.	.	.	.	.	.	.	.	.	.	.	.	.	.	.	.	.	.	.	.	.	.	.	.	.
Vvi1g443	.	.	.	.	.	.	.	.	.	.	.	.	.	.	.	.	.	.	.	.	.	.	.	.	.	.	.	.	.
Vvi1g444	.	.	.	.	.	.	.	.	.	.	.	.	.	.	.	.	.	.	.	.	.	.	.	.	.	.	.	.	.
Vvi1g445	Lsa3g1717	Han15g1522	.	.	.	.	.	.	.	.	.	.	.	.	.	.	.	.	.	.	.	.	.	.	.	.	.	.	.
Vvi1g446	Lsa3g1713	.	.	Lsa4g0380	Han16g4419	Han17g4144	.	.	.	.	.	.	.	.	.	.	.	.	.	.	.	.	.	.	.	.	.	.	.
Vvi1g447	.	.	.	.	.	.	.	.	.	.	.	.	.	.	.	.	.	.	.	.	.	.	.	.	.	.	.	.	.
Vvi1g448	.	.	.	.	.	.	.	.	.	.	.	.	.	.	.	.	.	.	.	.	.	.	.	.	.	.	.	.	.
Vvi1g449	.	.	.	.	.	.	.	.	.	.	.	.	.	.	.	.	.	.	.	Vvi17g208	.	.	.	.	.	.	.	.	.
Vvi1g450	Lsa3g1709	.	.	.	.	.	.	.	.	.	.	.	.	.	.	.	.	.	.	.	.	.	.	.	.	.	.	.	.
Vvi1g451	.	.	.	.	.	.	.	.	.	.	.	.	.	.	.	.	.	.	.	.	.	.	.	.	.	.	.	.	.
Vvi1g452	.	.	.	Lsa4g0715	Han16g4085	.	Lsa8g1173	.	.	Vvi14g752	Lsa2g2179	.	Han14g2512	.	.	.	Lsa4g4327	.	.	Vvi17g194	.	.	.	.	.	.	.	.	.
Vvi1g453	Lsa3g1707	Han15g1516	.	Lsa4g0377	.	Han17g4141	Lsa8g1395	.	Han12g1143	Vvi14g750	.	.	.	Lsa3g2482	.	Han12g2643	Lsa4g4336	.	Han9g2835	.	.	.	.	.	.	.	.	.	.
Vvi1g454	Lsa3g1706	.	.	Lsa4g0375	.	Han17g4139	Lsa8g1396	Han8g0458	Han12g1142	.	.	.	.	.	.	.	.	.	.	.	.	.	.	.	.	.	.	.	.
Vvi1g455	.	.	.	.	.	.	.	.	.	.	.	.	.	.	.	.	.	.	.	.	.	.	.	.	.	.	.	.	.
Vvi1g456	.	.	.	Lsa4g0374	.	Han17g4137	Lsa8g1398	.	Han12g1138	Vvi14g730	.	.	.	.	.	.	.	.	.	.	.	.	.	.	.	.	.	.	.
Vvi1g457	.	.	.	.	.	.	Lsa8g1399	.	Han12g1137	.	.	.	.	.	.	.	.	.	.	.	.	.	.	.	.	.	.	.	.
Vvi1g458	.	.	.	.	.	.	Lsa8g1400	.	Han12g1134	.	.	.	.	.	.	.	.	.	.	.	.	.	.	.	.	.	.	.	.
Vvi1g459	.	.	.	.	.	.	Lsa8g1401	.	Han12g1132	.	.	.	.	.	.	.	.	.	.	.	.	.	.	.	.	.	.	.	.
Vvi1g460	.	.	.	Lsa4g0373	.	.	Lsa8g1402	.	Han12g1131	.	.	.	.	.	.	.	.	.	.	.	.	.	.	.	.	.	.	.	.
Vvi1g461	Lsa3g1705	.	.	.	.	.	Lsa8g1404	.	Han12g1129	.	.	.	.	.	.	.	.	.	.	.	.	.	.	.	.	.	.	.	.
Vvi1g462	Lsa3g1704	.	.	Lsa4g0372	.	.	Lsa8g1405	Han8g0453	Han12g1128	.	.	.	.	.	.	.	.	.	.	.	.	.	.	.	.	.	.	.	.
Vvi1g463	Lsa3g1701	Han15g1515	.	.	.	.	Lsa8g1406	.	.	.	.	.	.	.	.	.	.	.	.	.	.	.	.	.	.	.	.	.	.
Vvi1g464	.	.	.	Lsa4g0369	.	Han17g4136	.	.	.	.	.	.	.	.	.	.	.	.	.	.	.	.	.	.	.	.	.	.	.
Vvi1g465	.	.	.	.	.	.	.	.	.	.	.	.	.	.	.	.	.	.	.	.	.	.	.	.	.	.	.	.	.
Vvi1g466	.	.	.	.	.	.	.	.	.	.	.	.	.	.	.	.	.	.	.	.	.	.	.	.	.	.	.	.	.
Vvi1g467	.	.	.	.	.	.	.	.	.	.	.	.	.	.	.	.	.	.	.	.	.	.	.	.	.	.	.	.	.
Vvi1g468	.	.	.	.	.	.	.	.	.	.	.	.	.	.	.	.	.	.	.	.	.	.	.	.	.	.	.	.	.
Vvi1g469	.	.	.	.	.	.	Lsa8g1420	Han8g0450	Han12g1123	.	.	.	.	.	.	.	.	.	.	.	.	.	.	.	.	.	.	.	.
Vvi1g470	.	.	.	Lsa4g0365	.	Han17g4133	Lsa8g1421	Han8g0449	Han12g1121	.	.	.	.	.	.	.	.	.	.	.	.	.	.	.	.	.	.	.	.
Vvi1g471	.	.	.	Lsa4g0362	.	Han17g4131	Lsa8g1423	.	.	.	.	.	.	.	.	.	.	.	.	.	.	.	.	.	.	.	.	.	.
Vvi1g472	.	.	.	.	.	.	Lsa8g1425	.	.	.	.	.	.	.	.	.	.	.	.	.	.	.	.	.	.	.	.	.	.
Vvi1g473	.	.	.	Lsa4g0361	.	.	Lsa8g1426	.	.	.	.	.	.	.	.	.	.	.	.	.	.	.	.	.	.	.	.	.	.
Vvi1g474	.	.	.	.	.	.	.	.	.	.	.	.	.	.	.	.	.	.	.	.	.	.	.	.	.	.	.	.	.
Vvi1g475	.	.	.	.	.	.	Lsa8g1427	.	.	.	.	.	.	.	.	.	.	.	.	.	.	.	.	.	.	.	.	.	.
Vvi1g476	.	.	.	Lsa4g0360	.	.	.	.	.	.	.	.	.	.	.	.	.	.	.	.	.	.	.	.	.	.	.	.	.
Vvi1g477	.	.	.	Lsa4g0359	.	Han17g4128	.	.	.	.	.	.	.	.	.	.	.	.	.	.	.	.	.	.	.	.	.	.	.
Vvi1g478	.	.	.	Lsa4g0358	.	Han17g4127	.	.	.	.	.	.	.	.	.	.	.	.	.	.	.	.	.	.	.	.	.	.	.
Vvi1g479	Lsa3g1700	.	.	Lsa4g0356	.	Han17g4126	.	.	.	.	.	.	.	.	.	.	.	.	.	.	.	.	.	.	.	.	.	.	.
Vvi1g480	.	.	.	Lsa4g0355	.	.	.	.	.	.	.	.	.	.	.	.	.	.	.	Vvi17g188	.	.	.	.	.	.	.	.	.
Vvi1g481	.	.	.	.	.	.	.	.	.	.	.	.	.	.	.	.	.	.	.	.	.	.	.	.	.	.	.	.	.
Vvi1g482	.	.	.	.	.	.	.	.	.	.	.	.	.	.	.	.	.	.	.	.	.	.	.	.	.	.	.	.	.
Vvi1g483	Lsa3g1698	Han15g1513	.	Lsa4g0354	.	.	.	.	.	.	.	.	.	.	.	.	.	.	.	.	.	.	.	.	.	.	.	.	.
Vvi1g484	Lsa3g1697	.	.	.	.	.	Lsa8g1443	.	Han12g1106	Vvi14g693	.	.	.	.	.	.	.	.	.	.	.	.	.	.	.	.	.	.	.
Vvi1g485	.	.	.	.	.	.	.	.	.	.	.	.	.	.	.	.	.	.	.	.	.	.	.	.	.	.	.	.	.
Vvi1g486	.	.	.	Lsa4g0352	.	Han17g4124	.	.	.	.	.	.	.	.	.	.	.	.	.	.	.	.	.	.	.	.	.	.	.
Vvi1g487	Lsa3g1696	Han15g1512	.	.	.	.	.	.	.	.	.	.	.	.	.	.	.	.	.	.	.	.	.	.	.	.	.	.	.
Vvi1g488	.	.	.	Lsa4g0351	.	Han17g4119	.	.	.	.	.	.	.	.	.	.	.	.	.	.	.	.	.	.	.	.	.	.	.
Vvi1g489	.	.	.	Lsa4g0350	.	Han17g4117	.	.	.	.	.	.	.	.	.	.	.	.	.	.	.	.	.	.	.	.	.	.	.
Vvi1g490	.	.	.	.	.	.	.	.	.	.	.	.	.	.	.	.	.	.	.	Vvi17g175	.	.	.	.	.	.	.	.	.
Vvi1g491	.	.	.	.	.	.	.	.	.	.	.	.	.	.	.	.	.	.	.	.	.	.	.	.	.	.	.	.	.
Vvi1g492	.	.	.	.	.	.	.	.	.	.	.	.	.	.	.	.	.	.	.	.	.	.	.	.	.	.	.	.	.
Vvi1g493	Lsa3g1694	Han15g1510	.	Lsa4g0343	.	Han17g4115	.	.	.	.	.	.	.	.	.	.	.	.	.	.	.	.	.	.	.	.	.	.	.
Vvi1g494	.	.	.	.	.	.	.	.	.	.	.	.	.	.	.	.	.	.	.	.	.	.	.	.	.	.	.	.	.
Vvi1g495	.	.	.	.	.	.	.	.	.	.	.	.	.	.	.	.	.	.	.	.	.	.	.	.	.	.	.	.	.
Vvi1g496	.	.	.	.	.	.	.	.	.	.	.	.	.	.	.	.	.	.	.	.	.	.	.	.	.	.	.	.	.
Vvi1g497	Lsa3g1691	Han15g1509	.	.	.	.	.	.	.	.	.	.	.	.	.	.	.	.	.	.	.	.	.	.	.	.	.	.	.
Vvi1g498	Lsa3g1690	Han15g1508	.	Lsa4g0341	.	.	.	.	.	.	.	.	.	.	.	.	.	.	.	.	.	.	.	.	.	.	.	.	.
Vvi1g499	Lsa3g1689	.	.	.	.	.	.	.	.	.	.	.	.	.	.	.	.	.	.	.	.	.	.	.	.	.	.	.	.
Vvi1g500	.	.	.	Lsa4g0694	Han16g4109	.	Lsa8g1172	.	Han12g1342	.	.	.	.	.	.	.	.	.	.	.	.	.	.	.	.	.	.	.	.
Vvi1g501	.	.	.	.	.	.	.	.	.	.	.	.	.	.	.	.	.	.	.	.	.	.	.	.	.	.	.	.	.
Vvi1g502	.	.	.	.	.	.	.	.	.	.	.	.	.	.	.	.	.	.	.	.	.	.	.	.	.	.	.	.	.
Vvi1g503	.	.	.	.	.	.	.	.	.	.	.	.	.	.	.	.	.	.	.	.	.	.	.	.	.	.	.	.	.
Vvi1g504	.	.	.	.	.	.	Lsa8g1171	.	Han12g1343	.	.	.	.	.	.	.	.	.	.	.	.	.	.	.	.	.	.	.	.
Vvi1g505	.	.	.	Lsa4g0689	Han16g4112	.	.	.	.	.	.	.	.	.	.	.	.	.	.	.	.	.	.	.	.	.	.	.	.
Vvi1g506	.	.	.	.	.	.	Lsa8g1169	.	Han12g1344	.	.	.	.	.	.	.	.	.	.	.	.	.	.	.	.	.	.	.	.
Vvi1g507	.	.	.	.	.	.	Lsa8g1168	Han8g1784	.	.	.	.	.	.	.	.	.	.	.	.	.	.	.	.	.	.	.	.	.
Vvi1g508	.	.	.	.	.	.	.	.	.	.	.	.	.	.	.	.	.	.	.	.	.	.	.	.	.	.	.	.	.
Vvi1g509	.	.	.	.	.	.	.	.	.	.	.	.	.	.	.	.	.	.	.	.	.	.	.	.	.	.	.	.	.
Vvi1g510	.	.	.	.	.	.	.	.	.	.	.	.	.	.	.	.	.	.	.	.	.	.	.	.	.	.	.	.	.
Vvi1g511	.	.	.	.	.	.	.	.	.	.	.	.	.	.	.	.	.	.	.	.	.	.	.	.	.	.	.	.	.
Vvi1g512	.	.	.	.	.	.	.	.	.	.	.	.	.	.	.	.	.	.	.	.	.	.	.	.	.	.	.	.	.
Vvi1g513	.	.	.	.	.	.	.	.	.	.	.	.	.	.	.	.	.	.	.	.	.	.	.	.	.	.	.	.	.
Vvi1g514	.	.	.	.	.	.	.	.	.	.	.	.	.	.	.	.	.	.	.	.	.	.	.	.	.	.	.	.	.
Vvi1g515	.	.	.	.	.	.	Lsa8g1166	Han8g1786	.	.	.	.	.	.	.	.	.	.	.	.	.	.	.	.	.	.	.	.	.
Vvi1g516	.	.	.	Lsa4g0646	.	.	.	.	.	.	.	.	.	.	.	.	.	.	.	.	.	.	.	.	.	.	.	.	.
Vvi1g517	.	.	.	.	.	.	Lsa8g1165	Han8g1787	.	.	.	.	.	.	.	.	.	.	.	.	.	.	.	.	.	.	.	.	.
Vvi1g518	.	.	.	.	.	.	.	.	.	.	.	.	.	.	.	.	.	.	.	.	.	.	.	.	.	.	.	.	.
Vvi1g519	.	.	.	.	.	.	.	.	.	.	.	.	.	.	.	.	.	.	.	.	.	.	.	.	.	.	.	.	.
Vvi1g520	.	.	.	Lsa4g0648	.	Han17g4071	.	.	.	.	.	.	.	.	.	.	.	.	.	.	.	.	.	.	.	.	.	.	.
Vvi1g521	.	.	.	.	.	.	.	.	.	.	.	.	.	.	.	.	.	.	.	.	.	.	.	.	.	.	.	.	.
Vvi1g522	.	.	.	.	.	.	.	.	.	.	.	.	.	.	.	.	.	.	.	.	.	.	.	.	.	.	.	.	.
Vvi1g523	.	.	.	Lsa4g0650	.	Han17g4072	.	.	.	.	.	.	.	.	.	.	.	.	.	.	.	.	.	.	.	.	.	.	.
Vvi1g524	.	.	.	Lsa4g0651	.	Han17g4073	.	.	.	.	.	.	.	.	.	.	.	.	.	.	.	.	.	.	.	.	.	.	.
Vvi1g525	.	.	.	Lsa4g0652	.	Han17g4074	.	.	.	.	.	.	.	.	.	.	.	.	.	.	.	.	.	.	.	.	.	.	.
Vvi1g526	.	.	.	Lsa4g0656	.	Han17g4077	.	.	.	.	.	.	.	.	.	.	.	.	.	.	.	.	.	.	.	.	.	.	.
Vvi1g527	.	.	.	.	.	.	.	.	.	.	.	.	.	.	.	.	.	.	.	.	.	.	.	.	.	.	.	.	.
Vvi1g528	.	.	.	.	.	.	Lsa8g1152	Han8g1810	Han12g1346	.	.	.	.	.	.	.	.	.	.	.	.	.	.	.	.	.	.	.	.
Vvi1g529	.	.	.	.	.	.	.	.	.	.	.	.	.	.	.	.	.	.	.	.	.	.	.	.	.	.	.	.	.
Vvi1g530	.	.	.	.	.	.	.	.	.	.	.	.	.	.	.	.	.	.	.	.	.	.	.	.	.	.	.	.	.
Vvi1g531	.	.	.	.	.	.	Lsa8g1150	Han8g1815	Han12g1355	.	.	.	.	.	.	.	.	.	.	.	.	.	.	.	.	.	.	.	.
Vvi1g532	.	.	.	Lsa4g0657	.	Han17g4078	.	.	.	.	.	.	.	.	.	.	.	.	.	.	.	.	.	.	.	.	.	.	.
Vvi1g533	.	.	.	.	.	.	.	.	.	.	.	.	.	.	.	.	.	.	.	.	.	.	.	.	.	.	.	.	.
Vvi1g534	.	.	.	Lsa4g0658	.	.	Lsa8g1148	Han8g1816	Han12g1356	.	.	.	.	.	.	.	.	.	.	.	.	.	.	.	.	.	.	.	.
Vvi1g535	.	.	.	.	.	.	.	.	.	.	.	.	.	.	.	.	.	.	.	.	.	.	.	.	.	.	.	.	.
Vvi1g536	.	.	.	.	.	.	.	.	.	.	.	.	.	.	.	.	.	.	.	.	.	.	.	.	.	.	.	.	.
Vvi1g537	.	.	.	.	.	.	.	.	.	.	.	.	.	.	.	.	.	.	.	.	.	.	.	.	.	.	.	.	.
Vvi1g538	Lsa3g0911	.	.	.	.	.	Lsa8g1137	Han8g1836	.	.	.	.	.	.	.	.	.	.	.	.	.	.	.	.	.	.	.	.	.
Vvi1g539	.	.	.	Lsa4g0660	.	Han17g4080	Lsa8g1136	Han8g1837	.	.	.	.	.	.	.	.	.	.	.	.	.	.	.	.	.	.	.	.	.
Vvi1g540	.	.	.	.	.	.	.	.	.	.	.	.	.	.	.	.	.	.	.	.	.	.	.	.	.	.	.	.	.
Vvi1g541	.	.	.	Lsa4g0665	.	Han17g4081	.	.	.	.	.	.	.	.	.	.	.	.	.	.	.	.	.	.	.	.	.	.	.
Vvi1g542	.	.	.	.	.	.	Lsa8g4500	.	.	.	.	.	.	.	.	.	.	.	.	.	.	.	.	.	.	.	.	.	.
Vvi1g543	.	.	.	Lsa4g0672	.	.	Lsa8g1131	.	Han12g1364	.	.	.	.	.	.	.	.	.	.	.	.	.	.	.	.	.	.	.	.
Vvi1g544	.	.	.	Lsa4g0678	.	Han17g4086	.	.	.	.	.	.	.	.	.	.	.	.	.	.	.	.	.	.	.	.	.	.	.
Vvi1g545	.	.	.	.	.	.	Lsa8g1130	Han8g1846	.	.	.	.	.	.	.	.	.	.	.	.	.	.	.	.	.	.	.	.	.
Vvi1g546	.	.	.	.	.	.	Lsa8g1128	Han8g1848	.	.	.	.	.	.	.	.	.	.	.	.	.	.	.	.	.	.	.	.	.
Vvi1g547	.	.	.	Lsa4g0634	Han16g4150	.	Lsa8g1127	Han8g1851	.	.	.	.	.	.	.	.	.	.	.	.	.	.	.	.	.	.	.	.	.
Vvi1g548	.	.	.	.	.	.	.	.	.	.	.	.	.	.	.	.	.	.	.	.	.	.	.	.	.	.	.	.	.
Vvi1g549	.	.	.	.	.	.	.	.	.	.	.	.	.	.	.	.	.	.	.	.	.	.	.	.	.	.	.	.	.
Vvi1g550	.	.	.	Lsa4g0075	.	Han17g4341	Lsa8g1126	Han8g1854	.	.	.	.	.	.	.	.	.	.	.	.	.	.	.	.	.	.	.	.	.
Vvi1g551	.	.	.	Lsa4g0633	.	.	.	.	.	.	.	.	.	.	.	.	.	.	.	.	.	.	.	.	.	.	.	.	.
Vvi1g552	.	.	.	.	.	.	.	.	.	.	.	.	.	.	.	.	.	.	.	.	.	.	.	.	.	.	.	.	.
Vvi1g553	.	.	.	.	.	.	Lsa8g1124	Han8g1855	Han12g1365	.	.	.	.	.	.	.	.	.	.	.	.	.	.	.	.	.	.	.	.
Vvi1g554	.	.	.	Lsa4g0627	.	.	Lsa8g1123	Han8g1856	Han12g1366	.	.	.	.	.	.	.	.	.	.	.	.	.	.	.	.	.	.	.	.
Vvi1g555	.	.	.	.	.	.	Lsa8g1121	Han8g1857	.	.	.	.	.	.	.	.	.	.	.	.	.	.	.	.	.	.	.	.	.
Vvi1g556	.	.	.	Lsa4g0623	Han16g4158	.	Lsa8g1117	Han8g1858	Han12g1367	.	.	.	.	.	.	.	.	.	.	Vvi17g879	.	.	.	.	.	.	.	.	.
Vvi1g557	.	.	.	.	.	.	.	.	.	.	.	.	.	.	.	.	.	.	.	.	.	.	.	.	.	.	.	.	.
Vvi1g558	.	.	.	.	.	.	.	.	.	.	.	.	.	.	.	.	.	.	.	.	.	.	.	.	.	.	.	.	.
Vvi1g559	.	.	.	.	.	.	.	.	.	.	.	.	.	.	.	.	.	.	.	.	.	.	.	.	.	.	.	.	.
Vvi1g560	.	.	.	.	.	.	Lsa8g1113	Han8g1864	Han12g1372	.	.	.	.	.	.	.	.	.	.	.	.	.	.	.	.	.	.	.	.
Vvi1g561	.	.	.	.	.	.	Lsa8g1111	Han8g1866	Han12g1373	.	.	.	.	.	.	.	.	.	.	.	.	.	.	.	.	.	.	.	.
Vvi1g562	.	.	.	.	.	.	.	.	.	.	.	.	.	.	.	.	.	.	.	.	.	.	.	.	.	.	.	.	.
Vvi1g563	.	.	.	.	.	.	.	.	.	.	.	.	.	.	.	.	.	.	.	.	.	.	.	.	.	.	.	.	.
Vvi1g564	.	.	.	.	.	.	.	.	.	.	.	.	.	.	.	.	.	.	.	.	.	.	.	.	.	.	.	.	.
Vvi1g565	.	.	.	.	.	.	.	.	.	.	.	.	.	.	.	.	.	.	.	.	.	.	.	.	.	.	.	.	.
Vvi1g566	.	.	.	.	.	.	.	.	.	.	.	.	.	.	.	.	.	.	.	.	.	.	.	.	.	.	.	.	.
Vvi1g567	.	.	.	.	.	.	.	.	.	.	.	.	.	.	.	.	.	.	.	.	.	.	.	.	.	.	.	.	.
Vvi1g568	.	.	.	.	.	.	.	.	.	.	.	.	.	.	.	.	.	.	.	.	.	.	.	.	.	.	.	.	.
Vvi1g569	.	.	.	.	.	.	.	.	.	.	.	.	.	.	.	.	.	.	.	.	.	.	.	.	.	.	.	.	.
Vvi1g570	.	.	.	Lsa4g0618	Han16g4159	.	.	.	.	.	.	.	.	.	.	.	.	.	.	.	.	.	.	.	.	.	.	.	.
Vvi1g571	.	.	.	.	.	.	.	.	.	.	.	.	.	.	.	.	.	.	.	.	.	.	.	.	.	.	.	.	.
Vvi1g572	.	.	.	.	.	.	.	.	.	.	.	.	.	.	.	.	.	.	.	.	.	.	.	.	.	.	.	.	.
Vvi1g573	.	.	.	.	.	.	.	.	.	.	.	.	.	.	.	.	.	.	.	.	.	.	.	.	.	.	.	.	.
Vvi1g574	.	.	.	.	.	.	.	.	.	.	.	.	.	.	.	.	.	.	.	.	.	.	.	.	.	.	.	.	.
Vvi1g575	.	.	.	.	.	.	.	.	.	.	.	.	.	.	.	.	.	.	.	.	.	.	.	.	.	.	.	.	.
Vvi1g576	.	.	.	.	.	.	.	.	.	.	.	.	.	.	.	.	.	.	.	.	.	.	.	.	.	.	.	.	.
Vvi1g577	.	.	.	.	.	.	.	.	.	.	.	.	.	.	.	.	.	.	.	.	.	.	.	.	.	.	.	.	.
Vvi1g578	.	.	.	.	.	.	.	.	.	.	.	.	.	.	.	.	.	.	.	.	.	.	.	.	.	.	.	.	.
Vvi1g579	.	.	.	.	.	.	.	.	.	.	.	.	.	.	.	.	.	.	.	.	.	.	.	.	.	.	.	.	.
Vvi1g580	.	.	.	Lsa4g0605	Han16g4174	.	Lsa8g1106	.	.	.	.	.	.	.	.	.	.	.	.	.	.	.	.	.	.	.	.	.	.
Vvi1g581	.	.	.	.	.	.	.	.	.	.	.	.	.	.	.	.	.	.	.	.	.	.	.	.	.	.	.	.	.
Vvi1g582	.	.	.	.	.	.	.	.	.	.	.	.	.	.	.	.	.	.	.	.	.	.	.	.	.	.	.	.	.
Vvi1g583	.	.	.	.	.	.	.	.	.	.	.	.	.	.	.	.	.	.	.	.	.	.	.	.	.	.	.	.	.
Vvi1g584	.	.	.	.	.	.	.	.	.	.	.	.	.	.	.	.	.	.	.	.	.	.	.	.	.	.	.	.	.
Vvi1g585	.	.	.	.	.	.	.	.	.	.	.	.	.	.	.	.	.	.	.	.	.	.	.	.	.	.	.	.	.
Vvi1g586	.	.	.	Lsa4g0100	.	.	.	.	.	.	.	.	.	.	.	.	.	.	.	.	.	.	.	.	.	.	.	.	.
Vvi1g587	Lsa3g0910	Han6g1365	.	Lsa4g0101	.	Han17g4371	.	.	.	.	.	.	.	.	.	.	.	.	.	.	.	.	.	.	.	.	.	.	.
Vvi1g588	.	.	.	.	.	.	Lsa8g4420	Han8g0139	.	.	.	.	.	.	.	.	.	.	.	.	.	.	.	.	.	.	.	.	.
Vvi1g589	.	.	.	.	.	.	Lsa8g4424	Han8g0138	.	.	.	.	.	.	.	.	.	.	.	.	.	.	.	.	.	.	.	.	.
Vvi1g590	.	.	.	Lsa4g0102	.	Han17g4373	.	.	.	.	.	.	.	.	.	.	.	.	.	.	.	.	.	.	.	.	.	.	.
Vvi1g591	.	.	.	.	.	.	Lsa8g4499	.	.	Vvi14g1252	Lsa2g2591	Han7g2390	.	.	.	.	.	.	.	Vvi17g877	.	.	.	.	.	.	.	.	.
Vvi1g592	.	.	.	Lsa4g0103	.	Han17g4374	.	.	.	.	.	.	.	.	.	.	.	.	.	.	.	.	.	.	.	.	.	.	.
Vvi1g593	.	.	.	Lsa4g0106	.	Han17g4375	.	.	.	.	.	.	.	.	.	.	.	.	.	.	.	.	.	.	.	.	.	.	.
Vvi1g594	.	.	.	Lsa4g0107	.	Han17g4377	.	.	.	.	.	.	.	.	.	.	.	.	.	.	.	.	.	.	.	.	.	.	.
Vvi1g595	.	.	.	Lsa4g0111	.	Han17g4379	.	.	.	.	.	.	.	.	.	.	.	.	.	.	.	.	.	.	.	.	.	.	.
Vvi1g596	.	.	.	.	.	.	.	.	.	.	.	.	.	.	.	.	.	.	.	.	.	.	.	.	.	.	.	.	.
Vvi1g597	.	.	.	.	.	.	.	.	.	.	.	.	.	.	.	.	.	.	.	.	.	.	.	.	.	.	.	.	.
Vvi1g598	Lsa3g0908	Han6g1362	Han17g0823	Lsa4g0112	.	.	.	.	.	Vvi14g1255	.	.	.	.	.	.	.	.	.	.	.	.	.	.	.	.	.	.	.
Vvi1g599	Lsa3g0907	Han6g1359	.	.	.	.	.	.	.	.	.	.	.	.	.	.	.	.	.	Vvi17g875	Lsa1g0951	Han2g0413	.	.	.	.	.	.	.
Vvi1g600	.	.	.	.	.	.	.	.	.	.	.	.	.	.	.	.	.	.	.	.	.	.	.	.	.	.	.	.	.
Vvi1g601	.	.	.	.	.	.	Lsa8g4473	.	.	.	.	.	.	.	.	.	.	.	.	.	.	.	.	.	.	.	.	.	.
Vvi1g602	Lsa3g0905	Han6g1358	.	Lsa4g0115	.	.	.	.	.	.	.	.	.	.	.	.	.	.	.	Vvi17g871	.	.	.	.	.	.	.	.	.
Vvi1g603	.	.	.	.	.	.	.	.	.	Vvi14g1258	.	.	.	.	.	.	.	.	.	.	.	.	.	.	.	.	.	.	.
[truncated: 23,044 more rows]

## Sheet: Table S10
Supplementary Table S10. H. annuus gene loss and gene translocation rates with V. vinifera as reference genome.
[truncated: 21 more rows]

[truncated: 9 more sheets: Table S11, Table S12, Table S13, Table S14, Table S15, Table S16, Table S17, Table S18, Table S19]
